# Supplementary material for: Spontaneous Decomposition of an Extraordinarily Twisted and Trans‐Bent Fully‐Phosphanyl‐Substituted Digermene to an Unusual GeI Cluster
Source: Angew Chem Int Ed Engl. 2022 Aug 25;61(39):e202208851. doi: 10.1002/anie.202208851 (PMC9804623; doi:10.1002/anie.202208851)
Supplement: Supplementary file 1 — Supporting Information [file ANIE-61-0-s005.cif]

data_kji190022_face_abs
_audit_creation_date               2020-10-02
_audit_creation_method
;
Olex2 1.2
(compiled 2018.05.29 svn.r3508 for OlexSys, GUI svn.r5506)
;
_publ_contact_author_address       ?
_publ_contact_author_email         ?
_publ_contact_author_id_orcid      ?
_publ_contact_author_name          ''
_publ_contact_author_phone         ?
_publ_section_references
;
Dolomanov, O.V., Bourhis, L.J., Gildea, R.J, Howard, J.A.K. & Puschmann, H.
 (2009), J. Appl. Cryst. 42, 339-341.

Sheldrick, G.M. (2015). Acta Cryst. A71, 3-8.

Sheldrick, G.M. (2015). Acta Cryst. C71, 3-8.
;
_chemical_name_common              ?
_chemical_name_systematic          ?
_chemical_formula_moiety           'C72 H88 Ge2 P4'
_chemical_formula_sum              'C72 H88 Ge2 P4'
_chemical_formula_weight           1222.48
_chemical_melting_point            ?
loop_
  _atom_type_symbol
  _atom_type_description
  _atom_type_scat_dispersion_real
  _atom_type_scat_dispersion_imag
  _atom_type_scat_source
 'C' 'C' 0.0181 0.0091 'International Tables Vol C Tables 4.2.6.8 and 6.1.1.4'
 'H' 'H' 0.0000 0.0000 'International Tables Vol C Tables 4.2.6.8 and 6.1.1.4'
 'Ge' 'Ge' -1.0885 0.8855
 'International Tables Vol C Tables 4.2.6.8 and 6.1.1.4'
 'P' 'P' 0.2955 0.4335 'International Tables Vol C Tables 4.2.6.8 and 6.1.1.4'

_shelx_space_group_comment
;
The symmetry employed for this shelxl refinement is uniquely defined
by the following loop, which should always be used as a source of
symmetry information in preference to the above space-group names.
They are only intended as comments.
;
_space_group_crystal_system        'triclinic'
_space_group_IT_number             2
_space_group_name_H-M_alt          'P -1'
_space_group_name_Hall             '-P 1'
loop_
  _space_group_symop_operation_xyz
 'x, y, z'
 '-x, -y, -z'

_cell_length_a                     14.8314(8)
_cell_length_b                     17.8886(9)
_cell_length_c                     29.3062(17)
_cell_angle_alpha                  75.704(3)
_cell_angle_beta                   80.589(3)
_cell_angle_gamma                  69.962(3)
_cell_volume                       7051.8(7)
_cell_formula_units_Z              4
_cell_measurement_reflns_used      9943
_cell_measurement_temperature      200.0(2)
_cell_measurement_theta_max        66.45
_cell_measurement_theta_min        9.26
_shelx_estimated_absorpt_T_max     0.937
_shelx_estimated_absorpt_T_min     0.670
_exptl_absorpt_coefficient_mu      2.180
_exptl_absorpt_correction_T_max    1.0000
_exptl_absorpt_correction_T_min    0.7539
_exptl_absorpt_correction_type     multi-scan
_exptl_absorpt_process_details    
 'SADABS-2016/2 (Bruker,2016/2) was used for absorption correction. wR2(int) was 0.1414 before and 0.0796 after correction. The Ratio of minimum to maximum transmission is 0.7539. The \l/2 correction factor is Not present.'
_exptl_absorpt_special_details     ?
_exptl_crystal_colour              black
_exptl_crystal_colour_primary      black
_exptl_crystal_density_diffrn      1.151
_exptl_crystal_density_meas        ?
_exptl_crystal_density_method      ?
_exptl_crystal_description         'rect. Prism'
_exptl_crystal_F_000               2576
_exptl_crystal_size_max            0.2
_exptl_crystal_size_mid            0.07
_exptl_crystal_size_min            0.03
_exptl_transmission_factor_max     ?
_exptl_transmission_factor_min     ?
_diffrn_reflns_av_R_equivalents    0.0806
_diffrn_reflns_av_unetI/netI       0.0818
_diffrn_reflns_Laue_measured_fraction_full  0.932
_diffrn_reflns_Laue_measured_fraction_max  0.932
_diffrn_reflns_limit_h_max         17
_diffrn_reflns_limit_h_min         -17
_diffrn_reflns_limit_k_max         21
_diffrn_reflns_limit_k_min         -21
_diffrn_reflns_limit_l_max         34
_diffrn_reflns_limit_l_min         -33
_diffrn_reflns_number              68322
_diffrn_reflns_point_group_measured_fraction_full  0.932
_diffrn_reflns_point_group_measured_fraction_max  0.932
_diffrn_reflns_theta_full          66.895
_diffrn_reflns_theta_max           66.895
_diffrn_reflns_theta_min           9.262
_diffrn_ambient_temperature        200.0(2)
_diffrn_detector_area_resol_mean   ?
_diffrn_measured_fraction_theta_full  0.932
_diffrn_measured_fraction_theta_max  0.932
_diffrn_measurement_device_type    'Bruker APEX-II CCD'
_diffrn_measurement_method         '\f and \w scans'
_diffrn_radiation_type             CuK\a
_diffrn_radiation_wavelength       1.54178
_diffrn_source                     ?
_diffrn_standards_number           0
_reflns_Friedel_coverage           0.000
_reflns_Friedel_fraction_full      .
_reflns_Friedel_fraction_max       .
_reflns_number_gt                  15121
_reflns_number_total               23379
_reflns_special_details
;
 Reflections were merged by SHELXL according to the crystal
 class for the calculation of statistics and refinement.
 
 Structure factors included contributions from the .fab file.
 
 _reflns_Friedel_fraction is defined as the number of unique
 Friedel pairs measured divided by the number that would be
 possible theoretically, ignoring centric projections and
 systematic absences.
;
_reflns_threshold_expression       'I > 2\s(I)'
_computing_cell_refinement         ?
_computing_data_collection         ?
_computing_data_reduction          ?
_computing_molecular_graphics      'Olex2 (Dolomanov et al., 2009)'
_computing_publication_material    'Olex2 (Dolomanov et al., 2009)'
_computing_structure_refinement    'ShelXL (Sheldrick, 2015)'
_computing_structure_solution      'ShelXT (Sheldrick, 2015)'
_refine_diff_density_max           0.891
_refine_diff_density_min           -0.771
_refine_diff_density_rms           0.082
_refine_ls_extinction_coef         .
_refine_ls_extinction_method       none
_refine_ls_goodness_of_fit_ref     1.041
_refine_ls_hydrogen_treatment      constr
_refine_ls_matrix_type             full
_refine_ls_number_parameters       1453
_refine_ls_number_reflns           23379
_refine_ls_number_restraints       1210
_refine_ls_R_factor_all            0.1067
_refine_ls_R_factor_gt             0.0748
_refine_ls_restrained_S_all        1.016
_refine_ls_shift/su_max            0.001
_refine_ls_shift/su_mean           0.000
_refine_ls_structure_factor_coef   Fsqd
_refine_ls_weighting_details      
 'w=1/[\s^2^(Fo^2^)+(0.1358P)^2^] where P=(Fo^2^+2Fc^2^)/3'
_refine_ls_weighting_scheme        calc
_refine_ls_wR_factor_gt            0.2058
_refine_ls_wR_factor_ref           0.2301
_refine_special_details
;
This structure contains large solvent-accessible void
space occupied by disordered pentane molecules in multiple orientations. The electron density associated with these solvent molecules is very diffuse and could not be modelled sensibly. It was hence treated using the Olex2 solvent mask routine.
;
_olex2_refinement_description
;
1. Fixed Uiso
 At 1.2 times of:
  All C(H) groups
 At 1.5 times of:
  All C(H,H,H) groups
2. Rigid body (RIGU) restrains
 All non-hydrogen atoms
 with sigma for 1-2 distances of 0.004 and sigma for 1-3 distances of 0.004
3.a Aromatic/amide H refined with riding coordinates:
 C3(H3), C5(H5), C12(H12), C14(H14), C21(H21), C23(H23), C30(H30), C32(H32),
 C39(H39), C41(H41), C48(H48), C50(H50), C57(H57), C59(H59), C66(H66), C68(H68),
  C75(H75), C77(H77), C84(H84), C86(H86), C93(H93), C95(H95), C102(H102),
 C104(H104), C111(H111), C113(H113), C120(H120), C122(H122), C129(H129),
 C131(H131), C138(H138), C140(H140)
3.b Idealised Me refined as rotating group:
 C7(H7A,H7B,H7C), C8(H8A,H8B,H8C), C9(H9A,H9B,H9C), C16(H16A,H16B,H16C),
 C17(H17A,H17B,H17C), C18(H18A,H18B,H18C), C25(H25A,H25B,H25C), C26(H26A,H26B,
 H26C), C27(H27A,H27B,H27C), C34(H34A,H34B,H34C), C35(H35A,H35B,H35C), C36(H36A,
 H36B,H36C), C43(H43A,H43B,H43C), C44(H44A,H44B,H44C), C45(H45A,H45B,H45C),
 C52(H52A,H52B,H52C), C53(H53A,H53B,H53C), C54(H54A,H54B,H54C), C61(H61A,H61B,
 H61C), C62(H62A,H62B,H62C), C63(H63A,H63B,H63C), C70(H70A,H70B,H70C), C71(H71A,
 H71B,H71C), C72(H72A,H72B,H72C), C79(H79A,H79B,H79C), C80(H80A,H80B,H80C),
 C81(H81A,H81B,H81C), C88(H88A,H88B,H88C), C89(H89A,H89B,H89C), C90(H90A,H90B,
 H90C), C97(H97A,H97B,H97C), C98(H98A,H98B,H98C), C99(H99A,H99B,H99C),
 C106(H10A,H10B,H10C), C107(H10D,H10E,H10F), C108(H10G,H10H,H10I), C115(H11A,
 H11B,H11C), C116(H11D,H11E,H11F), C117(H11G,H11H,H11I), C124(H12A,H12B,H12C),
 C125(H12D,H12E,H12F), C126(H12G,H12H,H12I), C133(H13A,H13B,H13C), C134(H13D,
 H13E,H13F), C135(H13G,H13H,H13I), C142(H14A,H14B,H14C), C143(H14D,H14E,H14F),
 C144(H14G,H14H,H14I)
;
_atom_sites_solution_hydrogens     geom
_atom_sites_solution_primary       dual
_atom_sites_solution_secondary     ?
loop_
  _atom_site_label
  _atom_site_type_symbol
  _atom_site_fract_x
  _atom_site_fract_y
  _atom_site_fract_z
  _atom_site_U_iso_or_equiv
  _atom_site_adp_type
  _atom_site_occupancy
  _atom_site_site_symmetry_order
  _atom_site_calc_flag
  _atom_site_refinement_flags_posn
  _atom_site_refinement_flags_adp
  _atom_site_refinement_flags_occupancy
  _atom_site_disorder_assembly
  _atom_site_disorder_group
 Ge1 Ge -0.03791(4) 0.61452(4) 0.76600(2) 0.05442(17) Uani 1 1 d . U . . .
 Ge2 Ge 0.06811(4) 0.63518(4) 0.69399(2) 0.05626(18) Uani 1 1 d . U . . .
 Ge3 Ge 0.52526(5) 0.06191(4) 0.77142(2) 0.06006(19) Uani 1 1 d . U . . .
 Ge4 Ge 0.48112(4) 0.19906(4) 0.72022(2) 0.05874(19) Uani 1 1 d . U . . .
 P1 P -0.11053(9) 0.52527(8) 0.75354(5) 0.0555(3) Uani 1 1 d . U . . .
 P2 P 0.05133(9) 0.52844(9) 0.82736(5) 0.0583(3) Uani 1 1 d . U . . .
 P3 P 0.04555(9) 0.77504(8) 0.68102(5) 0.0550(3) Uani 1 1 d . U . . .
 P4 P -0.03686(9) 0.64679(8) 0.63765(5) 0.0547(3) Uani 1 1 d . U . . .
 P5 P 0.46347(11) 0.06981(10) 0.84935(6) 0.0679(4) Uani 1 1 d . U . . .
 P6 P 0.41532(10) 0.00834(8) 0.75205(6) 0.0604(4) Uani 1 1 d . U . . .
 P7 P 0.44715(9) 0.16360(8) 0.65392(6) 0.0567(3) Uani 1 1 d . U . . .
 P8 P 0.62530(9) 0.22405(8) 0.68670(6) 0.0559(3) Uani 1 1 d . U . . .
 C1 C -0.2267(4) 0.5699(3) 0.7276(2) 0.0561(12) Uani 1 1 d . U . . .
 C2 C -0.2827(4) 0.6524(3) 0.7187(2) 0.0577(13) Uani 1 1 d . U . . .
 C3 C -0.3732(4) 0.6739(4) 0.7032(2) 0.0652(14) Uani 1 1 d . U . . .
 H3 H -0.410811 0.729762 0.697359 0.078 Uiso 1 1 calc R . . . .
 C4 C -0.4114(4) 0.6177(4) 0.6958(3) 0.0716(16) Uani 1 1 d . U . . .
 C5 C -0.3516(4) 0.5379(4) 0.7011(3) 0.0726(16) Uani 1 1 d . U . . .
 H5 H -0.374844 0.498739 0.694569 0.087 Uiso 1 1 calc R . . . .
 C6 C -0.2600(4) 0.5124(3) 0.7155(2) 0.0620(13) Uani 1 1 d . U . . .
 C7 C -0.2513(4) 0.7189(3) 0.7260(2) 0.0607(14) Uani 1 1 d . U . . .
 H7A H -0.188621 0.716647 0.708371 0.091 Uiso 1 1 calc GR . . . .
 H7B H -0.245844 0.712369 0.759725 0.091 Uiso 1 1 calc GR . . . .
 H7C H -0.298833 0.771541 0.714663 0.091 Uiso 1 1 calc GR . . . .
 C8 C -0.5149(5) 0.6425(5) 0.6834(3) 0.093(2) Uani 1 1 d . U . . .
 H8A H -0.515077 0.642123 0.650080 0.139 Uiso 1 1 calc GR . . . .
 H8B H -0.549849 0.697270 0.689082 0.139 Uiso 1 1 calc GR . . . .
 H8C H -0.546230 0.604032 0.703241 0.139 Uiso 1 1 calc GR . . . .
 C9 C -0.1985(5) 0.4247(4) 0.7176(3) 0.0801(19) Uani 1 1 d . U . . .
 H9A H -0.191517 0.396413 0.750620 0.120 Uiso 1 1 calc GR . . . .
 H9B H -0.134787 0.422663 0.701219 0.120 Uiso 1 1 calc GR . . . .
 H9C H -0.229299 0.398153 0.702129 0.120 Uiso 1 1 calc GR . . . .
 C10 C -0.1348(4) 0.4636(3) 0.8117(2) 0.0563(12) Uani 1 1 d . U . . .
 C11 C -0.2178(4) 0.4877(4) 0.8432(2) 0.0673(14) Uani 1 1 d . U . . .
 C12 C -0.2284(5) 0.4372(4) 0.8863(3) 0.0790(17) Uani 1 1 d . U . . .
 H12 H -0.283797 0.454440 0.907244 0.095 Uiso 1 1 calc R . . . .
 C13 C -0.1605(6) 0.3621(4) 0.8998(3) 0.0837(19) Uani 1 1 d . U . . .
 C14 C -0.0811(5) 0.3375(4) 0.8689(2) 0.0746(16) Uani 1 1 d . U . . .
 H14 H -0.034054 0.286125 0.877849 0.090 Uiso 1 1 calc R . . . .
 C15 C -0.0681(4) 0.3867(3) 0.8245(2) 0.0634(13) Uani 1 1 d . U . . .
 C16 C -0.2964(5) 0.5683(4) 0.8319(3) 0.083(2) Uani 1 1 d . U . . .
 H16A H -0.338660 0.564578 0.810693 0.125 Uiso 1 1 calc GR . . . .
 H16B H -0.267410 0.610905 0.816501 0.125 Uiso 1 1 calc GR . . . .
 H16C H -0.334136 0.581714 0.861211 0.125 Uiso 1 1 calc GR . . . .
 C17 C -0.1754(8) 0.3093(6) 0.9483(3) 0.120(3) Uani 1 1 d . U . . .
 H17A H -0.116016 0.264149 0.955207 0.180 Uiso 1 1 calc GR . . . .
 H17B H -0.227874 0.287765 0.948208 0.180 Uiso 1 1 calc GR . . . .
 H17C H -0.191969 0.342241 0.972480 0.180 Uiso 1 1 calc GR . . . .
 C18 C 0.0196(5) 0.3523(4) 0.7919(2) 0.0735(16) Uani 1 1 d . U . . .
 H18A H 0.060670 0.387219 0.784963 0.110 Uiso 1 1 calc GR . . . .
 H18B H -0.001514 0.350203 0.762389 0.110 Uiso 1 1 calc GR . . . .
 H18C H 0.056059 0.297326 0.807380 0.110 Uiso 1 1 calc GR . . . .
 C19 C 0.1606(4) 0.5547(3) 0.8268(2) 0.0612(13) Uani 1 1 d . U . . .
 C20 C 0.1706(4) 0.6119(4) 0.8505(2) 0.0694(15) Uani 1 1 d . U . . .
 C21 C 0.2642(5) 0.6176(5) 0.8495(3) 0.0814(18) Uani 1 1 d . U . . .
 H21 H 0.271371 0.654082 0.866331 0.098 Uiso 1 1 calc R . . . .
 C22 C 0.3425(5) 0.5751(5) 0.8265(3) 0.088(2) Uani 1 1 d . U . . .
 C23 C 0.3324(4) 0.5194(5) 0.8025(3) 0.0862(19) Uani 1 1 d . U . . .
 H23 H 0.387267 0.489034 0.785512 0.103 Uiso 1 1 calc R . . . .
 C24 C 0.2445(4) 0.5080(4) 0.8030(2) 0.0712(15) Uani 1 1 d . U . . .
 C25 C 0.0873(5) 0.6659(4) 0.8740(3) 0.0843(19) Uani 1 1 d . U . . .
 H25A H 0.054492 0.633141 0.898214 0.126 Uiso 1 1 calc GR . . . .
 H25B H 0.042463 0.701489 0.850631 0.126 Uiso 1 1 calc GR . . . .
 H25C H 0.109434 0.699161 0.888928 0.126 Uiso 1 1 calc GR . . . .
 C26 C 0.4406(6) 0.5856(6) 0.8245(4) 0.121(3) Uani 1 1 d . U . . .
 H26A H 0.445154 0.602540 0.853169 0.182 Uiso 1 1 calc GR . . . .
 H26B H 0.448698 0.627077 0.796718 0.182 Uiso 1 1 calc GR . . . .
 H26C H 0.491100 0.533815 0.822404 0.182 Uiso 1 1 calc GR . . . .
 C27 C 0.2410(4) 0.4469(5) 0.7764(3) 0.0852(19) Uani 1 1 d . U . . .
 H27A H 0.216090 0.475336 0.745659 0.128 Uiso 1 1 calc GR . . . .
 H27B H 0.198735 0.416285 0.794668 0.128 Uiso 1 1 calc GR . . . .
 H27C H 0.306066 0.409248 0.771547 0.128 Uiso 1 1 calc GR . . . .
 C28 C -0.0190(4) 0.5321(4) 0.8843(2) 0.0601(13) Uani 1 1 d . U . . .
 C29 C -0.1059(4) 0.5933(4) 0.8950(2) 0.0667(14) Uani 1 1 d . U . . .
 C30 C -0.1587(5) 0.5803(5) 0.9388(2) 0.0782(17) Uani 1 1 d . U . . .
 H30 H -0.217757 0.620519 0.945299 0.094 Uiso 1 1 calc R . . . .
 C31 C -0.1270(5) 0.5102(5) 0.9727(2) 0.0796(17) Uani 1 1 d . U . . .
 C32 C -0.0418(5) 0.4534(5) 0.9639(2) 0.0798(17) Uani 1 1 d . U . . .
 H32 H -0.018613 0.406976 0.988031 0.096 Uiso 1 1 calc R . . . .
 C33 C 0.0136(4) 0.4611(4) 0.9199(2) 0.0673(14) Uani 1 1 d . U . . .
 C34 C -0.1461(5) 0.6738(5) 0.8627(3) 0.087(2) Uani 1 1 d . U . . .
 H34A H -0.190602 0.669363 0.842979 0.131 Uiso 1 1 calc GR . . . .
 H34B H -0.093301 0.689563 0.842473 0.131 Uiso 1 1 calc GR . . . .
 H34C H -0.180531 0.715031 0.881534 0.131 Uiso 1 1 calc GR . . . .
 C35 C -0.1907(7) 0.4973(6) 1.0191(3) 0.111(3) Uani 1 1 d . U . . .
 H35A H -0.224111 0.459238 1.017869 0.166 Uiso 1 1 calc GR . . . .
 H35B H -0.238207 0.549472 1.023358 0.166 Uiso 1 1 calc GR . . . .
 H35C H -0.150328 0.475013 1.045725 0.166 Uiso 1 1 calc GR . . . .
 C36 C 0.1042(5) 0.3954(4) 0.9125(3) 0.0832(19) Uani 1 1 d . U . . .
 H36A H 0.155854 0.418984 0.899170 0.125 Uiso 1 1 calc GR . . . .
 H36B H 0.095656 0.365243 0.890711 0.125 Uiso 1 1 calc GR . . . .
 H36C H 0.121198 0.358383 0.942882 0.125 Uiso 1 1 calc GR . . . .
 C37 C 0.0550(3) 0.8017(3) 0.7362(2) 0.0520(11) Uani 1 1 d . U . . .
 C38 C -0.0336(4) 0.8425(3) 0.7600(2) 0.0569(12) Uani 1 1 d . U . . .
 C39 C -0.0334(4) 0.8754(4) 0.7976(2) 0.0654(14) Uani 1 1 d . U . . .
 H39 H -0.093202 0.900687 0.813545 0.078 Uiso 1 1 calc R . . . .
 C40 C 0.0512(5) 0.8729(4) 0.8132(2) 0.0709(15) Uani 1 1 d . U . . .
 C41 C 0.1379(4) 0.8315(4) 0.7911(2) 0.0655(14) Uani 1 1 d . U . . .
 H41 H 0.196611 0.827994 0.801822 0.079 Uiso 1 1 calc R . . . .
 C42 C 0.1413(4) 0.7951(3) 0.7537(2) 0.0605(13) Uani 1 1 d . U . . .
 C43 C -0.1290(4) 0.8481(4) 0.7458(3) 0.0697(16) Uani 1 1 d . U . . .
 H43A H -0.128559 0.793825 0.744300 0.105 Uiso 1 1 calc GR . . . .
 H43B H -0.140221 0.884220 0.714728 0.105 Uiso 1 1 calc GR . . . .
 H43C H -0.180546 0.869809 0.769180 0.105 Uiso 1 1 calc GR . . . .
 C44 C 0.0503(6) 0.9114(5) 0.8537(3) 0.088(2) Uani 1 1 d . U . . .
 H44A H 0.062858 0.869382 0.882622 0.131 Uiso 1 1 calc GR . . . .
 H44B H -0.012860 0.951895 0.858080 0.131 Uiso 1 1 calc GR . . . .
 H44C H 0.100285 0.937942 0.846630 0.131 Uiso 1 1 calc GR . . . .
 C45 C 0.2396(4) 0.7480(4) 0.7335(2) 0.0704(16) Uani 1 1 d . U . . .
 H45A H 0.253426 0.776690 0.701410 0.106 Uiso 1 1 calc GR . . . .
 H45B H 0.239886 0.693529 0.732567 0.106 Uiso 1 1 calc GR . . . .
 H45C H 0.289024 0.743334 0.753477 0.106 Uiso 1 1 calc GR . . . .
 C46 C 0.1328(4) 0.8128(3) 0.6374(2) 0.0577(13) Uani 1 1 d . U . . .
 C47 C 0.1039(4) 0.8981(4) 0.6228(2) 0.0659(14) Uani 1 1 d . U . . .
 C48 C 0.1583(5) 0.9348(4) 0.5874(2) 0.0741(16) Uani 1 1 d . U . . .
 H48 H 0.138207 0.992405 0.578310 0.089 Uiso 1 1 calc R . . . .
 C49 C 0.2420(5) 0.8894(5) 0.5647(2) 0.0732(16) Uani 1 1 d . U . . .
 C50 C 0.2695(4) 0.8064(4) 0.5792(2) 0.0693(15) Uani 1 1 d . U . . .
 H50 H 0.326428 0.774733 0.564150 0.083 Uiso 1 1 calc R . . . .
 C51 C 0.2185(4) 0.7668(4) 0.6147(2) 0.0599(13) Uani 1 1 d . U . . .
 C52 C 0.0117(5) 0.9518(4) 0.6434(3) 0.082(2) Uani 1 1 d . U . . .
 H52A H 0.019297 0.952802 0.675814 0.124 Uiso 1 1 calc GR . . . .
 H52B H -0.041039 0.930557 0.643532 0.124 Uiso 1 1 calc GR . . . .
 H52C H -0.002910 1.007149 0.624172 0.124 Uiso 1 1 calc GR . . . .
 C53 C 0.3008(6) 0.9321(5) 0.5262(3) 0.086(2) Uani 1 1 d . U . . .
 H53A H 0.345357 0.892890 0.508113 0.129 Uiso 1 1 calc GR . . . .
 H53B H 0.337475 0.955038 0.540708 0.129 Uiso 1 1 calc GR . . . .
 H53C H 0.257321 0.975891 0.504950 0.129 Uiso 1 1 calc GR . . . .
 C54 C 0.2570(4) 0.6755(4) 0.6278(2) 0.0677(15) Uani 1 1 d . U . . .
 H54A H 0.217012 0.652115 0.615762 0.102 Uiso 1 1 calc GR . . . .
 H54B H 0.255472 0.658047 0.662265 0.102 Uiso 1 1 calc GR . . . .
 H54C H 0.323448 0.656766 0.613870 0.102 Uiso 1 1 calc GR . . . .
 C55 C -0.0245(4) 0.5540(3) 0.6175(2) 0.0570(12) Uani 1 1 d . U . . .
 C56 C -0.0869(4) 0.5657(4) 0.5834(2) 0.0631(13) Uani 1 1 d . U . . .
 C57 C -0.0778(4) 0.5003(4) 0.5623(2) 0.0671(14) Uani 1 1 d . U . . .
 H57 H -0.119619 0.508176 0.538993 0.080 Uiso 1 1 calc R . . . .
 C58 C -0.0087(4) 0.4240(4) 0.5749(2) 0.0667(14) Uani 1 1 d . U . . .
 C59 C 0.0460(4) 0.4126(3) 0.6104(2) 0.0645(13) Uani 1 1 d . U . . .
 H59 H 0.088809 0.359688 0.620991 0.077 Uiso 1 1 calc R . . . .
 C60 C 0.0421(4) 0.4748(3) 0.6319(2) 0.0581(12) Uani 1 1 d . U . . .
 C61 C -0.1652(4) 0.6434(4) 0.5691(3) 0.0713(16) Uani 1 1 d . U . . .
 H61A H -0.136948 0.685134 0.551087 0.107 Uiso 1 1 calc GR . . . .
 H61B H -0.203298 0.661058 0.597401 0.107 Uiso 1 1 calc GR . . . .
 H61C H -0.206997 0.635025 0.549444 0.107 Uiso 1 1 calc GR . . . .
 C62 C 0.0022(6) 0.3565(4) 0.5494(3) 0.090(2) Uani 1 1 d . U . . .
 H62A H 0.047613 0.305825 0.564882 0.135 Uiso 1 1 calc GR . . . .
 H62B H 0.026518 0.371331 0.516409 0.135 Uiso 1 1 calc GR . . . .
 H62C H -0.060590 0.348974 0.550480 0.135 Uiso 1 1 calc GR . . . .
 C63 C 0.1100(4) 0.4562(4) 0.6690(2) 0.0677(15) Uani 1 1 d . U . . .
 H63A H 0.153335 0.489142 0.658445 0.102 Uiso 1 1 calc GR . . . .
 H63B H 0.147985 0.398393 0.674250 0.102 Uiso 1 1 calc GR . . . .
 H63C H 0.073045 0.468918 0.698611 0.102 Uiso 1 1 calc GR . . . .
 C64 C -0.0002(3) 0.7138(3) 0.58487(19) 0.0529(12) Uani 1 1 d . U . . .
 C65 C -0.0569(4) 0.7968(3) 0.5765(2) 0.0583(13) Uani 1 1 d . U . . .
 C66 C -0.0283(4) 0.8519(3) 0.5397(2) 0.0626(14) Uani 1 1 d . U . . .
 H66 H -0.065174 0.907897 0.535426 0.075 Uiso 1 1 calc R . . . .
 C67 C 0.0530(4) 0.8276(4) 0.5087(2) 0.0626(13) Uani 1 1 d . U . . .
 C68 C 0.1043(4) 0.7468(4) 0.5160(2) 0.0608(13) Uani 1 1 d . U . . .
 H68 H 0.159249 0.729293 0.494809 0.073 Uiso 1 1 calc R . . . .
 C69 C 0.0808(3) 0.6887(3) 0.5525(2) 0.0539(12) Uani 1 1 d . U . . .
 C70 C -0.1485(4) 0.8284(3) 0.6065(2) 0.0673(15) Uani 1 1 d . U . . .
 H70A H -0.132855 0.828485 0.637703 0.101 Uiso 1 1 calc GR . . . .
 H70B H -0.188536 0.793353 0.610029 0.101 Uiso 1 1 calc GR . . . .
 H70C H -0.183621 0.883931 0.591243 0.101 Uiso 1 1 calc GR . . . .
 C71 C 0.0845(5) 0.8903(4) 0.4706(2) 0.0779(18) Uani 1 1 d . U . . .
 H71A H 0.112910 0.867226 0.442512 0.117 Uiso 1 1 calc GR . . . .
 H71B H 0.132497 0.905814 0.482236 0.117 Uiso 1 1 calc GR . . . .
 H71C H 0.028649 0.938449 0.462374 0.117 Uiso 1 1 calc GR . . . .
 C72 C 0.1420(4) 0.6007(3) 0.5559(2) 0.0629(14) Uani 1 1 d . U . . .
 H72A H 0.106059 0.570932 0.546398 0.094 Uiso 1 1 calc GR . . . .
 H72B H 0.158389 0.576466 0.588504 0.094 Uiso 1 1 calc GR . . . .
 H72C H 0.201286 0.597553 0.534885 0.094 Uiso 1 1 calc GR . . . .
 C73 C 0.4936(6) 0.1535(5) 0.8632(3) 0.0832(18) Uani 1 1 d . U . . .
 C74 C 0.4174(7) 0.2270(4) 0.8617(3) 0.092(2) Uani 1 1 d . U . . .
 C75 C 0.4302(9) 0.2925(5) 0.8731(3) 0.109(3) Uani 1 1 d . U . . .
 H75 H 0.377512 0.341409 0.871833 0.130 Uiso 1 1 calc R . . . .
 C76 C 0.5143(11) 0.2902(7) 0.8858(4) 0.125(3) Uani 1 1 d . U . . .
 C77 C 0.5920(9) 0.2167(7) 0.8895(3) 0.118(3) Uani 1 1 d . U . . .
 H77 H 0.650585 0.212548 0.900612 0.141 Uiso 1 1 calc R . . . .
 C78 C 0.5810(7) 0.1479(5) 0.8760(3) 0.097(2) Uani 1 1 d . U . . .
 C79 C 0.3203(7) 0.2381(5) 0.8493(3) 0.108(3) Uani 1 1 d . U . . .
 H79A H 0.296869 0.194427 0.868804 0.163 Uiso 1 1 calc GR . . . .
 H79B H 0.323565 0.236583 0.815829 0.163 Uiso 1 1 calc GR . . . .
 H79C H 0.276232 0.290745 0.854894 0.163 Uiso 1 1 calc GR . . . .
 C80 C 0.5357(14) 0.3602(8) 0.8991(4) 0.196(7) Uani 1 1 d . U . . .
 H80A H 0.566537 0.340260 0.928796 0.294 Uiso 1 1 calc GR . . . .
 H80B H 0.475247 0.404105 0.902919 0.294 Uiso 1 1 calc GR . . . .
 H80C H 0.578764 0.380835 0.873961 0.294 Uiso 1 1 calc GR . . . .
 C81 C 0.6698(6) 0.0727(7) 0.8756(4) 0.125(3) Uani 1 1 d . U . . .
 H81A H 0.681766 0.058404 0.844473 0.187 Uiso 1 1 calc GR . . . .
 H81B H 0.658909 0.027217 0.899833 0.187 Uiso 1 1 calc GR . . . .
 H81C H 0.725805 0.084322 0.882203 0.187 Uiso 1 1 calc GR . . . .
 C82 C 0.5162(4) -0.0245(4) 0.8929(2) 0.0681(15) Uani 1 1 d . U . . .
 C83 C 0.4673(5) -0.0287(4) 0.9375(3) 0.0815(19) Uani 1 1 d . U . . .
 C84 C 0.4955(7) -0.0963(5) 0.9723(3) 0.105(3) Uani 1 1 d . U . . .
 H84 H 0.460839 -0.097415 1.002585 0.126 Uiso 1 1 calc R . . . .
 C85 C 0.5722(7) -0.1624(5) 0.9648(3) 0.108(3) Uani 1 1 d . U . . .
 C86 C 0.6203(6) -0.1585(4) 0.9196(3) 0.096(2) Uani 1 1 d . U . . .
 H86 H 0.672632 -0.204598 0.913473 0.115 Uiso 1 1 calc R . . . .
 C87 C 0.5962(5) -0.0922(4) 0.8838(2) 0.0795(18) Uani 1 1 d . U . . .
 C88 C 0.3804(6) 0.0409(5) 0.9490(3) 0.104(3) Uani 1 1 d . U . . .
 H88A H 0.330584 0.051317 0.927900 0.156 Uiso 1 1 calc GR . . . .
 H88B H 0.399226 0.089781 0.944649 0.156 Uiso 1 1 calc GR . . . .
 H88C H 0.355074 0.026587 0.981865 0.156 Uiso 1 1 calc GR . . . .
 C89 C 0.6072(11) -0.2361(7) 1.0033(4) 0.176(7) Uani 1 1 d . U . . .
 H89A H 0.551787 -0.247805 1.023227 0.265 Uiso 1 1 calc GR . . . .
 H89B H 0.647790 -0.225614 1.022632 0.265 Uiso 1 1 calc GR . . . .
 H89C H 0.644734 -0.282872 0.989090 0.265 Uiso 1 1 calc GR . . . .
 C90 C 0.6569(6) -0.0967(5) 0.8384(3) 0.112(3) Uani 1 1 d . U . . .
 H90A H 0.673167 -0.046235 0.826601 0.168 Uiso 1 1 calc GR . . . .
 H90B H 0.621339 -0.103929 0.815308 0.168 Uiso 1 1 calc GR . . . .
 H90C H 0.716125 -0.142818 0.843353 0.168 Uiso 1 1 calc GR . . . .
 C91 C 0.4565(4) -0.0488(3) 0.7039(2) 0.0599(13) Uani 1 1 d . U . . .
 C92 C 0.3845(4) -0.0676(3) 0.6873(2) 0.0639(14) Uani 1 1 d . U . . .
 C93 C 0.4085(4) -0.1073(4) 0.6509(2) 0.0702(15) Uani 1 1 d . U . . .
 H93 H 0.359609 -0.121240 0.640935 0.084 Uiso 1 1 calc R . . . .
 C94 C 0.4988(5) -0.1287(4) 0.6276(2) 0.0704(15) Uani 1 1 d . U . . .
 C95 C 0.5687(4) -0.1063(4) 0.6425(2) 0.0660(14) Uani 1 1 d . U . . .
 H95 H 0.631447 -0.118448 0.626443 0.079 Uiso 1 1 calc R . . . .
 C96 C 0.5499(4) -0.0670(3) 0.6800(2) 0.0573(12) Uani 1 1 d . U . . .
 C97 C 0.2810(4) -0.0447(4) 0.7098(3) 0.0768(18) Uani 1 1 d . U . . .
 H97A H 0.257274 0.013747 0.709481 0.115 Uiso 1 1 calc GR . . . .
 H97B H 0.279052 -0.075222 0.742447 0.115 Uiso 1 1 calc GR . . . .
 H97C H 0.240315 -0.057773 0.691763 0.115 Uiso 1 1 calc GR . . . .
 C98 C 0.5260(6) -0.1733(5) 0.5873(3) 0.095(2) Uani 1 1 d . U . . .
 H98A H 0.592173 -0.210357 0.589272 0.143 Uiso 1 1 calc GR . . . .
 H98B H 0.521383 -0.133900 0.557181 0.143 Uiso 1 1 calc GR . . . .
 H98C H 0.482013 -0.204461 0.589372 0.143 Uiso 1 1 calc GR . . . .
 C99 C 0.6320(4) -0.0483(3) 0.6935(2) 0.0606(13) Uani 1 1 d . U . . .
 H99A H 0.691776 -0.074273 0.675620 0.091 Uiso 1 1 calc GR . . . .
 H99B H 0.638478 -0.069147 0.727380 0.091 Uiso 1 1 calc GR . . . .
 H99C H 0.619465 0.010667 0.686159 0.091 Uiso 1 1 calc GR . . . .
 C100 C 0.3816(4) -0.0600(3) 0.8057(2) 0.0650(15) Uani 1 1 d . U . . .
 C101 C 0.3004(4) -0.0240(4) 0.8337(2) 0.0706(16) Uani 1 1 d . U . . .
 C102 C 0.2762(5) -0.0713(5) 0.8772(3) 0.088(2) Uani 1 1 d . U . . .
 H102 H 0.222129 -0.046534 0.896819 0.105 Uiso 1 1 calc R . . . .
 C103 C 0.3269(7) -0.1504(5) 0.8919(3) 0.098(2) Uani 1 1 d . U . . .
 C104 C 0.4053(6) -0.1865(5) 0.8629(3) 0.096(2) Uani 1 1 d . U . . .
 H104 H 0.440247 -0.242384 0.872731 0.115 Uiso 1 1 calc R . . . .
 C105 C 0.4341(5) -0.1440(4) 0.8204(3) 0.0810(19) Uani 1 1 d . U . . .
 C106 C 0.2359(4) 0.0619(4) 0.8192(3) 0.083(2) Uani 1 1 d . U . . .
 H10A H 0.223228 0.072192 0.786088 0.124 Uiso 1 1 calc GR . . . .
 H10B H 0.267521 0.099711 0.823000 0.124 Uiso 1 1 calc GR . . . .
 H10C H 0.174929 0.069842 0.839197 0.124 Uiso 1 1 calc GR . . . .
 C107 C 0.3008(10) -0.2004(7) 0.9406(4) 0.159(5) Uani 1 1 d . U . . .
 H10D H 0.339626 -0.198952 0.964180 0.239 Uiso 1 1 calc GR . . . .
 H10E H 0.313843 -0.256805 0.938065 0.239 Uiso 1 1 calc GR . . . .
 H10F H 0.232269 -0.176843 0.950207 0.239 Uiso 1 1 calc GR . . . .
 C108 C 0.5171(7) -0.1901(5) 0.7910(3) 0.114(3) Uani 1 1 d . U . . .
 H10G H 0.552746 -0.153795 0.772688 0.171 Uiso 1 1 calc GR . . . .
 H10H H 0.492820 -0.211314 0.769419 0.171 Uiso 1 1 calc GR . . . .
 H10I H 0.560035 -0.235465 0.811711 0.171 Uiso 1 1 calc GR . . . .
 C109 C 0.3211(4) 0.1718(3) 0.6521(2) 0.0634(13) Uani 1 1 d . U . . .
 C110 C 0.2430(4) 0.1994(4) 0.6850(3) 0.0758(16) Uani 1 1 d . U . . .
 C111 C 0.1537(4) 0.1940(4) 0.6814(3) 0.092(2) Uani 1 1 d . U . . .
 H111 H 0.102287 0.210639 0.704480 0.110 Uiso 1 1 calc R . . . .
 C112 C 0.1375(5) 0.1652(5) 0.6453(4) 0.099(2) Uani 1 1 d . U . . .
 C113 C 0.2125(5) 0.1385(4) 0.6126(3) 0.093(2) Uani 1 1 d . U . . .
 H113 H 0.201174 0.118257 0.587784 0.112 Uiso 1 1 calc R . . . .
 C114 C 0.3046(5) 0.1405(4) 0.6151(3) 0.0765(16) Uani 1 1 d . U . . .
 C115 C 0.2524(4) 0.2340(4) 0.7251(3) 0.0816(18) Uani 1 1 d . U . . .
 H11A H 0.278159 0.279425 0.712559 0.122 Uiso 1 1 calc GR . . . .
 H11B H 0.296205 0.191756 0.746799 0.122 Uiso 1 1 calc GR . . . .
 H11C H 0.188950 0.253406 0.741969 0.122 Uiso 1 1 calc GR . . . .
 C116 C 0.0366(6) 0.1591(7) 0.6445(5) 0.154(5) Uani 1 1 d . U . . .
 H11D H 0.030986 0.109063 0.666087 0.231 Uiso 1 1 calc GR . . . .
 H11E H 0.027064 0.158071 0.612402 0.231 Uiso 1 1 calc GR . . . .
 H11F H -0.012511 0.206166 0.654663 0.231 Uiso 1 1 calc GR . . . .
 C117 C 0.3848(5) 0.1090(5) 0.5790(3) 0.089(2) Uani 1 1 d . U . . .
 H11G H 0.436178 0.063873 0.594989 0.134 Uiso 1 1 calc GR . . . .
 H11H H 0.410675 0.152804 0.561871 0.134 Uiso 1 1 calc GR . . . .
 H11I H 0.359817 0.089968 0.556603 0.134 Uiso 1 1 calc GR . . . .
 C118 C 0.4821(3) 0.2326(3) 0.6015(2) 0.0543(12) Uani 1 1 d . U . . .
 C119 C 0.5771(4) 0.2038(3) 0.5811(2) 0.0584(13) Uani 1 1 d . U . . .
 C120 C 0.6125(4) 0.2565(4) 0.5452(2) 0.0624(13) Uani 1 1 d . U . . .
 H120 H 0.676666 0.237044 0.531682 0.075 Uiso 1 1 calc R . . . .
 C121 C 0.5587(4) 0.3354(4) 0.5287(2) 0.0622(13) Uani 1 1 d . U . . .
 C122 C 0.4623(4) 0.3609(4) 0.5472(2) 0.0635(14) Uani 1 1 d . U . . .
 H122 H 0.422650 0.414336 0.534908 0.076 Uiso 1 1 calc R . . . .
 C123 C 0.4230(4) 0.3113(3) 0.5826(2) 0.0605(13) Uani 1 1 d . U . . .
 C124 C 0.6411(4) 0.1168(4) 0.5959(2) 0.0660(15) Uani 1 1 d . U . . .
 H12A H 0.606891 0.079446 0.594444 0.099 Uiso 1 1 calc GR . . . .
 H12B H 0.657523 0.107796 0.628333 0.099 Uiso 1 1 calc GR . . . .
 H12C H 0.700225 0.107025 0.574583 0.099 Uiso 1 1 calc GR . . . .
 C125 C 0.6016(5) 0.3926(4) 0.4930(2) 0.0786(18) Uani 1 1 d . U . . .
 H12D H 0.635724 0.415401 0.509148 0.118 Uiso 1 1 calc GR . . . .
 H12E H 0.550200 0.436718 0.476404 0.118 Uiso 1 1 calc GR . . . .
 H12F H 0.646884 0.363126 0.470237 0.118 Uiso 1 1 calc GR . . . .
 C126 C 0.3165(4) 0.3450(4) 0.5985(3) 0.0751(18) Uani 1 1 d . U . . .
 H12G H 0.306931 0.330648 0.632999 0.113 Uiso 1 1 calc GR . . . .
 H12H H 0.279267 0.321745 0.584501 0.113 Uiso 1 1 calc GR . . . .
 H12I H 0.294678 0.404328 0.588068 0.113 Uiso 1 1 calc GR . . . .
 C127 C 0.6124(4) 0.3294(3) 0.6551(2) 0.0566(12) Uani 1 1 d . U . . .
 C128 C 0.6976(4) 0.3395(4) 0.6288(2) 0.0643(14) Uani 1 1 d . U . . .
 C129 C 0.6981(5) 0.4156(4) 0.6025(3) 0.0767(17) Uani 1 1 d . U . . .
 H129 H 0.756848 0.421991 0.586396 0.092 Uiso 1 1 calc R . . . .
 C130 C 0.6158(5) 0.4819(4) 0.5993(2) 0.0715(16) Uani 1 1 d . U . . .
 C131 C 0.5294(4) 0.4715(4) 0.6231(2) 0.0655(14) Uani 1 1 d . U . . .
 H131 H 0.471268 0.515861 0.619613 0.079 Uiso 1 1 calc R . . . .
 C132 C 0.5275(4) 0.3977(3) 0.6514(2) 0.0593(13) Uani 1 1 d . U . . .
 C133 C 0.7902(4) 0.2710(5) 0.6282(3) 0.089(2) Uani 1 1 d . U . . .
 H13A H 0.778475 0.224205 0.621506 0.133 Uiso 1 1 calc GR . . . .
 H13B H 0.816296 0.255684 0.658978 0.133 Uiso 1 1 calc GR . . . .
 H13C H 0.836506 0.288270 0.603551 0.133 Uiso 1 1 calc GR . . . .
 C134 C 0.6184(7) 0.5665(5) 0.5727(3) 0.099(3) Uani 1 1 d . U . . .
 H13D H 0.620265 0.598046 0.595366 0.148 Uiso 1 1 calc GR . . . .
 H13E H 0.560614 0.594510 0.555545 0.148 Uiso 1 1 calc GR . . . .
 H13F H 0.675848 0.561229 0.550276 0.148 Uiso 1 1 calc GR . . . .
 C135 C 0.4332(4) 0.3941(4) 0.6779(3) 0.0736(17) Uani 1 1 d . U . . .
 H13G H 0.438752 0.383392 0.711907 0.110 Uiso 1 1 calc GR . . . .
 H13H H 0.416016 0.350395 0.670470 0.110 Uiso 1 1 calc GR . . . .
 H13I H 0.383003 0.446105 0.668543 0.110 Uiso 1 1 calc GR . . . .
 C136 C 0.6998(4) 0.2057(3) 0.7348(2) 0.0606(13) Uani 1 1 d . U . . .
 C137 C 0.7795(4) 0.1336(3) 0.7395(2) 0.0663(14) Uani 1 1 d . U . . .
 C138 C 0.8462(5) 0.1195(4) 0.7711(3) 0.0825(19) Uani 1 1 d . U . . .
 H138 H 0.899095 0.070591 0.773869 0.099 Uiso 1 1 calc R . . . .
 C139 C 0.8384(6) 0.1737(4) 0.7984(3) 0.090(2) Uani 1 1 d . U . . .
 C140 C 0.7575(6) 0.2428(4) 0.7959(3) 0.0799(17) Uani 1 1 d . U . . .
 H140 H 0.749612 0.279470 0.815910 0.096 Uiso 1 1 calc R . . . .
 C141 C 0.6880(5) 0.2597(4) 0.7651(2) 0.0670(14) Uani 1 1 d . U . . .
 C142 C 0.7959(4) 0.0706(4) 0.7102(3) 0.0787(19) Uani 1 1 d . U . . .
 H14A H 0.804578 0.095033 0.676637 0.118 Uiso 1 1 calc GR . . . .
 H14B H 0.740014 0.051135 0.715787 0.118 Uiso 1 1 calc GR . . . .
 H14C H 0.853637 0.024913 0.719260 0.118 Uiso 1 1 calc GR . . . .
 C143 C 0.9150(8) 0.1569(6) 0.8316(4) 0.134(4) Uani 1 1 d . U . . .
 H14D H 0.969367 0.173535 0.813877 0.202 Uiso 1 1 calc GR . . . .
 H14E H 0.937295 0.098686 0.845621 0.202 Uiso 1 1 calc GR . . . .
 H14F H 0.887606 0.187755 0.856736 0.202 Uiso 1 1 calc GR . . . .
 C144 C 0.6017(5) 0.3318(4) 0.7663(3) 0.0787(18) Uani 1 1 d . U . . .
 H14G H 0.544007 0.314606 0.774188 0.118 Uiso 1 1 calc GR . . . .
 H14H H 0.597915 0.368533 0.735194 0.118 Uiso 1 1 calc GR . . . .
 H14I H 0.605946 0.359979 0.790162 0.118 Uiso 1 1 calc GR . . . .

loop_
  _atom_site_aniso_label
  _atom_site_aniso_U_11
  _atom_site_aniso_U_22
  _atom_site_aniso_U_33
  _atom_site_aniso_U_23
  _atom_site_aniso_U_13
  _atom_site_aniso_U_12
 Ge1 0.0506(3) 0.0553(3) 0.0581(4) -0.0095(3) -0.0052(3) -0.0190(2)
 Ge2 0.0502(3) 0.0566(3) 0.0600(4) -0.0099(3) -0.0030(3) -0.0168(3)
 Ge3 0.0603(3) 0.0549(3) 0.0627(4) -0.0100(3) -0.0011(3) -0.0187(3)
 Ge4 0.0535(3) 0.0529(3) 0.0678(5) -0.0110(3) 0.0019(3) -0.0185(3)
 P1 0.0497(6) 0.0524(7) 0.0645(9) -0.0129(6) -0.0030(6) -0.0166(5)
 P2 0.0511(6) 0.0597(7) 0.0594(9) -0.0096(6) -0.0052(6) -0.0130(6)
 P3 0.0469(6) 0.0569(7) 0.0610(9) -0.0116(6) -0.0012(5) -0.0182(5)
 P4 0.0494(6) 0.0537(7) 0.0572(9) -0.0123(6) -0.0011(5) -0.0127(5)
 P5 0.0694(8) 0.0625(8) 0.0657(10) -0.0136(7) 0.0024(7) -0.0169(7)
 P6 0.0546(7) 0.0523(7) 0.0708(10) -0.0089(7) 0.0036(6) -0.0191(6)
 P7 0.0459(6) 0.0540(7) 0.0677(9) -0.0074(6) -0.0022(6) -0.0172(5)
 P8 0.0492(6) 0.0517(7) 0.0688(9) -0.0150(6) -0.0006(6) -0.0186(5)
 C1 0.053(2) 0.056(3) 0.063(4) -0.013(2) -0.006(2) -0.021(2)
 C2 0.048(2) 0.055(3) 0.069(4) -0.017(3) -0.003(2) -0.014(2)
 C3 0.055(3) 0.063(3) 0.080(4) -0.017(3) -0.010(3) -0.017(2)
 C4 0.060(3) 0.073(3) 0.085(5) -0.016(3) -0.015(3) -0.020(3)
 C5 0.067(3) 0.071(3) 0.088(5) -0.023(3) -0.017(3) -0.024(3)
 C6 0.069(3) 0.053(3) 0.068(4) -0.016(3) -0.008(3) -0.021(2)
 C7 0.050(2) 0.051(3) 0.081(4) -0.015(3) -0.009(2) -0.014(2)
 C8 0.067(4) 0.099(5) 0.127(7) -0.038(5) -0.028(4) -0.024(4)
 C9 0.084(4) 0.064(3) 0.100(5) -0.028(4) -0.021(4) -0.019(3)
 C10 0.054(2) 0.053(3) 0.065(4) -0.013(2) -0.001(2) -0.022(2)
 C11 0.065(3) 0.065(3) 0.075(4) -0.018(3) 0.003(3) -0.026(3)
 C12 0.087(4) 0.079(4) 0.076(4) -0.018(3) 0.008(3) -0.038(3)
 C13 0.113(5) 0.072(4) 0.074(4) -0.008(3) 0.000(3) -0.047(3)
 C14 0.091(4) 0.060(3) 0.074(4) -0.004(3) -0.012(3) -0.031(3)
 C15 0.064(3) 0.057(3) 0.074(4) -0.014(3) -0.007(3) -0.024(2)
 C16 0.069(3) 0.075(4) 0.093(5) -0.025(4) 0.018(3) -0.013(3)
 C17 0.162(9) 0.096(6) 0.080(6) 0.006(4) 0.017(5) -0.042(6)
 C18 0.075(4) 0.056(3) 0.083(5) -0.011(3) -0.008(3) -0.013(3)
 C19 0.056(3) 0.065(3) 0.057(4) -0.003(2) -0.011(2) -0.015(2)
 C20 0.070(3) 0.070(3) 0.068(4) -0.002(3) -0.012(3) -0.027(3)
 C21 0.082(4) 0.087(4) 0.079(5) 0.001(3) -0.019(3) -0.038(3)
 C22 0.063(3) 0.103(5) 0.093(5) 0.007(4) -0.018(3) -0.033(3)
 C23 0.054(3) 0.102(5) 0.088(5) -0.001(4) -0.012(3) -0.016(3)
 C24 0.053(3) 0.075(4) 0.077(4) -0.008(3) -0.009(3) -0.013(2)
 C25 0.088(4) 0.076(4) 0.099(6) -0.027(4) 0.003(4) -0.037(3)
 C26 0.075(4) 0.133(7) 0.159(9) -0.006(7) -0.028(5) -0.046(5)
 C27 0.057(3) 0.094(5) 0.093(5) -0.028(4) 0.001(3) -0.007(3)
 C28 0.056(3) 0.063(3) 0.061(4) -0.013(2) -0.005(2) -0.019(2)
 C29 0.057(3) 0.079(4) 0.067(4) -0.024(3) -0.004(2) -0.020(3)
 C30 0.068(3) 0.107(5) 0.064(4) -0.030(3) -0.002(3) -0.026(3)
 C31 0.081(4) 0.103(5) 0.063(4) -0.020(3) 0.003(3) -0.040(3)
 C32 0.088(4) 0.091(4) 0.060(4) -0.004(3) -0.008(3) -0.036(3)
 C33 0.072(3) 0.067(3) 0.066(4) -0.012(3) -0.007(3) -0.026(3)
 C34 0.069(4) 0.097(5) 0.076(5) -0.024(4) -0.005(3) 0.004(3)
 C35 0.127(7) 0.150(8) 0.061(5) -0.022(5) 0.018(4) -0.062(6)
 C36 0.078(4) 0.076(4) 0.082(5) 0.000(3) -0.009(3) -0.019(3)
 C37 0.049(2) 0.051(2) 0.058(3) -0.010(2) -0.005(2) -0.018(2)
 C38 0.052(2) 0.053(3) 0.065(4) -0.013(2) 0.000(2) -0.017(2)
 C39 0.066(3) 0.060(3) 0.072(4) -0.016(3) 0.004(3) -0.025(3)
 C40 0.077(3) 0.070(3) 0.073(4) -0.019(3) -0.001(3) -0.031(3)
 C41 0.065(3) 0.075(3) 0.062(4) -0.012(3) -0.006(2) -0.031(3)
 C42 0.056(3) 0.063(3) 0.062(4) -0.007(3) -0.003(2) -0.023(2)
 C43 0.049(3) 0.068(3) 0.094(5) -0.027(3) 0.000(3) -0.015(2)
 C44 0.099(5) 0.091(5) 0.087(5) -0.040(4) 0.000(4) -0.036(4)
 C45 0.049(3) 0.081(4) 0.078(4) -0.018(3) -0.007(3) -0.015(3)
 C46 0.048(2) 0.064(3) 0.060(3) -0.012(3) -0.003(2) -0.018(2)
 C47 0.067(3) 0.071(3) 0.059(4) -0.003(3) -0.008(2) -0.027(3)
 C48 0.082(4) 0.080(4) 0.063(4) -0.004(3) -0.006(3) -0.037(3)
 C49 0.076(3) 0.105(4) 0.057(4) -0.016(3) -0.003(3) -0.052(3)
 C50 0.062(3) 0.099(4) 0.064(4) -0.029(3) 0.004(3) -0.042(3)
 C51 0.056(3) 0.074(3) 0.059(3) -0.017(3) -0.004(2) -0.030(2)
 C52 0.091(4) 0.058(3) 0.080(5) -0.004(3) 0.012(3) -0.016(3)
 C53 0.093(4) 0.112(5) 0.065(4) -0.014(4) 0.007(3) -0.057(4)
 C54 0.050(3) 0.073(3) 0.078(4) -0.020(3) 0.001(3) -0.015(2)
 C55 0.051(2) 0.060(3) 0.059(3) -0.012(2) 0.003(2) -0.021(2)
 C56 0.055(3) 0.064(3) 0.073(4) -0.010(3) -0.003(2) -0.027(2)
 C57 0.067(3) 0.072(3) 0.072(4) -0.011(3) -0.010(3) -0.035(3)
 C58 0.075(3) 0.063(3) 0.069(4) -0.018(3) 0.004(3) -0.032(3)
 C59 0.070(3) 0.057(3) 0.065(4) -0.012(3) 0.005(2) -0.023(3)
 C60 0.057(3) 0.053(3) 0.061(3) -0.014(2) 0.003(2) -0.016(2)
 C61 0.054(3) 0.073(3) 0.091(5) -0.021(3) -0.015(3) -0.018(3)
 C62 0.109(5) 0.078(4) 0.099(6) -0.032(4) 0.008(4) -0.047(4)
 C63 0.066(3) 0.059(3) 0.068(4) -0.016(3) -0.005(3) -0.004(3)
 C64 0.047(2) 0.057(3) 0.054(3) -0.010(2) -0.005(2) -0.016(2)
 C65 0.049(2) 0.064(3) 0.058(3) -0.009(2) -0.009(2) -0.014(2)
 C66 0.059(3) 0.055(3) 0.068(4) -0.003(2) -0.012(2) -0.016(2)
 C67 0.062(3) 0.070(3) 0.058(4) -0.003(3) -0.010(2) -0.029(2)
 C68 0.053(3) 0.070(3) 0.064(4) -0.019(3) 0.001(2) -0.024(2)
 C69 0.046(2) 0.062(3) 0.057(3) -0.019(2) -0.005(2) -0.016(2)
 C70 0.056(3) 0.056(3) 0.077(4) -0.010(3) 0.000(3) -0.006(2)
 C71 0.081(4) 0.080(4) 0.072(4) 0.001(3) -0.009(3) -0.035(3)
 C72 0.050(3) 0.062(3) 0.078(4) -0.024(3) 0.008(2) -0.019(2)
 C73 0.103(4) 0.085(4) 0.065(4) -0.012(3) 0.008(3) -0.043(3)
 C74 0.129(5) 0.068(4) 0.069(5) -0.014(3) 0.012(4) -0.030(4)
 C75 0.171(8) 0.078(4) 0.077(6) -0.023(4) 0.029(5) -0.053(5)
 C76 0.209(9) 0.112(6) 0.079(6) -0.029(5) 0.024(6) -0.092(6)
 C77 0.160(8) 0.149(6) 0.082(6) -0.020(6) -0.005(6) -0.101(6)
 C78 0.111(5) 0.105(5) 0.078(5) -0.012(4) 0.008(4) -0.052(4)
 C79 0.119(5) 0.073(4) 0.117(7) -0.037(5) 0.001(5) -0.003(4)
 C80 0.37(2) 0.176(11) 0.112(9) -0.058(9) 0.029(11) -0.180(14)
 C81 0.090(5) 0.141(7) 0.151(9) -0.008(7) -0.025(5) -0.056(5)
 C82 0.069(3) 0.072(3) 0.059(3) -0.013(3) 0.004(3) -0.021(3)
 C83 0.089(4) 0.082(4) 0.064(4) -0.017(3) 0.013(3) -0.023(3)
 C84 0.123(6) 0.103(5) 0.061(5) -0.002(4) 0.019(4) -0.023(4)
 C85 0.142(7) 0.082(4) 0.072(5) 0.000(4) 0.014(4) -0.021(4)
 C86 0.110(5) 0.070(4) 0.074(4) -0.004(3) 0.006(4) -0.002(4)
 C87 0.084(4) 0.083(4) 0.058(4) -0.009(3) 0.003(3) -0.016(3)
 C88 0.098(5) 0.111(6) 0.073(5) -0.015(4) 0.029(4) -0.016(4)
 C89 0.245(14) 0.111(7) 0.081(7) 0.020(5) 0.032(8) 0.010(8)
 C90 0.116(6) 0.088(5) 0.066(5) -0.001(4) 0.013(4) 0.030(4)
 C91 0.057(3) 0.053(3) 0.070(4) -0.013(3) 0.002(2) -0.020(2)
 C92 0.056(3) 0.053(3) 0.084(4) -0.013(3) -0.001(3) -0.023(2)
 C93 0.067(3) 0.066(3) 0.083(4) -0.012(3) -0.015(3) -0.027(3)
 C94 0.072(3) 0.065(3) 0.078(4) -0.022(3) -0.012(3) -0.018(3)
 C95 0.056(3) 0.070(3) 0.072(4) -0.018(3) -0.008(2) -0.016(3)
 C96 0.051(2) 0.053(3) 0.068(4) -0.008(2) -0.004(2) -0.019(2)
 C97 0.058(3) 0.075(4) 0.102(5) -0.021(4) 0.001(3) -0.028(3)
 C98 0.087(4) 0.105(5) 0.110(6) -0.054(5) -0.019(4) -0.022(4)
 C99 0.048(2) 0.061(3) 0.075(4) -0.016(3) -0.005(2) -0.018(2)
 C100 0.061(3) 0.058(3) 0.072(4) -0.005(3) 0.006(3) -0.025(2)
 C101 0.067(3) 0.075(3) 0.075(4) -0.017(3) 0.011(3) -0.035(3)
 C102 0.084(4) 0.092(4) 0.084(5) -0.013(4) 0.016(4) -0.039(3)
 C103 0.120(6) 0.089(4) 0.077(5) 0.002(4) 0.013(4) -0.047(4)
 C104 0.119(6) 0.073(4) 0.087(5) 0.001(3) 0.009(4) -0.039(4)
 C105 0.092(4) 0.062(3) 0.077(4) -0.003(3) 0.008(3) -0.025(3)
 C106 0.057(3) 0.089(4) 0.094(5) -0.017(4) 0.014(3) -0.022(3)
 C107 0.183(11) 0.145(9) 0.104(8) 0.024(6) 0.049(7) -0.058(8)
 C108 0.123(6) 0.066(4) 0.104(6) 0.003(4) 0.025(5) 0.001(4)
 C109 0.045(2) 0.054(3) 0.085(4) -0.001(3) -0.008(2) -0.016(2)
 C110 0.051(3) 0.056(3) 0.104(5) 0.009(3) -0.001(3) -0.016(2)
 C111 0.053(3) 0.071(4) 0.132(6) 0.008(4) -0.006(3) -0.018(3)
 C112 0.062(3) 0.072(4) 0.157(7) 0.011(4) -0.031(4) -0.026(3)
 C113 0.073(3) 0.078(4) 0.138(7) 0.001(4) -0.038(4) -0.038(3)
 C114 0.070(3) 0.066(3) 0.096(5) 0.006(3) -0.027(3) -0.031(3)
 C115 0.058(3) 0.065(3) 0.103(5) -0.009(3) 0.012(3) -0.008(3)
 C116 0.067(4) 0.136(8) 0.258(15) 0.001(9) -0.052(6) -0.043(5)
 C117 0.089(4) 0.090(5) 0.096(6) -0.018(4) -0.022(4) -0.032(4)
 C118 0.048(2) 0.053(3) 0.061(3) -0.008(2) -0.001(2) -0.018(2)
 C119 0.054(3) 0.061(3) 0.059(3) -0.016(2) 0.000(2) -0.017(2)
 C120 0.055(3) 0.075(3) 0.060(4) -0.018(3) 0.003(2) -0.025(2)
 C121 0.066(3) 0.073(3) 0.053(3) -0.009(3) 0.001(2) -0.034(3)
 C122 0.063(3) 0.061(3) 0.066(4) -0.007(3) -0.006(2) -0.022(2)
 C123 0.054(3) 0.058(3) 0.068(4) -0.011(3) -0.004(2) -0.017(2)
 C124 0.060(3) 0.063(3) 0.070(4) -0.021(3) 0.002(3) -0.011(2)
 C125 0.082(4) 0.090(4) 0.064(4) -0.003(3) 0.002(3) -0.041(3)
 C126 0.059(3) 0.065(3) 0.087(5) -0.002(3) 0.006(3) -0.016(3)
 C127 0.052(2) 0.064(3) 0.056(3) -0.013(2) 0.000(2) -0.024(2)
 C128 0.057(3) 0.072(3) 0.067(4) -0.016(3) -0.001(2) -0.025(2)
 C129 0.069(3) 0.085(4) 0.081(5) -0.005(3) -0.006(3) -0.039(3)
 C130 0.079(3) 0.070(3) 0.076(4) -0.004(3) -0.012(3) -0.043(3)
 C131 0.068(3) 0.057(3) 0.076(4) -0.011(3) -0.015(3) -0.023(2)
 C132 0.055(3) 0.059(3) 0.065(4) -0.012(3) -0.007(2) -0.020(2)
 C133 0.053(3) 0.097(5) 0.099(6) -0.011(4) 0.013(3) -0.019(3)
 C134 0.128(6) 0.082(4) 0.099(6) 0.014(4) -0.026(5) -0.066(4)
 C135 0.058(3) 0.060(3) 0.094(5) -0.018(3) 0.007(3) -0.013(3)
 C136 0.061(3) 0.052(3) 0.072(4) -0.008(2) -0.006(3) -0.026(2)
 C137 0.062(3) 0.057(3) 0.086(4) -0.016(3) -0.010(3) -0.024(2)
 C138 0.079(4) 0.063(3) 0.111(6) -0.009(3) -0.034(4) -0.024(3)
 C139 0.097(5) 0.073(4) 0.115(6) -0.012(4) -0.038(4) -0.037(3)
 C140 0.105(4) 0.069(3) 0.077(5) -0.016(3) -0.018(3) -0.037(3)
 C141 0.080(3) 0.058(3) 0.066(4) -0.016(3) 0.000(3) -0.027(3)
 C142 0.062(3) 0.061(3) 0.115(6) -0.034(3) -0.023(3) -0.003(3)
 C143 0.143(8) 0.097(6) 0.182(11) -0.031(6) -0.092(8) -0.026(6)
 C144 0.090(4) 0.071(4) 0.073(5) -0.021(3) -0.002(3) -0.022(3)

_geom_special_details
;
 All esds (except the esd in the dihedral angle between two l.s. planes)
 are estimated using the full covariance matrix.  The cell esds are taken
 into account individually in the estimation of esds in distances, angles
 and torsion angles; correlations between esds in cell parameters are only
 used when they are defined by crystal symmetry.  An approximate (isotropic)
 treatment of cell esds is used for estimating esds involving l.s. planes.
;
loop_
  _geom_bond_atom_site_label_1
  _geom_bond_atom_site_label_2
  _geom_bond_distance
  _geom_bond_site_symmetry_2
  _geom_bond_publ_flag
 Ge1 Ge2 2.4476(9) . ?
 Ge1 P1 2.3318(16) . ?
 Ge1 P2 2.3176(16) . ?
 Ge2 P3 2.3483(15) . ?
 Ge2 P4 2.3753(16) . ?
 Ge3 Ge4 2.4701(9) . ?
 Ge3 P5 2.3371(18) . ?
 Ge3 P6 2.3540(17) . ?
 Ge4 P7 2.3619(18) . ?
 Ge4 P8 2.3428(15) . ?
 P1 C1 1.837(5) . ?
 P1 C10 1.841(6) . ?
 P2 C19 1.833(6) . ?
 P2 C28 1.822(6) . ?
 P3 C37 1.834(6) . ?
 P3 C46 1.843(6) . ?
 P4 C55 1.838(6) . ?
 P4 C64 1.839(5) . ?
 P5 C73 1.850(8) . ?
 P5 C82 1.857(6) . ?
 P6 C91 1.848(6) . ?
 P6 C100 1.852(6) . ?
 P7 C109 1.833(5) . ?
 P7 C118 1.843(5) . ?
 P8 C127 1.843(6) . ?
 P8 C136 1.830(6) . ?
 C1 C2 1.405(7) . ?
 C1 C6 1.419(8) . ?
 C2 C3 1.384(8) . ?
 C2 C7 1.489(8) . ?
 C3 C4 1.385(9) . ?
 C4 C5 1.384(9) . ?
 C4 C8 1.522(8) . ?
 C5 C6 1.377(8) . ?
 C6 C9 1.513(8) . ?
 C10 C11 1.420(8) . ?
 C10 C15 1.396(8) . ?
 C11 C12 1.380(9) . ?
 C11 C16 1.512(8) . ?
 C12 C13 1.384(10) . ?
 C13 C14 1.375(10) . ?
 C13 C17 1.529(10) . ?
 C14 C15 1.404(9) . ?
 C15 C18 1.523(8) . ?
 C19 C20 1.428(9) . ?
 C19 C24 1.422(8) . ?
 C20 C21 1.422(9) . ?
 C20 C25 1.473(9) . ?
 C21 C22 1.331(11) . ?
 C22 C23 1.413(12) . ?
 C22 C26 1.518(10) . ?
 C23 C24 1.384(9) . ?
 C24 C27 1.511(10) . ?
 C28 C29 1.424(8) . ?
 C28 C33 1.423(8) . ?
 C29 C30 1.400(9) . ?
 C29 C34 1.499(9) . ?
 C30 C31 1.384(10) . ?
 C31 C32 1.356(10) . ?
 C31 C35 1.540(10) . ?
 C32 C33 1.413(9) . ?
 C33 C36 1.477(9) . ?
 C37 C38 1.428(7) . ?
 C37 C42 1.414(8) . ?
 C38 C39 1.373(8) . ?
 C38 C43 1.505(8) . ?
 C39 C40 1.387(9) . ?
 C40 C41 1.390(8) . ?
 C40 C44 1.508(9) . ?
 C41 C42 1.392(9) . ?
 C42 C45 1.520(8) . ?
 C46 C47 1.408(8) . ?
 C46 C51 1.418(7) . ?
 C47 C48 1.382(9) . ?
 C47 C52 1.508(8) . ?
 C48 C49 1.397(9) . ?
 C49 C50 1.371(10) . ?
 C49 C53 1.526(9) . ?
 C50 C51 1.379(8) . ?
 C51 C54 1.505(8) . ?
 C55 C56 1.402(8) . ?
 C55 C60 1.430(7) . ?
 C56 C57 1.410(9) . ?
 C56 C61 1.490(8) . ?
 C57 C58 1.403(9) . ?
 C58 C59 1.354(9) . ?
 C58 C62 1.522(9) . ?
 C59 C60 1.389(8) . ?
 C60 C63 1.504(9) . ?
 C64 C65 1.415(7) . ?
 C64 C69 1.419(7) . ?
 C65 C66 1.390(8) . ?
 C65 C70 1.504(7) . ?
 C66 C67 1.393(8) . ?
 C67 C68 1.365(8) . ?
 C67 C71 1.515(8) . ?
 C68 C69 1.387(8) . ?
 C69 C72 1.512(7) . ?
 C73 C74 1.407(11) . ?
 C73 C78 1.372(12) . ?
 C74 C75 1.372(12) . ?
 C74 C79 1.479(13) . ?
 C75 C76 1.344(16) . ?
 C76 C77 1.414(16) . ?
 C76 C80 1.541(14) . ?
 C77 C78 1.448(13) . ?
 C78 C81 1.528(13) . ?
 C82 C83 1.385(9) . ?
 C82 C87 1.420(9) . ?
 C83 C84 1.364(10) . ?
 C83 C88 1.513(10) . ?
 C84 C85 1.365(11) . ?
 C85 C86 1.396(11) . ?
 C85 C89 1.507(12) . ?
 C86 C87 1.361(10) . ?
 C87 C90 1.483(9) . ?
 C91 C92 1.409(8) . ?
 C91 C96 1.414(7) . ?
 C92 C93 1.359(9) . ?
 C92 C97 1.525(8) . ?
 C93 C94 1.373(9) . ?
 C94 C95 1.394(9) . ?
 C94 C98 1.511(9) . ?
 C95 C96 1.388(8) . ?
 C96 C99 1.502(8) . ?
 C100 C101 1.394(8) . ?
 C100 C105 1.427(8) . ?
 C101 C102 1.412(9) . ?
 C101 C106 1.503(9) . ?
 C102 C103 1.354(11) . ?
 C103 C104 1.387(11) . ?
 C103 C107 1.552(11) . ?
 C104 C105 1.376(10) . ?
 C105 C108 1.500(10) . ?
 C109 C110 1.411(9) . ?
 C109 C114 1.426(10) . ?
 C110 C111 1.385(9) . ?
 C110 C115 1.499(11) . ?
 C111 C112 1.372(13) . ?
 C112 C113 1.376(12) . ?
 C112 C116 1.542(10) . ?
 C113 C114 1.391(9) . ?
 C114 C117 1.510(10) . ?
 C118 C119 1.409(7) . ?
 C118 C123 1.410(7) . ?
 C119 C120 1.392(8) . ?
 C119 C124 1.517(7) . ?
 C120 C121 1.371(8) . ?
 C121 C122 1.402(8) . ?
 C121 C125 1.498(8) . ?
 C122 C123 1.381(8) . ?
 C123 C126 1.524(7) . ?
 C127 C128 1.411(8) . ?
 C127 C132 1.419(7) . ?
 C128 C129 1.391(9) . ?
 C128 C133 1.496(8) . ?
 C129 C130 1.377(9) . ?
 C130 C131 1.405(9) . ?
 C130 C134 1.532(8) . ?
 C131 C132 1.381(8) . ?
 C132 C135 1.499(8) . ?
 C136 C137 1.414(8) . ?
 C136 C141 1.416(9) . ?
 C137 C138 1.383(9) . ?
 C137 C142 1.511(9) . ?
 C138 C139 1.369(10) . ?
 C139 C140 1.394(10) . ?
 C139 C143 1.520(11) . ?
 C140 C141 1.387(10) . ?
 C141 C144 1.476(9) . ?

loop_
  _geom_angle_atom_site_label_1
  _geom_angle_atom_site_label_2
  _geom_angle_atom_site_label_3
  _geom_angle
  _geom_angle_site_symmetry_1
  _geom_angle_site_symmetry_3
  _geom_angle_publ_flag
 P1 Ge1 Ge2 104.54(5) . . ?
 P2 Ge1 Ge2 110.35(4) . . ?
 P2 Ge1 P1 97.92(6) . . ?
 P3 Ge2 Ge1 101.90(4) . . ?
 P3 Ge2 P4 95.58(5) . . ?
 P4 Ge2 Ge1 98.72(4) . . ?
 P5 Ge3 Ge4 109.96(5) . . ?
 P5 Ge3 P6 98.35(6) . . ?
 P6 Ge3 Ge4 101.07(5) . . ?
 P7 Ge4 Ge3 97.86(4) . . ?
 P8 Ge4 Ge3 106.96(4) . . ?
 P8 Ge4 P7 96.78(6) . . ?
 C1 P1 Ge1 117.40(18) . . ?
 C1 P1 C10 105.4(3) . . ?
 C10 P1 Ge1 107.32(19) . . ?
 C19 P2 Ge1 109.81(18) . . ?
 C28 P2 Ge1 111.55(18) . . ?
 C28 P2 C19 110.7(3) . . ?
 C37 P3 Ge2 109.75(17) . . ?
 C37 P3 C46 105.2(3) . . ?
 C46 P3 Ge2 116.20(19) . . ?
 C55 P4 Ge2 117.15(19) . . ?
 C55 P4 C64 104.6(3) . . ?
 C64 P4 Ge2 103.68(18) . . ?
 C73 P5 Ge3 106.7(2) . . ?
 C73 P5 C82 108.1(3) . . ?
 C82 P5 Ge3 113.4(2) . . ?
 C91 P6 Ge3 116.65(18) . . ?
 C91 P6 C100 108.0(3) . . ?
 C100 P6 Ge3 108.3(2) . . ?
 C109 P7 Ge4 115.5(2) . . ?
 C109 P7 C118 108.6(3) . . ?
 C118 P7 Ge4 106.39(19) . . ?
 C127 P8 Ge4 115.27(17) . . ?
 C136 P8 Ge4 107.81(19) . . ?
 C136 P8 C127 105.1(3) . . ?
 C2 C1 P1 127.1(4) . . ?
 C2 C1 C6 119.0(5) . . ?
 C6 C1 P1 113.9(4) . . ?
 C1 C2 C7 123.8(5) . . ?
 C3 C2 C1 119.0(5) . . ?
 C3 C2 C7 117.3(5) . . ?
 C2 C3 C4 122.9(5) . . ?
 C3 C4 C8 121.4(6) . . ?
 C5 C4 C3 116.7(5) . . ?
 C5 C4 C8 121.9(6) . . ?
 C6 C5 C4 123.5(6) . . ?
 C1 C6 C9 122.4(5) . . ?
 C5 C6 C1 118.4(5) . . ?
 C5 C6 C9 119.1(6) . . ?
 C11 C10 P1 124.6(4) . . ?
 C15 C10 P1 117.1(4) . . ?
 C15 C10 C11 118.2(5) . . ?
 C10 C11 C16 122.5(6) . . ?
 C12 C11 C10 120.0(6) . . ?
 C12 C11 C16 117.5(6) . . ?
 C11 C12 C13 121.8(7) . . ?
 C12 C13 C17 119.4(7) . . ?
 C14 C13 C12 118.5(7) . . ?
 C14 C13 C17 122.0(7) . . ?
 C13 C14 C15 121.5(6) . . ?
 C10 C15 C14 119.9(6) . . ?
 C10 C15 C18 122.6(6) . . ?
 C14 C15 C18 117.6(5) . . ?
 C20 C19 P2 126.6(4) . . ?
 C24 C19 P2 115.1(5) . . ?
 C24 C19 C20 118.1(6) . . ?
 C19 C20 C25 122.1(6) . . ?
 C21 C20 C19 117.9(6) . . ?
 C21 C20 C25 120.0(7) . . ?
 C22 C21 C20 124.1(8) . . ?
 C21 C22 C23 118.0(7) . . ?
 C21 C22 C26 122.6(9) . . ?
 C23 C22 C26 119.4(8) . . ?
 C24 C23 C22 121.6(7) . . ?
 C19 C24 C27 122.0(6) . . ?
 C23 C24 C19 120.3(7) . . ?
 C23 C24 C27 117.7(6) . . ?
 C29 C28 P2 127.2(5) . . ?
 C33 C28 P2 114.3(4) . . ?
 C33 C28 C29 118.2(5) . . ?
 C28 C29 C34 124.6(6) . . ?
 C30 C29 C28 119.5(6) . . ?
 C30 C29 C34 115.9(6) . . ?
 C31 C30 C29 121.6(6) . . ?
 C30 C31 C35 119.2(7) . . ?
 C32 C31 C30 119.4(6) . . ?
 C32 C31 C35 121.4(7) . . ?
 C31 C32 C33 122.1(7) . . ?
 C28 C33 C36 122.0(6) . . ?
 C32 C33 C28 119.1(6) . . ?
 C32 C33 C36 118.9(6) . . ?
 C38 C37 P3 116.1(4) . . ?
 C42 C37 P3 125.9(4) . . ?
 C42 C37 C38 117.4(5) . . ?
 C37 C38 C43 121.2(5) . . ?
 C39 C38 C37 120.5(5) . . ?
 C39 C38 C43 118.2(5) . . ?
 C38 C39 C40 122.1(6) . . ?
 C39 C40 C41 117.9(6) . . ?
 C39 C40 C44 121.6(6) . . ?
 C41 C40 C44 120.5(6) . . ?
 C40 C41 C42 122.0(6) . . ?
 C37 C42 C45 122.1(6) . . ?
 C41 C42 C37 120.0(5) . . ?
 C41 C42 C45 117.9(5) . . ?
 C47 C46 P3 113.7(4) . . ?
 C47 C46 C51 118.0(5) . . ?
 C51 C46 P3 128.0(4) . . ?
 C46 C47 C52 121.8(5) . . ?
 C48 C47 C46 120.3(6) . . ?
 C48 C47 C52 117.9(6) . . ?
 C47 C48 C49 121.7(6) . . ?
 C48 C49 C53 120.2(7) . . ?
 C50 C49 C48 117.5(6) . . ?
 C50 C49 C53 122.3(7) . . ?
 C49 C50 C51 123.1(6) . . ?
 C46 C51 C54 122.6(5) . . ?
 C50 C51 C46 119.5(6) . . ?
 C50 C51 C54 118.0(5) . . ?
 C56 C55 P4 114.1(4) . . ?
 C56 C55 C60 118.8(5) . . ?
 C60 C55 P4 127.1(5) . . ?
 C55 C56 C57 118.9(5) . . ?
 C55 C56 C61 123.3(6) . . ?
 C57 C56 C61 117.7(6) . . ?
 C58 C57 C56 121.7(6) . . ?
 C57 C58 C62 119.9(6) . . ?
 C59 C58 C57 118.2(6) . . ?
 C59 C58 C62 121.9(6) . . ?
 C58 C59 C60 122.8(6) . . ?
 C55 C60 C63 122.5(5) . . ?
 C59 C60 C55 119.3(6) . . ?
 C59 C60 C63 118.3(5) . . ?
 C65 C64 P4 117.0(4) . . ?
 C65 C64 C69 118.0(5) . . ?
 C69 C64 P4 124.9(4) . . ?
 C64 C65 C70 122.2(5) . . ?
 C66 C65 C64 119.8(5) . . ?
 C66 C65 C70 118.0(5) . . ?
 C65 C66 C67 122.0(5) . . ?
 C66 C67 C71 120.2(6) . . ?
 C68 C67 C66 117.3(5) . . ?
 C68 C67 C71 122.4(6) . . ?
 C67 C68 C69 123.7(5) . . ?
 C64 C69 C72 122.5(5) . . ?
 C68 C69 C64 118.9(5) . . ?
 C68 C69 C72 118.5(5) . . ?
 C74 C73 P5 115.2(7) . . ?
 C78 C73 P5 125.5(7) . . ?
 C78 C73 C74 119.3(8) . . ?
 C73 C74 C79 123.0(7) . . ?
 C75 C74 C73 120.5(10) . . ?
 C75 C74 C79 116.5(8) . . ?
 C76 C75 C74 122.6(10) . . ?
 C75 C76 C77 119.1(9) . . ?
 C75 C76 C80 126.4(13) . . ?
 C77 C76 C80 114.4(13) . . ?
 C76 C77 C78 119.0(10) . . ?
 C73 C78 C77 119.5(9) . . ?
 C73 C78 C81 123.2(8) . . ?
 C77 C78 C81 117.3(9) . . ?
 C83 C82 P5 114.7(5) . . ?
 C83 C82 C87 118.8(6) . . ?
 C87 C82 P5 126.4(5) . . ?
 C82 C83 C88 121.2(7) . . ?
 C84 C83 C82 120.8(7) . . ?
 C84 C83 C88 118.0(6) . . ?
 C83 C84 C85 121.9(7) . . ?
 C84 C85 C86 117.2(7) . . ?
 C84 C85 C89 122.7(8) . . ?
 C86 C85 C89 120.1(8) . . ?
 C87 C86 C85 123.4(7) . . ?
 C82 C87 C90 125.4(6) . . ?
 C86 C87 C82 117.9(6) . . ?
 C86 C87 C90 116.7(6) . . ?
 C92 C91 P6 115.4(4) . . ?
 C92 C91 C96 118.8(6) . . ?
 C96 C91 P6 125.5(5) . . ?
 C91 C92 C97 121.2(6) . . ?
 C93 C92 C91 118.9(5) . . ?
 C93 C92 C97 119.9(6) . . ?
 C92 C93 C94 124.3(6) . . ?
 C93 C94 C95 116.6(6) . . ?
 C93 C94 C98 124.4(6) . . ?
 C95 C94 C98 118.9(6) . . ?
 C96 C95 C94 122.2(5) . . ?
 C91 C96 C99 123.9(5) . . ?
 C95 C96 C91 119.0(5) . . ?
 C95 C96 C99 117.1(5) . . ?
 C101 C100 P6 115.8(4) . . ?
 C101 C100 C105 119.4(6) . . ?
 C105 C100 P6 124.8(5) . . ?
 C100 C101 C102 118.3(6) . . ?
 C100 C101 C106 123.2(6) . . ?
 C102 C101 C106 118.4(6) . . ?
 C103 C102 C101 122.6(7) . . ?
 C102 C103 C104 118.5(7) . . ?
 C102 C103 C107 121.6(8) . . ?
 C104 C103 C107 119.9(8) . . ?
 C105 C104 C103 122.1(7) . . ?
 C100 C105 C108 123.5(6) . . ?
 C104 C105 C100 118.9(7) . . ?
 C104 C105 C108 117.5(6) . . ?
 C110 C109 P7 127.0(5) . . ?
 C110 C109 C114 118.4(6) . . ?
 C114 C109 P7 114.4(5) . . ?
 C109 C110 C115 122.7(6) . . ?
 C111 C110 C109 119.9(8) . . ?
 C111 C110 C115 117.4(7) . . ?
 C112 C111 C110 121.6(8) . . ?
 C111 C112 C113 119.3(7) . . ?
 C111 C112 C116 118.3(10) . . ?
 C113 C112 C116 122.3(10) . . ?
 C112 C113 C114 121.7(9) . . ?
 C109 C114 C117 121.3(6) . . ?
 C113 C114 C109 119.0(7) . . ?
 C113 C114 C117 119.7(7) . . ?
 C119 C118 P7 115.7(4) . . ?
 C119 C118 C123 119.3(5) . . ?
 C123 C118 P7 124.8(4) . . ?
 C118 C119 C124 122.3(5) . . ?
 C120 C119 C118 118.8(5) . . ?
 C120 C119 C124 118.9(5) . . ?
 C121 C120 C119 122.8(5) . . ?
 C120 C121 C122 117.3(5) . . ?
 C120 C121 C125 121.4(5) . . ?
 C122 C121 C125 121.3(6) . . ?
 C123 C122 C121 122.4(5) . . ?
 C118 C123 C126 123.6(5) . . ?
 C122 C123 C118 119.0(5) . . ?
 C122 C123 C126 117.4(5) . . ?
 C128 C127 P8 113.8(4) . . ?
 C128 C127 C132 117.9(5) . . ?
 C132 C127 P8 128.1(4) . . ?
 C127 C128 C133 122.7(6) . . ?
 C129 C128 C127 120.1(6) . . ?
 C129 C128 C133 117.2(6) . . ?
 C130 C129 C128 121.8(6) . . ?
 C129 C130 C131 118.5(6) . . ?
 C129 C130 C134 121.4(6) . . ?
 C131 C130 C134 120.0(6) . . ?
 C132 C131 C130 121.0(6) . . ?
 C127 C132 C135 122.4(5) . . ?
 C131 C132 C127 120.5(5) . . ?
 C131 C132 C135 117.1(5) . . ?
 C137 C136 P8 116.1(5) . . ?
 C137 C136 C141 118.2(6) . . ?
 C141 C136 P8 125.6(4) . . ?
 C136 C137 C142 122.1(6) . . ?
 C138 C137 C136 120.1(6) . . ?
 C138 C137 C142 117.9(6) . . ?
 C139 C138 C137 122.1(6) . . ?
 C138 C139 C140 118.2(7) . . ?
 C138 C139 C143 120.4(7) . . ?
 C140 C139 C143 121.4(8) . . ?
 C141 C140 C139 122.0(7) . . ?
 C136 C141 C144 121.8(6) . . ?
 C140 C141 C136 119.3(6) . . ?
 C140 C141 C144 118.8(6) . . ?

_smtbx_masks_special_details       ?
loop_
  _smtbx_masks_void_nr
  _smtbx_masks_void_average_x
  _smtbx_masks_void_average_y
  _smtbx_masks_void_average_z
  _smtbx_masks_void_volume
  _smtbx_masks_void_count_electrons
  _smtbx_masks_void_content
 1 0.000 0.000 0.000 232.4 64.8 ?
 2 0.500 0.500 0.000 80.3 29.0 ?

_shelx_res_file
;
TITL kji190022_face_abs_a.res in P-1
    kji190022_face_abs.res
    created by SHELXL-2018/3 at 16:29:37 on 02-Oct-2020
REM Old TITL kji190022_face_abs in P-1
REM SHELXT solution in P-1: R1 0.154, Rweak 0.010, Alpha 0.079
REM <I/s> 0.000 for 0 systematic absences, Orientation as input
REM Formula found by SHELXT: C144 P8 Ge4
CELL 1.54178 14.8314 17.8886 29.3062 75.704 80.589 69.962
ZERR 4 0.0008 0.0009 0.0017 0.003 0.003 0.003
LATT 1
SFAC C H Ge P
UNIT 288 352 8 16
RIGU

L.S. 4 0 0
PLAN  20
SIZE 0.03 0.07 0.2
TEMP -73.1(2)
BOND
list 4
ABIN
fmap 2 53
acta
REM <olex2.extras>
REM <HklSrc "%.\\kji190022_face_abs.hkl">
REM </olex2.extras>

WGHT    0.135800
FVAR       0.22539
GE1   3   -0.037911    0.614524    0.765998    11.00000    0.05062    0.05528 =
         0.05811   -0.00950   -0.00522   -0.01896
GE2   3    0.068111    0.635177    0.693987    11.00000    0.05023    0.05658 =
         0.06005   -0.00988   -0.00305   -0.01675
GE3   3    0.525263    0.061912    0.771417    11.00000    0.06034    0.05486 =
         0.06267   -0.01004   -0.00108   -0.01869
GE4   3    0.481121    0.199056    0.720221    11.00000    0.05350    0.05290 =
         0.06783   -0.01104    0.00186   -0.01852
P1    4   -0.110527    0.525268    0.753541    11.00000    0.04971    0.05235 =
         0.06449   -0.01290   -0.00299   -0.01661
P2    4    0.051334    0.528439    0.827360    11.00000    0.05112    0.05966 =
         0.05938   -0.00963   -0.00524   -0.01304
P3    4    0.045548    0.775044    0.681017    11.00000    0.04695    0.05690 =
         0.06105   -0.01155   -0.00120   -0.01821
P4    4   -0.036860    0.646789    0.637654    11.00000    0.04945    0.05369 =
         0.05723   -0.01226   -0.00110   -0.01268
P5    4    0.463465    0.069810    0.849349    11.00000    0.06943    0.06252 =
         0.06568   -0.01361    0.00235   -0.01687
P6    4    0.415322    0.008335    0.752054    11.00000    0.05460    0.05228 =
         0.07083   -0.00893    0.00360   -0.01910
P7    4    0.447152    0.163603    0.653922    11.00000    0.04587    0.05396 =
         0.06766   -0.00740   -0.00216   -0.01716
P8    4    0.625299    0.224052    0.686702    11.00000    0.04920    0.05175 =
         0.06877   -0.01504   -0.00056   -0.01860
C1    1   -0.226725    0.569945    0.727557    11.00000    0.05271    0.05634 =
         0.06331   -0.01350   -0.00638   -0.02096
C2    1   -0.282723    0.652374    0.718701    11.00000    0.04805    0.05499 =
         0.06945   -0.01712   -0.00292   -0.01351
C3    1   -0.373229    0.673939    0.703180    11.00000    0.05454    0.06271 =
         0.08038   -0.01739   -0.01008   -0.01741
AFIX  43
H3    2   -0.410811    0.729762    0.697359    11.00000   -1.20000
AFIX   0
C4    1   -0.411418    0.617700    0.695763    11.00000    0.05975    0.07285 =
         0.08475   -0.01600   -0.01505   -0.02047
C5    1   -0.351560    0.537935    0.701147    11.00000    0.06661    0.07131 =
         0.08837   -0.02263   -0.01666   -0.02358
AFIX  43
H5    2   -0.374844    0.498739    0.694569    11.00000   -1.20000
AFIX   0
C6    1   -0.260044    0.512393    0.715534    11.00000    0.06865    0.05325 =
         0.06813   -0.01571   -0.00815   -0.02114
C7    1   -0.251321    0.718921    0.725988    11.00000    0.04998    0.05101 =
         0.08123   -0.01493   -0.00877   -0.01398
AFIX 137
H7A   2   -0.188621    0.716647    0.708371    11.00000   -1.50000
H7B   2   -0.245844    0.712369    0.759725    11.00000   -1.50000
H7C   2   -0.298833    0.771541    0.714663    11.00000   -1.50000
AFIX   0
C8    1   -0.514851    0.642488    0.683445    11.00000    0.06671    0.09874 =
         0.12681   -0.03771   -0.02819   -0.02387
AFIX 137
H8A   2   -0.515077    0.642123    0.650080    11.00000   -1.50000
H8B   2   -0.549849    0.697270    0.689082    11.00000   -1.50000
H8C   2   -0.546230    0.604032    0.703241    11.00000   -1.50000
AFIX   0
C9    1   -0.198491    0.424681    0.717553    11.00000    0.08366    0.06426 =
         0.09958   -0.02776   -0.02102   -0.01899
AFIX 137
H9A   2   -0.191517    0.396413    0.750620    11.00000   -1.50000
H9B   2   -0.134787    0.422663    0.701219    11.00000   -1.50000
H9C   2   -0.229299    0.398153    0.702129    11.00000   -1.50000
AFIX   0
C10   1   -0.134764    0.463630    0.811670    11.00000    0.05422    0.05257 =
         0.06527   -0.01300   -0.00148   -0.02211
C11   1   -0.217800    0.487745    0.843209    11.00000    0.06498    0.06450 =
         0.07503   -0.01774    0.00339   -0.02553
C12   1   -0.228386    0.437217    0.886284    11.00000    0.08702    0.07879 =
         0.07614   -0.01807    0.00776   -0.03776
AFIX  43
H12   2   -0.283797    0.454440    0.907244    11.00000   -1.20000
AFIX   0
C13   1   -0.160488    0.362127    0.899791    11.00000    0.11257    0.07187 =
         0.07368   -0.00759    0.00046   -0.04687
C14   1   -0.081136    0.337533    0.868934    11.00000    0.09123    0.06040 =
         0.07401   -0.00442   -0.01192   -0.03076
AFIX  43
H14   2   -0.034054    0.286125    0.877849    11.00000   -1.20000
AFIX   0
C15   1   -0.068082    0.386667    0.824535    11.00000    0.06389    0.05706 =
         0.07416   -0.01444   -0.00725   -0.02412
C16   1   -0.296415    0.568322    0.831910    11.00000    0.06881    0.07458 =
         0.09334   -0.02456    0.01840   -0.01263
AFIX 137
H16A  2   -0.338660    0.564578    0.810693    11.00000   -1.50000
H16B  2   -0.267410    0.610905    0.816501    11.00000   -1.50000
H16C  2   -0.334136    0.581714    0.861211    11.00000   -1.50000
AFIX   0
C17   1   -0.175427    0.309332    0.948273    11.00000    0.16214    0.09577 =
         0.08003    0.00622    0.01677   -0.04249
AFIX 137
H17A  2   -0.116016    0.264149    0.955207    11.00000   -1.50000
H17B  2   -0.227874    0.287765    0.948208    11.00000   -1.50000
H17C  2   -0.191969    0.342241    0.972480    11.00000   -1.50000
AFIX   0
C18   1    0.019597    0.352290    0.791909    11.00000    0.07540    0.05568 =
         0.08263   -0.01138   -0.00838   -0.01349
AFIX 137
H18A  2    0.060670    0.387219    0.784963    11.00000   -1.50000
H18B  2   -0.001514    0.350203    0.762389    11.00000   -1.50000
H18C  2    0.056059    0.297326    0.807380    11.00000   -1.50000
AFIX   0
C19   1    0.160638    0.554687    0.826815    11.00000    0.05592    0.06476 =
         0.05677   -0.00303   -0.01097   -0.01528
C20   1    0.170593    0.611908    0.850473    11.00000    0.06956    0.07044 =
         0.06802   -0.00199   -0.01234   -0.02743
C21   1    0.264236    0.617637    0.849506    11.00000    0.08206    0.08691 =
         0.07853    0.00058   -0.01903   -0.03768
AFIX  43
H21   2    0.271371    0.654082    0.866331    11.00000   -1.20000
AFIX   0
C22   1    0.342514    0.575132    0.826502    11.00000    0.06282    0.10330 =
         0.09344    0.00669   -0.01846   -0.03292
C23   1    0.332394    0.519418    0.802461    11.00000    0.05406    0.10171 =
         0.08795   -0.00111   -0.01205   -0.01626
AFIX  43
H23   2    0.387267    0.489034    0.785512    11.00000   -1.20000
AFIX   0
C24   1    0.244503    0.508035    0.803003    11.00000    0.05251    0.07544 =
         0.07691   -0.00837   -0.00915   -0.01263
C25   1    0.087272    0.665947    0.874033    11.00000    0.08811    0.07586 =
         0.09883   -0.02745    0.00339   -0.03701
AFIX 137
H25A  2    0.054492    0.633141    0.898214    11.00000   -1.50000
H25B  2    0.042463    0.701489    0.850631    11.00000   -1.50000
H25C  2    0.109434    0.699161    0.888928    11.00000   -1.50000
AFIX   0
C26   1    0.440559    0.585566    0.824523    11.00000    0.07468    0.13326 =
         0.15942   -0.00616   -0.02814   -0.04622
AFIX 137
H26A  2    0.445154    0.602540    0.853169    11.00000   -1.50000
H26B  2    0.448698    0.627077    0.796718    11.00000   -1.50000
H26C  2    0.491100    0.533815    0.822404    11.00000   -1.50000
AFIX   0
C27   1    0.241045    0.446852    0.776381    11.00000    0.05651    0.09444 =
         0.09302   -0.02757    0.00122   -0.00702
AFIX 137
H27A  2    0.216090    0.475336    0.745659    11.00000   -1.50000
H27B  2    0.198735    0.416285    0.794668    11.00000   -1.50000
H27C  2    0.306066    0.409248    0.771547    11.00000   -1.50000
AFIX   0
C28   1   -0.018978    0.532113    0.884346    11.00000    0.05596    0.06310 =
         0.06148   -0.01265   -0.00492   -0.01926
C29   1   -0.105881    0.593344    0.895038    11.00000    0.05660    0.07926 =
         0.06728   -0.02420   -0.00407   -0.01962
C30   1   -0.158722    0.580297    0.938765    11.00000    0.06814    0.10682 =
         0.06398   -0.02978   -0.00234   -0.02627
AFIX  43
H30   2   -0.217757    0.620519    0.945299    11.00000   -1.20000
AFIX   0
C31   1   -0.127013    0.510204    0.972699    11.00000    0.08099    0.10265 =
         0.06253   -0.02025    0.00348   -0.04039
C32   1   -0.041816    0.453405    0.963885    11.00000    0.08816    0.09095 =
         0.06027   -0.00391   -0.00755   -0.03599
AFIX  43
H32   2   -0.018613    0.406976    0.988031    11.00000   -1.20000
AFIX   0
C33   1    0.013564    0.461088    0.919913    11.00000    0.07186    0.06655 =
         0.06612   -0.01236   -0.00747   -0.02551
C34   1   -0.146057    0.673789    0.862707    11.00000    0.06869    0.09696 =
         0.07610   -0.02439   -0.00511    0.00379
AFIX 137
H34A  2   -0.190602    0.669363    0.842979    11.00000   -1.50000
H34B  2   -0.093301    0.689563    0.842473    11.00000   -1.50000
H34C  2   -0.180531    0.715031    0.881534    11.00000   -1.50000
AFIX   0
C35   1   -0.190704    0.497310    1.019134    11.00000    0.12722    0.14987 =
         0.06147   -0.02233    0.01772   -0.06227
AFIX 137
H35A  2   -0.224111    0.459238    1.017869    11.00000   -1.50000
H35B  2   -0.238207    0.549472    1.023358    11.00000   -1.50000
H35C  2   -0.150328    0.475013    1.045725    11.00000   -1.50000
AFIX   0
C36   1    0.104194    0.395397    0.912549    11.00000    0.07826    0.07591 =
         0.08243    0.00041   -0.00875   -0.01885
AFIX 137
H36A  2    0.155854    0.418984    0.899170    11.00000   -1.50000
H36B  2    0.095656    0.365243    0.890711    11.00000   -1.50000
H36C  2    0.121198    0.358383    0.942882    11.00000   -1.50000
AFIX   0
C37   1    0.055007    0.801724    0.736196    11.00000    0.04859    0.05084 =
         0.05795   -0.00982   -0.00512   -0.01834
C38   1   -0.033561    0.842543    0.759985    11.00000    0.05154    0.05301 =
         0.06466   -0.01255    0.00030   -0.01673
C39   1   -0.033406    0.875418    0.797630    11.00000    0.06565    0.05983 =
         0.07247   -0.01645    0.00399   -0.02476
AFIX  43
H39   2   -0.093202    0.900687    0.813545    11.00000   -1.20000
AFIX   0
C40   1    0.051224    0.872930    0.813174    11.00000    0.07673    0.06988 =
         0.07269   -0.01902   -0.00101   -0.03109
C41   1    0.137920    0.831539    0.791091    11.00000    0.06509    0.07531 =
         0.06222   -0.01218   -0.00554   -0.03113
AFIX  43
H41   2    0.196611    0.827994    0.801822    11.00000   -1.20000
AFIX   0
C42   1    0.141306    0.795139    0.753734    11.00000    0.05552    0.06342 =
         0.06183   -0.00663   -0.00310   -0.02316
C43   1   -0.129044    0.848082    0.745813    11.00000    0.04865    0.06774 =
         0.09384   -0.02690   -0.00031   -0.01521
AFIX 137
H43A  2   -0.128559    0.793825    0.744300    11.00000   -1.50000
H43B  2   -0.140221    0.884220    0.714728    11.00000   -1.50000
H43C  2   -0.180546    0.869809    0.769180    11.00000   -1.50000
AFIX   0
C44   1    0.050296    0.911405    0.853671    11.00000    0.09878    0.09079 =
         0.08702   -0.04020   -0.00015   -0.03580
AFIX 137
H44A  2    0.062858    0.869382    0.882622    11.00000   -1.50000
H44B  2   -0.012860    0.951895    0.858080    11.00000   -1.50000
H44C  2    0.100285    0.937942    0.846630    11.00000   -1.50000
AFIX   0
C45   1    0.239650    0.747983    0.733499    11.00000    0.04944    0.08150 =
         0.07771   -0.01786   -0.00746   -0.01543
AFIX 137
H45A  2    0.253426    0.776690    0.701410    11.00000   -1.50000
H45B  2    0.239886    0.693529    0.732567    11.00000   -1.50000
H45C  2    0.289024    0.743334    0.753477    11.00000   -1.50000
AFIX   0
C46   1    0.132828    0.812801    0.637396    11.00000    0.04835    0.06396 =
         0.06032   -0.01227   -0.00279   -0.01835
C47   1    0.103907    0.898051    0.622802    11.00000    0.06654    0.07113 =
         0.05888   -0.00274   -0.00818   -0.02663
C48   1    0.158302    0.934772    0.587412    11.00000    0.08226    0.07953 =
         0.06288   -0.00362   -0.00599   -0.03651
AFIX  43
H48   2    0.138207    0.992405    0.578310    11.00000   -1.20000
AFIX   0
C49   1    0.242040    0.889357    0.564682    11.00000    0.07568    0.10480 =
         0.05664   -0.01632   -0.00294   -0.05193
C50   1    0.269527    0.806422    0.579219    11.00000    0.06226    0.09866 =
         0.06365   -0.02933    0.00427   -0.04185
AFIX  43
H50   2    0.326428    0.774733    0.564150    11.00000   -1.20000
AFIX   0
C51   1    0.218499    0.766806    0.614682    11.00000    0.05562    0.07365 =
         0.05931   -0.01689   -0.00441   -0.02965
C52   1    0.011748    0.951848    0.643381    11.00000    0.09085    0.05821 =
         0.08006   -0.00435    0.01195   -0.01635
AFIX 137
H52A  2    0.019297    0.952802    0.675814    11.00000   -1.50000
H52B  2   -0.041039    0.930557    0.643532    11.00000   -1.50000
H52C  2   -0.002910    1.007149    0.624172    11.00000   -1.50000
AFIX   0
C53   1    0.300802    0.932117    0.526170    11.00000    0.09292    0.11227 =
         0.06527   -0.01373    0.00726   -0.05706
AFIX 137
H53A  2    0.345357    0.892890    0.508113    11.00000   -1.50000
H53B  2    0.337475    0.955038    0.540708    11.00000   -1.50000
H53C  2    0.257321    0.975891    0.504950    11.00000   -1.50000
AFIX   0
C54   1    0.256963    0.675465    0.627788    11.00000    0.04966    0.07259 =
         0.07781   -0.02016    0.00081   -0.01525
AFIX 137
H54A  2    0.217012    0.652115    0.615762    11.00000   -1.50000
H54B  2    0.255472    0.658047    0.662265    11.00000   -1.50000
H54C  2    0.323448    0.656766    0.613870    11.00000   -1.50000
AFIX   0
C55   1   -0.024536    0.554020    0.617476    11.00000    0.05072    0.06048 =
         0.05948   -0.01219    0.00307   -0.02093
C56   1   -0.086904    0.565699    0.583368    11.00000    0.05532    0.06358 =
         0.07350   -0.00981   -0.00321   -0.02683
C57   1   -0.077843    0.500336    0.562318    11.00000    0.06696    0.07159 =
         0.07226   -0.01119   -0.00991   -0.03475
AFIX  43
H57   2   -0.119619    0.508176    0.538993    11.00000   -1.20000
AFIX   0
C58   1   -0.008701    0.424011    0.574943    11.00000    0.07461    0.06308 =
         0.06890   -0.01772    0.00443   -0.03199
C59   1    0.045953    0.412554    0.610382    11.00000    0.06974    0.05663 =
         0.06517   -0.01161    0.00492   -0.02300
AFIX  43
H59   2    0.088809    0.359688    0.620991    11.00000   -1.20000
AFIX   0
C60   1    0.042052    0.474770    0.631891    11.00000    0.05743    0.05316 =
         0.06084   -0.01351    0.00334   -0.01636
C61   1   -0.165243    0.643379    0.569104    11.00000    0.05424    0.07250 =
         0.09124   -0.02072   -0.01479   -0.01846
AFIX 137
H61A  2   -0.136948    0.685134    0.551087    11.00000   -1.50000
H61B  2   -0.203298    0.661058    0.597401    11.00000   -1.50000
H61C  2   -0.206997    0.635025    0.549444    11.00000   -1.50000
AFIX   0
C62   1    0.002179    0.356527    0.549405    11.00000    0.10867    0.07781 =
         0.09900   -0.03250    0.00766   -0.04741
AFIX 137
H62A  2    0.047613    0.305825    0.564882    11.00000   -1.50000
H62B  2    0.026518    0.371331    0.516409    11.00000   -1.50000
H62C  2   -0.060590    0.348974    0.550480    11.00000   -1.50000
AFIX   0
C63   1    0.110026    0.456187    0.669035    11.00000    0.06577    0.05858 =
         0.06824   -0.01646   -0.00508   -0.00443
AFIX 137
H63A  2    0.153335    0.489142    0.658445    11.00000   -1.50000
H63B  2    0.147985    0.398393    0.674250    11.00000   -1.50000
H63C  2    0.073045    0.468918    0.698611    11.00000   -1.50000
AFIX   0
C64   1   -0.000185    0.713839    0.584875    11.00000    0.04706    0.05667 =
         0.05395   -0.00994   -0.00454   -0.01620
C65   1   -0.056886    0.796836    0.576547    11.00000    0.04931    0.06384 =
         0.05805   -0.00897   -0.00880   -0.01400
C66   1   -0.028253    0.851939    0.539667    11.00000    0.05945    0.05508 =
         0.06847   -0.00270   -0.01226   -0.01588
AFIX  43
H66   2   -0.065174    0.907897    0.535426    11.00000   -1.20000
AFIX   0
C67   1    0.052960    0.827618    0.508718    11.00000    0.06235    0.06969 =
         0.05828   -0.00297   -0.01037   -0.02868
C68   1    0.104312    0.746776    0.515979    11.00000    0.05326    0.06966 =
         0.06387   -0.01908    0.00139   -0.02428
AFIX  43
H68   2    0.159249    0.729293    0.494809    11.00000   -1.20000
AFIX   0
C69   1    0.080828    0.688717    0.552512    11.00000    0.04558    0.06209 =
         0.05703   -0.01886   -0.00528   -0.01593
C70   1   -0.148452    0.828401    0.606489    11.00000    0.05601    0.05552 =
         0.07662   -0.00985    0.00016   -0.00581
AFIX 137
H70A  2   -0.132855    0.828485    0.637703    11.00000   -1.50000
H70B  2   -0.188536    0.793353    0.610029    11.00000   -1.50000
H70C  2   -0.183621    0.883931    0.591243    11.00000   -1.50000
AFIX   0
C71   1    0.084542    0.890312    0.470594    11.00000    0.08129    0.07976 =
         0.07213    0.00097   -0.00926   -0.03531
AFIX 137
H71A  2    0.112910    0.867226    0.442512    11.00000   -1.50000
H71B  2    0.132497    0.905814    0.482236    11.00000   -1.50000
H71C  2    0.028649    0.938449    0.462374    11.00000   -1.50000
AFIX   0
C72   1    0.142026    0.600668    0.555870    11.00000    0.05018    0.06225 =
         0.07788   -0.02384    0.00845   -0.01943
AFIX 137
H72A  2    0.106059    0.570932    0.546398    11.00000   -1.50000
H72B  2    0.158389    0.576466    0.588504    11.00000   -1.50000
H72C  2    0.201286    0.597553    0.534885    11.00000   -1.50000
AFIX   0

C73   1    0.493606    0.153473    0.863187    11.00000    0.10271    0.08460 =
         0.06533   -0.01164    0.00839   -0.04328
C74   1    0.417449    0.227017    0.861748    11.00000    0.12950    0.06840 =
         0.06885   -0.01404    0.01216   -0.03042
C75   1    0.430192    0.292496    0.873064    11.00000    0.17075    0.07818 =
         0.07700   -0.02275    0.02920   -0.05255
AFIX  43
H75   2    0.377512    0.341409    0.871833    11.00000   -1.20000
AFIX   0
C76   1    0.514302    0.290158    0.885825    11.00000    0.20936    0.11187 =
         0.07877   -0.02904    0.02407   -0.09208
C77   1    0.592025    0.216691    0.889494    11.00000    0.15976    0.14933 =
         0.08204   -0.02017   -0.00459   -0.10106
AFIX  43
H77   2    0.650585    0.212548    0.900612    11.00000   -1.20000
AFIX   0
C78   1    0.580955    0.147881    0.876040    11.00000    0.11132    0.10548 =
         0.07792   -0.01200    0.00800   -0.05223
C79   1    0.320335    0.238131    0.849265    11.00000    0.11893    0.07294 =
         0.11722   -0.03657    0.00106   -0.00309
AFIX 137
H79A  2    0.296869    0.194427    0.868804    11.00000   -1.50000
H79B  2    0.323565    0.236583    0.815829    11.00000   -1.50000
H79C  2    0.276232    0.290745    0.854894    11.00000   -1.50000
AFIX   0
C80   1    0.535656    0.360215    0.899082    11.00000    0.37203    0.17630 =
         0.11190   -0.05751    0.02884   -0.18045
AFIX 137
H80A  2    0.566537    0.340260    0.928796    11.00000   -1.50000
H80B  2    0.475247    0.404105    0.902919    11.00000   -1.50000
H80C  2    0.578764    0.380835    0.873961    11.00000   -1.50000
AFIX   0
C81   1    0.669823    0.072720    0.875598    11.00000    0.09020    0.14140 =
         0.15102   -0.00841   -0.02500   -0.05615
AFIX 137
H81A  2    0.681766    0.058404    0.844473    11.00000   -1.50000
H81B  2    0.658909    0.027217    0.899833    11.00000   -1.50000
H81C  2    0.725805    0.084322    0.882203    11.00000   -1.50000
AFIX   0
C82   1    0.516226   -0.024505    0.892915    11.00000    0.06857    0.07234 =
         0.05858   -0.01285    0.00418   -0.02103
C83   1    0.467282   -0.028667    0.937502    11.00000    0.08857    0.08244 =
         0.06445   -0.01707    0.01335   -0.02334
C84   1    0.495524   -0.096280    0.972283    11.00000    0.12328    0.10316 =
         0.06094   -0.00188    0.01852   -0.02269
AFIX  43
H84   2    0.460839   -0.097415    1.002585    11.00000   -1.20000
AFIX   0
C85   1    0.572195   -0.162364    0.964802    11.00000    0.14163    0.08221 =
         0.07185    0.00001    0.01368   -0.02072
C86   1    0.620343   -0.158518    0.919591    11.00000    0.11047    0.06979 =
         0.07415   -0.00401    0.00634   -0.00192
AFIX  43
H86   2    0.672632   -0.204598    0.913473    11.00000   -1.20000
AFIX   0
C87   1    0.596243   -0.092180    0.883842    11.00000    0.08383    0.08277 =
         0.05768   -0.00896    0.00325   -0.01643
C88   1    0.380393    0.040876    0.948990    11.00000    0.09821    0.11104 =
         0.07259   -0.01488    0.02931   -0.01570
AFIX 137
H88A  2    0.330584    0.051317    0.927900    11.00000   -1.50000
H88B  2    0.399226    0.089781    0.944649    11.00000   -1.50000
H88C  2    0.355074    0.026587    0.981865    11.00000   -1.50000
AFIX   0
C89   1    0.607184   -0.236107    1.003302    11.00000    0.24464    0.11128 =
         0.08123    0.02045    0.03166    0.01029
AFIX 137
H89A  2    0.551787   -0.247805    1.023227    11.00000   -1.50000
H89B  2    0.647790   -0.225614    1.022632    11.00000   -1.50000
H89C  2    0.644734   -0.282872    0.989090    11.00000   -1.50000
AFIX   0
C90   1    0.656855   -0.096671    0.838427    11.00000    0.11581    0.08800 =
         0.06591   -0.00103    0.01259    0.03034
AFIX 137
H90A  2    0.673167   -0.046235    0.826601    11.00000   -1.50000
H90B  2    0.621339   -0.103929    0.815308    11.00000   -1.50000
H90C  2    0.716125   -0.142818    0.843353    11.00000   -1.50000
AFIX   0
C91   1    0.456534   -0.048767    0.703870    11.00000    0.05699    0.05305 =
         0.06955   -0.01330    0.00202   -0.02023
C92   1    0.384491   -0.067610    0.687347    11.00000    0.05636    0.05343 =
         0.08411   -0.01325   -0.00073   -0.02307
C93   1    0.408505   -0.107334    0.650925    11.00000    0.06741    0.06639 =
         0.08305   -0.01233   -0.01489   -0.02723
AFIX  43
H93   2    0.359609   -0.121240    0.640935    11.00000   -1.20000
AFIX   0
C94   1    0.498831   -0.128670    0.627633    11.00000    0.07173    0.06526 =
         0.07785   -0.02249   -0.01176   -0.01835
C95   1    0.568740   -0.106322    0.642500    11.00000    0.05623    0.06965 =
         0.07164   -0.01757   -0.00769   -0.01605
AFIX  43
H95   2    0.631447   -0.118448    0.626443    11.00000   -1.20000
AFIX   0
C96   1    0.549852   -0.066964    0.679958    11.00000    0.05071    0.05276 =
         0.06790   -0.00767   -0.00423   -0.01946
C97   1    0.281038   -0.044664    0.709763    11.00000    0.05845    0.07451 =
         0.10209   -0.02090    0.00065   -0.02829
AFIX 137
H97A  2    0.257274    0.013747    0.709481    11.00000   -1.50000
H97B  2    0.279052   -0.075222    0.742447    11.00000   -1.50000
H97C  2    0.240315   -0.057773    0.691763    11.00000   -1.50000
AFIX   0
C98   1    0.525986   -0.173266    0.587322    11.00000    0.08667    0.10456 =
         0.10989   -0.05397   -0.01948   -0.02217
AFIX 137
H98A  2    0.592173   -0.210357    0.589272    11.00000   -1.50000
H98B  2    0.521383   -0.133900    0.557181    11.00000   -1.50000
H98C  2    0.482013   -0.204461    0.589372    11.00000   -1.50000
AFIX   0
C99   1    0.632029   -0.048309    0.693451    11.00000    0.04758    0.06109 =
         0.07488   -0.01573   -0.00493   -0.01848
AFIX 137
H99A  2    0.691776   -0.074273    0.675620    11.00000   -1.50000
H99B  2    0.638478   -0.069147    0.727380    11.00000   -1.50000
H99C  2    0.619465    0.010667    0.686159    11.00000   -1.50000
AFIX   0
C100  1    0.381590   -0.060029    0.805696    11.00000    0.06128    0.05829 =
         0.07159   -0.00538    0.00582   -0.02491
C101  1    0.300392   -0.024010    0.833663    11.00000    0.06693    0.07457 =
         0.07484   -0.01721    0.01066   -0.03452
C102  1    0.276180   -0.071273    0.877150    11.00000    0.08414    0.09165 =
         0.08432   -0.01286    0.01628   -0.03856
AFIX  43
H102  2    0.222129   -0.046534    0.896819    11.00000   -1.20000
AFIX   0
C103  1    0.326932   -0.150432    0.891923    11.00000    0.12013    0.08911 =
         0.07725    0.00246    0.01274   -0.04669
C104  1    0.405298   -0.186494    0.862930    11.00000    0.11869    0.07305 =
         0.08681    0.00128    0.00908   -0.03934
AFIX  43
H104  2    0.440247   -0.242384    0.872731    11.00000   -1.20000
AFIX   0
C105  1    0.434095   -0.143957    0.820418    11.00000    0.09184    0.06218 =
         0.07746   -0.00315    0.00842   -0.02502
C106  1    0.235906    0.061911    0.819231    11.00000    0.05740    0.08865 =
         0.09371   -0.01710    0.01398   -0.02211
AFIX 137
H10A  2    0.223228    0.072192    0.786088    11.00000   -1.50000
H10B  2    0.267521    0.099711    0.823000    11.00000   -1.50000
H10C  2    0.174929    0.069842    0.839197    11.00000   -1.50000
AFIX   0
C107  1    0.300755   -0.200359    0.940578    11.00000    0.18335    0.14525 =
         0.10443    0.02411    0.04916   -0.05849
AFIX 137
H10D  2    0.339626   -0.198952    0.964180    11.00000   -1.50000
H10E  2    0.313843   -0.256805    0.938065    11.00000   -1.50000
H10F  2    0.232269   -0.176843    0.950207    11.00000   -1.50000
AFIX   0
C108  1    0.517115   -0.190132    0.791012    11.00000    0.12325    0.06638 =
         0.10437    0.00304    0.02488    0.00057
AFIX 137
H10G  2    0.552746   -0.153795    0.772688    11.00000   -1.50000
H10H  2    0.492820   -0.211314    0.769419    11.00000   -1.50000
H10I  2    0.560035   -0.235465    0.811711    11.00000   -1.50000
AFIX   0
C109  1    0.321091    0.171821    0.652139    11.00000    0.04493    0.05395 =
         0.08498   -0.00126   -0.00823   -0.01564
C110  1    0.243049    0.199445    0.685024    11.00000    0.05094    0.05559 =
         0.10399    0.00852   -0.00092   -0.01567
C111  1    0.153659    0.194005    0.681388    11.00000    0.05295    0.07131 =
         0.13150    0.00849   -0.00583   -0.01757
AFIX  43
H111  2    0.102287    0.210639    0.704480    11.00000   -1.20000
AFIX   0
C112  1    0.137484    0.165184    0.645254    11.00000    0.06173    0.07158 =
         0.15750    0.01070   -0.03077   -0.02579
C113  1    0.212509    0.138520    0.612640    11.00000    0.07287    0.07775 =
         0.13835    0.00060   -0.03849   -0.03816
AFIX  43
H113  2    0.201174    0.118257    0.587784    11.00000   -1.20000
AFIX   0
C114  1    0.304554    0.140457    0.615109    11.00000    0.06986    0.06643 =
         0.09559    0.00588   -0.02654   -0.03138
C115  1    0.252400    0.234000    0.725053    11.00000    0.05754    0.06468 =
         0.10253   -0.00947    0.01232   -0.00814
AFIX 137
H11A  2    0.278159    0.279425    0.712559    11.00000   -1.50000
H11B  2    0.296205    0.191756    0.746799    11.00000   -1.50000
H11C  2    0.188950    0.253406    0.741969    11.00000   -1.50000
AFIX   0
C116  1    0.036565    0.159064    0.644536    11.00000    0.06657    0.13626 =
         0.25796    0.00138   -0.05164   -0.04298
AFIX 137
H11D  2    0.030986    0.109063    0.666087    11.00000   -1.50000
H11E  2    0.027064    0.158071    0.612402    11.00000   -1.50000
H11F  2   -0.012511    0.206166    0.654663    11.00000   -1.50000
AFIX   0
C117  1    0.384847    0.109018    0.578974    11.00000    0.08881    0.09034 =
         0.09611   -0.01848   -0.02197   -0.03230
AFIX 137
H11G  2    0.436178    0.063873    0.594989    11.00000   -1.50000
H11H  2    0.410675    0.152804    0.561871    11.00000   -1.50000
H11I  2    0.359817    0.089968    0.556603    11.00000   -1.50000
AFIX   0
C118  1    0.482145    0.232552    0.601472    11.00000    0.04788    0.05260 =
         0.06077   -0.00826   -0.00069   -0.01796
C119  1    0.577100    0.203830    0.581090    11.00000    0.05391    0.06109 =
         0.05889   -0.01551    0.00028   -0.01653
C120  1    0.612503    0.256541    0.545243    11.00000    0.05493    0.07482 =
         0.06003   -0.01766    0.00304   -0.02494
AFIX  43
H120  2    0.676666    0.237044    0.531682    11.00000   -1.20000
AFIX   0
C121  1    0.558680    0.335403    0.528684    11.00000    0.06588    0.07270 =
         0.05260   -0.00869    0.00126   -0.03353
C122  1    0.462336    0.360943    0.547188    11.00000    0.06287    0.06110 =
         0.06554   -0.00728   -0.00578   -0.02235
AFIX  43
H122  2    0.422650    0.414336    0.534908    11.00000   -1.20000
AFIX   0
C123  1    0.423041    0.311337    0.582599    11.00000    0.05384    0.05824 =
         0.06779   -0.01148   -0.00428   -0.01728
C124  1    0.641097    0.116826    0.595925    11.00000    0.05990    0.06291 =
         0.06958   -0.02138    0.00187   -0.01054
AFIX 137
H12A  2    0.606891    0.079446    0.594444    11.00000   -1.50000
H12B  2    0.657523    0.107796    0.628333    11.00000   -1.50000
H12C  2    0.700225    0.107025    0.574583    11.00000   -1.50000
AFIX   0
C125  1    0.601581    0.392608    0.493036    11.00000    0.08242    0.08957 =
         0.06428   -0.00265    0.00248   -0.04117
AFIX 137
H12D  2    0.635724    0.415401    0.509148    11.00000   -1.50000
H12E  2    0.550200    0.436718    0.476404    11.00000   -1.50000
H12F  2    0.646884    0.363126    0.470237    11.00000   -1.50000
AFIX   0
C126  1    0.316468    0.345021    0.598457    11.00000    0.05862    0.06523 =
         0.08694   -0.00229    0.00642   -0.01648
AFIX 137
H12G  2    0.306931    0.330648    0.632999    11.00000   -1.50000
H12H  2    0.279267    0.321745    0.584501    11.00000   -1.50000
H12I  2    0.294678    0.404328    0.588068    11.00000   -1.50000
AFIX   0
C127  1    0.612410    0.329404    0.655096    11.00000    0.05250    0.06420 =
         0.05609   -0.01345    0.00038   -0.02373
C128  1    0.697581    0.339460    0.628801    11.00000    0.05660    0.07240 =
         0.06670   -0.01580   -0.00062   -0.02496
C129  1    0.698111    0.415584    0.602527    11.00000    0.06893    0.08512 =
         0.08093   -0.00484   -0.00636   -0.03911
AFIX  43
H129  2    0.756848    0.421991    0.586396    11.00000   -1.20000
AFIX   0
C130  1    0.615846    0.481892    0.599260    11.00000    0.07907    0.07007 =
         0.07632   -0.00386   -0.01249   -0.04259
C131  1    0.529353    0.471498    0.623057    11.00000    0.06817    0.05680 =
         0.07579   -0.01118   -0.01496   -0.02289
AFIX  43
H131  2    0.471268    0.515861    0.619613    11.00000   -1.20000
AFIX   0
C132  1    0.527522    0.397713    0.651393    11.00000    0.05545    0.05930 =
         0.06509   -0.01177   -0.00722   -0.02038
C133  1    0.790198    0.271004    0.628153    11.00000    0.05324    0.09734 =
         0.09885   -0.01087    0.01304   -0.01895
AFIX 137
H13A  2    0.778475    0.224205    0.621506    11.00000   -1.50000
H13B  2    0.816296    0.255684    0.658978    11.00000   -1.50000
H13C  2    0.836506    0.288270    0.603551    11.00000   -1.50000
AFIX   0
C134  1    0.618371    0.566545    0.572721    11.00000    0.12819    0.08218 =
         0.09895    0.01400   -0.02650   -0.06584
AFIX 137
H13D  2    0.620265    0.598046    0.595366    11.00000   -1.50000
H13E  2    0.560614    0.594510    0.555545    11.00000   -1.50000
H13F  2    0.675848    0.561229    0.550276    11.00000   -1.50000
AFIX   0
C135  1    0.433154    0.394087    0.677870    11.00000    0.05768    0.06043 =
         0.09408   -0.01821    0.00745   -0.01272
AFIX 137
H13G  2    0.438752    0.383392    0.711907    11.00000   -1.50000
H13H  2    0.416016    0.350395    0.670470    11.00000   -1.50000
H13I  2    0.383003    0.446105    0.668543    11.00000   -1.50000
AFIX   0
C136  1    0.699821    0.205714    0.734810    11.00000    0.06122    0.05230 =
         0.07226   -0.00811   -0.00582   -0.02606
C137  1    0.779483    0.133631    0.739455    11.00000    0.06157    0.05681 =
         0.08646   -0.01590   -0.00955   -0.02409
C138  1    0.846191    0.119475    0.771066    11.00000    0.07917    0.06257 =
         0.11094   -0.00877   -0.03369   -0.02384
AFIX  43
H138  2    0.899095    0.070591    0.773869    11.00000   -1.20000
AFIX   0
C139  1    0.838384    0.173669    0.798432    11.00000    0.09719    0.07257 =
         0.11475   -0.01208   -0.03751   -0.03654
C140  1    0.757455    0.242795    0.795917    11.00000    0.10548    0.06864 =
         0.07708   -0.01557   -0.01779   -0.03726
AFIX  43
H140  2    0.749612    0.279470    0.815910    11.00000   -1.20000
AFIX   0
C141  1    0.687998    0.259669    0.765097    11.00000    0.07994    0.05810 =
         0.06638   -0.01611    0.00050   -0.02710
C142  1    0.795868    0.070642    0.710215    11.00000    0.06168    0.06059 =
         0.11518   -0.03423   -0.02263   -0.00313
AFIX 137
H14A  2    0.804578    0.095033    0.676637    11.00000   -1.50000
H14B  2    0.740014    0.051135    0.715787    11.00000   -1.50000
H14C  2    0.853637    0.024913    0.719260    11.00000   -1.50000
AFIX   0
C143  1    0.914962    0.156925    0.831612    11.00000    0.14335    0.09739 =
         0.18236   -0.03118   -0.09183   -0.02625
AFIX 137
H14D  2    0.969367    0.173535    0.813877    11.00000   -1.50000
H14E  2    0.937295    0.098686    0.845621    11.00000   -1.50000
H14F  2    0.887606    0.187755    0.856736    11.00000   -1.50000
AFIX   0
C144  1    0.601720    0.331751    0.766258    11.00000    0.09043    0.07107 =
         0.07347   -0.02127   -0.00187   -0.02188
AFIX 137
H14G  2    0.544007    0.314606    0.774188    11.00000   -1.50000
H14H  2    0.597915    0.368533    0.735194    11.00000   -1.50000
H14I  2    0.605946    0.359979    0.790162    11.00000   -1.50000
AFIX   0
HKLF 4


REM  kji190022_face_abs_a.res in P-1
REM wR2 = 0.2301, GooF = S = 1.041, Restrained GooF = 1.016 for all data
REM R1 = 0.0748 for 15121 Fo > 4sig(Fo) and 0.1067 for all 23379 data
REM 1453 parameters refined using 1210 restraints

END

WGHT      0.1358      0.0000

REM Highest difference peak  0.891,  deepest hole -0.771,  1-sigma level  0.082
Q1    1   0.7069 -0.0552  0.7611  11.00000  0.05    0.89
Q2    1   0.7454 -0.1987  0.8166  11.00000  0.05    0.80
Q3    1   0.1768  0.3544  0.8106  11.00000  0.05    0.74
Q4    1   0.5116  0.0559  0.8217  11.00000  0.05    0.70
Q5    1  -0.0632  0.6175  0.8024  11.00000  0.05    0.68
Q6    1   0.0510  0.6177  0.7413  11.00000  0.05    0.67
Q7    1   0.2843  0.3826  0.7387  11.00000  0.05    0.65
Q8    1   0.5453  0.0607  0.7359  11.00000  0.05    0.60
Q9    1   0.4996  0.2028  0.6784  11.00000  0.05    0.57
Q10   1   0.0824  0.6409  0.6573  11.00000  0.05    0.55
Q11   1  -0.0198  0.6379  0.7176  11.00000  0.05    0.52
Q12   1   0.4732  0.1930  0.7606  11.00000  0.05    0.51
Q13   1   0.4366  0.1377  0.7160  11.00000  0.05    0.46
Q14   1   0.4734  0.1649  0.7828  11.00000  0.05    0.45
Q15   1   0.0429  0.5692  0.7586  11.00000  0.05    0.42
Q16   1   0.7058 -0.1924  0.8837  11.00000  0.05    0.42
Q17   1   0.2682  0.5229  0.7237  11.00000  0.05    0.38
Q18   1  -0.0751  0.5251  0.7198  11.00000  0.05    0.37
Q19   1   0.6021  0.0240  0.7574  11.00000  0.05    0.37
Q20   1   0.1748  0.3922  0.6777  11.00000  0.05    0.37
;
_shelx_res_checksum                35655
_shelx_hkl_file
;
  -3   0   0   64.19    7.40
  -3   0   0   67.79    6.50
   3   0   0   66.69    8.00
  -4   0   0  458.95   38.70
  -4   0   0  508.85   38.00
   4   0   0  518.05   38.30
  -5   0   0  190.68   14.90
  -5   0   0  169.98   17.50
  -5   0   0  183.38   15.80
   5   0   0  182.18   16.50
  -6   0   0   75.79   10.70
  -6   0   0   64.69    9.30
   6   0   0   65.69   10.10
  -7   0   0   65.19    9.70
  -7   0   0   57.29   10.40
  -7   0   0   62.19    7.60
   7   0   0   69.69   10.90
  -8   0   0    1.80    2.80
   8   0   0    4.30    5.40
  -9   0   0  251.77   21.60
  -9   0   0  259.57   21.70
   9   0   0  270.07   24.50
 -10   0   0  170.78   15.30
 -10   0   0  164.18   15.40
  10   0   0  146.89   18.80
  10   0   0  162.18   12.50
 -11   0   0  167.08   15.90
 -11   0   0  167.88   16.00
  11   0   0  163.58   13.00
 -12   0   0  115.09   13.10
 -12   0   0  112.39   11.50
 -12   0   0  134.19   11.70
 -12   0   0  129.19   13.50
  12   0   0  123.19   18.20
  12   0   0  111.39    9.60
 -13   0   0    2.80    3.30
 -13   0   0    2.10    3.20
  13   0   0    6.10   10.00
  13   0   0    2.70    1.60
 -14   0   0   32.70    4.90
 -14   0   0   27.30    4.70
  14   0   0   28.80    3.40
 -15   0   0    3.90    2.60
 -15   0   0   -0.70    2.80
  15   0   0    1.90    1.40
 -16   0   0   -0.40    2.50
 -16   0   0    3.70    2.20
  16   0   0    1.20    1.40
  16   0   0    2.50    1.90
  16  -1   0    9.00    1.50
  16  -1   0    8.20    2.10
 -16   1   0    7.40    2.30
 -16   1   0   11.60    2.90
 -15   1   0    7.20    3.10
 -15   1   0    9.50    2.90
  14  -1   0    0.40    1.30
 -14   1   0    3.40    3.10
 -14   1   0    1.30    3.40
  13  -1   0  123.09    9.70
 -13   1   0  130.39   11.90
 -13   1   0  107.79   11.30
  12  -1   0   23.00    2.80
  12  -1   0   14.80    9.20
 -12   1   0   21.20    4.50
 -12   1   0   24.20    6.10
 -12   1   0   23.60    6.20
 -12   1   0   23.10    4.60
  11  -1   0  110.49    8.60
  11  -1   0   82.79   17.20
 -11   1   0  108.09   10.60
 -11   1   0   94.29   14.20
 -11   1   0  115.79   10.60
 -11   1   0  110.89   13.40
  10  -1   0  172.58   13.40
  10  -1   0  155.28   20.00
 -10   1   0  184.08   16.40
 -10   1   0  182.78   16.50
   9  -1   0  273.37   22.10
   9  -1   0  274.07   26.90
  -9   1   0  310.67   24.10
  -9   1   0  314.37   24.30
   8  -1   0  103.69   13.50
  -8   1   0   92.89   10.10
  -8   1   0   98.19   12.20
   7  -1   0  496.85   39.00
  -7   1   0  445.26   37.10
  -7   1   0  497.95   38.40
   6  -1   0   18.70    5.80
  -6   1   0   21.00    5.30
   5  -1   0    5.90    4.30
  -5   1   0    2.60    3.60
  -5   1   0    3.90    2.70
   4  -1   0   97.79   10.10
  -4   1   0   78.19    8.20
  -4   1   0   94.49    9.30
   3  -1   0  272.67   21.00
  -3   1   0  231.78   19.80
  -3   1   0  266.57   20.70
  -4  -1   0  197.18   16.20
  -4  -1   0  182.18   17.90
   4   1   0  203.88   16.80
  -5  -1   0  205.98   16.90
  -5  -1   0  206.68   16.10
  -5  -1   0  177.58   18.80
   5   1   0  208.38   17.50
  -6  -1   0  562.04   44.20
  -6  -1   0  568.84   46.20
   6   1   0  616.74   45.40
  -7  -1   0  161.08   17.90
  -7  -1   0  135.89   13.30
   7   1   0  172.48   15.70
  -8  -1   0   26.90    8.30
  -9  -1   0  222.68   17.20
  -9  -1   0  154.58   22.30
  -9  -1   0  218.68   17.00
   9   1   0  168.78   19.50
 -10  -1   0   67.69    8.70
 -10  -1   0   61.59    8.60
  10   1   0   43.50    4.70
  11   1   0   32.30    3.50
  11   1   0   17.40    8.20
 -12  -1   0   55.49    7.70
 -12  -1   0   46.10    6.30
 -12  -1   0   53.09    7.80
  12   1   0   40.40    4.60
 -13  -1   0   12.60    5.50
 -13  -1   0    3.10    3.60
 -13  -1   0   12.80    5.20
 -13  -1   0    8.60    3.80
  13   1   0    8.90    1.90
  13   1   0   10.20    9.10
 -14  -1   0    2.40    3.20
 -14  -1   0    5.10    3.30
  14   1   0    2.60    1.50
 -15  -1   0    2.60    2.80
 -15  -1   0    3.40    3.20
  15   1   0    5.40    1.60
 -16  -1   0    2.00    2.70
 -16  -1   0   -0.40    2.10
  16   1   0    2.60    2.00
  16   1   0    0.90    1.30
  15  -2   0    1.80    1.40
 -15   2   0    0.80    2.70
 -15   2   0    1.50    2.20
  14  -2   0    3.50    1.40
 -14   2   0   -4.80    3.00
 -14   2   0    3.40    2.90
  13  -2   0   17.60    2.30
 -13   2   0   12.30    3.90
 -13   2   0   19.20    4.20
  12  -2   0   69.79    6.40
  12  -2   0   34.60   13.00
 -12   2   0   73.99   10.10
 -12   2   0   64.09    7.90
 -12   2   0   92.09   11.60
 -12   2   0   51.79    7.10
  11  -2   0   25.00   10.20
  11  -2   0   29.70    3.50
 -11   2   0   23.70    6.10
 -11   2   0   42.30    5.20
 -11   2   0   27.10    4.80
 -11   2   0   26.30    6.00
  10  -2   0   63.59   13.20
  10  -2   0   90.79    7.60
 -10   2   0  114.69   11.50
 -10   2   0  109.69   11.40
   9  -2   0    1.10    1.20
   9  -2   0   -2.70    6.40
  -9   2   0   -3.90    5.60
  -9   2   0   -0.60    3.70
  -9   2   0   -0.40    3.50
   8  -2   0  284.97   26.30
  -8   2   0  260.97   25.20
  -8   2   0  301.97   23.50
   7  -2   0    0.60    5.30
  -7   2   0    1.00    2.70
  -7   2   0    6.50    4.80
   6  -2   0   91.49   12.30
  -6   2   0  107.79   11.50
  -6   2   0   98.69    9.70
   5  -2   0    7.10    3.30
   5  -2   0   20.70    5.90
  -5   2   0   10.30    3.00
   4  -2   0  327.57   26.90
  -4   2   0  336.97   26.60
  -3   2   0   58.99    6.10
  -2   2   0    5.40    3.80
   3   2   0   33.10    6.40
  -4  -2   0  324.87   26.90
   4   2   0  386.66   27.90
  -5  -2   0    5.80    2.40
  -6  -2   0  130.59   13.10
  -6  -2   0  166.88   16.60
   6   2   0  183.98   15.20
  -7  -2   0    8.90    3.10
  -7  -2   0   18.00    7.20
   7   2   0   16.80    5.70
  -8  -2   0  264.97   21.40
  -8  -2   0  249.88   25.30
   8   2   0  276.37   23.50
  -9  -2   0  321.07   24.10
  -9  -2   0  316.07   24.20
  -9  -2   0  260.67   28.90
   9   2   0  281.47   26.30
 -10  -2   0  207.38   16.50
 -10  -2   0  202.98   16.40
 -10  -2   0  145.29   24.40
  10   2   0  155.58   19.10
  10   2   0  178.78   14.40
 -11  -2   0  228.48   18.20
 -11  -2   0  162.78   32.10
 -11  -2   0  216.28   18.00
  11   2   0  155.38   20.90
  11   2   0  206.08   15.50
 -12  -2   0   43.80    8.30
 -12  -2   0   41.00    6.80
 -12  -2   0   45.60    7.30
 -12  -2   0   44.10    6.90
  12   2   0   44.90   10.90
  12   2   0   38.80    4.30
 -13  -2   0    1.00    3.10
 -13  -2   0   -2.30    3.10
  13   2   0   -1.20    1.40
 -14  -2   0    7.30    3.50
 -14  -2   0    6.40    3.50
  14   2   0    8.40    1.80
 -15  -2   0   -1.00    3.00
 -15  -2   0    1.10    3.00
  15   2   0   -0.70    1.30
 -16  -2   0   61.89    6.70
 -16  -2   0   75.29    6.80
  16   2   0   60.59    5.90
  16   2   0   55.99    5.40
  15  -3   0    8.00    1.50
  15  -3   0    4.90    2.10
 -15   3   0    8.30    2.40
 -15   3   0    6.10    2.70
  14  -3   0   29.90    3.20
 -14   3   0   35.50    4.60
 -14   3   0   23.00    4.20
  13  -3   0    2.30    1.40
 -13   3   0   -1.40    2.80
 -13   3   0    4.30    3.30
  12  -3   0  151.08   11.80
 -12   3   0  142.99   13.50
 -12   3   0  159.38   13.60
  11  -3   0   66.79    6.00
  11  -3   0   51.49   13.40
 -11   3   0   75.59    8.20
 -11   3   0   68.79    8.30
 -11   3   0   76.49   10.90
 -11   3   0   78.09   10.90
  10  -3   0  345.27   24.90
  10  -3   0  303.47   30.90
 -10   3   0  337.57   27.70
 -10   3   0  333.17   27.60
 -10   3   0  274.77   29.90
 -10   3   0  409.56   29.60
 -10   3   0  322.17   26.60
   9  -3   0  144.79   19.10
  -9   3   0  168.38   18.40
   8  -3   0    3.90    6.60
  -8   3   0    8.60    3.80
  -8   3   0    7.10    6.20
   7  -3   0  126.19   15.20
  -7   3   0  122.89   13.90
   6  -3   0   99.19   10.80
   6  -3   0  113.09   13.30
  -6   3   0  105.29   12.40
  -6   3   0  110.99   10.30
   5  -3   0   69.09    8.20
   5  -3   0   78.39   11.00
  -5   3   0   73.29   10.20
  -5   3   0   79.79    8.00
   4  -3   0  381.66   29.00
  -4   3   0  391.26   30.80
  -4   3   0  369.46   29.00
  -4   3   0  365.86   28.90
   3  -3   0  509.05   38.30
  -3   3   0  495.55   38.20
  -3   3   0  511.15   38.30
   2  -3   0   29.70    4.80
  -2   3   0   31.30    4.80
  -2   3   0   29.00    4.20
  -1   3   0   39.90    7.70
  -3  -3   0   68.09    9.30
   3   3   0   58.99    7.90
  -4  -3   0  131.89   13.10
   4   3   0  120.59   11.60
  -5  -3   0  138.39   11.90
  -5  -3   0  147.89   14.80
   5   3   0  150.48   13.50
  -6  -3   0 1085.79   83.09
   6   3   0 1138.39   83.99
  -7  -3   0  182.38   13.70
  -7  -3   0  154.98   17.80
   7   3   0  134.49   15.30
  -8  -3   0  799.62   58.49
  -8  -3   0  777.42   58.29
  -8  -3   0  721.53   61.19
   8   3   0  783.72   59.89
  -9  -3   0   76.89   13.10
  -9  -3   0   73.99    8.40
  -9  -3   0   76.29    8.20
   9   3   0   80.29   12.00
 -10  -3   0  207.38   16.80
 -10  -3   0  162.38   24.50
 -10  -3   0  203.48   16.90
  10   3   0  190.88   14.90
 -11  -3   0    6.20    4.00
 -11  -3   0   -6.20   12.50
 -11  -3   0    5.30    3.70
  11   3   0    6.70    6.30
  11   3   0    4.30    1.60
 -12  -3   0    9.40   18.80
 -12  -3   0   42.00    6.00
 -12  -3   0   66.29    7.30
  12   3   0   53.59    4.70
  12   3   0   33.10    9.90
 -13  -3   0   63.69    7.30
 -13  -3   0   49.20    7.10
 -13  -3   0   44.20    7.90
 -13  -3   0   44.40    7.80
  13   3   0   49.90   11.20
  13   3   0   56.29    4.90
 -14  -3   0   24.80    4.70
 -14  -3   0   30.80    5.00
  14   3   0   31.90    3.50
 -15  -3   0   67.69    7.40
 -15  -3   0   49.10    7.10
  15   3   0   59.19    5.20
 -16  -3   0    2.00    3.10
 -16  -3   0   -2.20    2.40
  16   3   0    0.50    1.40
 -17  -3   0   17.20    3.10
 -17  -3   0   23.70    3.40
  17   3   0   21.50    3.20
  15  -4   0    3.30    2.20
  15  -4   0    6.40    1.40
 -15   4   0    3.40    2.80
 -15   4   0    2.80    2.10
 -14   4   0    1.00    2.30
 -14   4   0    1.40    3.60
  13  -4   0   51.09    4.50
 -13   4   0   48.10    6.40
 -13   4   0   46.90    6.60
  12  -4   0   15.50    2.20
 -12   4   0   15.80    4.00
 -12   4   0   10.40    3.60
  11  -4   0   21.80   11.80
  11  -4   0   40.80    4.30
 -11   4   0   61.49    9.70
 -11   4   0   50.59    6.30
 -11   4   0   66.09   10.30
 -11   4   0   34.50    5.60
  10  -4   0  178.38   14.00
  10  -4   0  181.28   22.30
 -10   4   0  180.88   17.50
 -10   4   0  164.88   20.50
 -10   4   0  181.08   17.30
 -10   4   0  206.08   16.30
   9  -4   0    1.50    1.20
   9  -4   0   -4.30    7.70
  -9   4   0   -3.70    6.60
  -9   4   0   -3.10    3.60
  -9   4   0   -3.30    3.40
   8  -4   0  847.62   63.29
  -8   4   0  675.63   59.49
  -8   4   0  806.92   62.69
   7  -4   0   21.30    7.00
  -7   4   0   25.30    6.70
   6  -4   0  176.08   17.80
   6  -4   0  166.68   15.20
  -6   4   0  161.78   14.80
  -6   4   0  178.88   17.00
   5  -4   0  278.87   22.10
  -5   4   0  265.47   23.40
  -5   4   0  270.57   21.70
   4  -4   0    4.90    2.90
  -4   4   0    5.30    2.80
  -4   4   0    6.80    2.60
  -4   4   0    2.30    4.50
   3  -4   0  215.38   17.20
  -3   4   0  199.58   17.00
  -3   4   0  216.78   18.90
  -3   4   0  221.68   17.20
   2  -4   0 1284.47   96.09
  -2   4   0 1281.97   96.09
  -2   4   0 1300.07   95.99
  -1   4   0 1683.23  119.69
  -1   4   0 1519.25  118.99
   0   4   0 2073.99  167.18
   0   4   0 2435.16  167.68
   1   4   0   62.19    6.70
  -2  -4   0  575.94   43.70
   2   4   0  519.95   43.30
   2   4   0  632.04   43.90
  -3  -4   0   91.99   10.30
   3   4   0   91.29    9.80
  -4  -4   0   46.00    8.80
   4   4   0   45.00    7.50
  -5  -4   0  393.16   30.70
  -5  -4   0  347.37   28.50
  -5  -4   0  358.06   28.50
   5   4   0  416.16   29.90
  -6  -4   0  531.35   40.70
  -6  -4   0  600.44   43.30
  -6  -4   0  531.55   40.80
   6   4   0  503.15   41.90
  -7  -4   0   50.49    6.60
  -7  -4   0   59.29    6.80
   7   4   0   74.99    9.80
  -8  -4   0   12.30    3.00
  -8  -4   0   15.80    7.50
  -8  -4   0   12.90    3.20
   8   4   0   16.00    5.60
  -9  -4   0  244.78   24.70
  -9  -4   0  233.98   19.60
  -9  -4   0  240.08   19.50
   9   4   0  251.57   22.40
 -10  -4   0    6.60    3.20
 -10  -4   0   -6.40    9.00
 -10  -4   0    6.80    3.50
  10   4   0    2.40    1.40
 -11  -4   0  193.18   15.60
 -11  -4   0  181.98   15.50
 -11  -4   0  168.08   26.80
  11   4   0  167.68   13.40
  11   4   0  149.39   18.50
 -12  -4   0  -19.90   14.10
 -12  -4   0   11.90    4.00
 -12  -4   0   11.40    4.30
 -12  -4   0    7.10    3.40
 -12  -4   0    7.10    3.60
  12   4   0   14.80    7.30
  12   4   0    7.30    1.80
 -13  -4   0   91.19    9.30
 -13  -4   0   94.59   12.00
 -13  -4   0   99.29    9.60
 -13  -4   0   82.19   11.50
  13   4   0   86.99   15.90
  13   4   0   87.89    7.50
 -14  -4   0    3.70    3.20
 -14  -4   0    2.80    3.30
  14   4   0    5.40    1.70
 -15  -4   0   24.90    4.50
 -15  -4   0   24.50    4.40
  15   4   0   25.10    2.80
 -16  -4   0    3.80    2.70
  16   4   0    2.50    2.50
 -17  -4   0   20.00    3.50
 -17  -4   0   21.60    3.20
  17   4   0   20.70    3.10
  14  -5   0    0.70    1.30
  14  -5   0    1.00    1.80
 -14   5   0    1.30    2.20
 -14   5   0   -0.40    2.30
 -13   5   0    0.20    2.70
 -13   5   0   -1.00    2.40
  12  -5   0    1.90    1.40
 -12   5   0    1.00    3.10
 -12   5   0   -0.50    2.60
  11  -5   0  214.08   30.10
  11  -5   0  257.27   18.90
 -11   5   0  244.48   20.60
 -11   5   0  324.77   28.20
 -11   5   0  227.78   20.30
  10  -5   0   55.49    5.00
  10  -5   0   52.29   12.60
 -10   5   0   57.89    8.90
 -10   5   0   56.99    8.50
 -10   5   0   54.19   11.90
 -10   5   0   46.90    7.00
 -10   5   0   56.79    7.50
   9  -5   0  477.25   36.70
   9  -5   0  458.15   43.10
  -9   5   0  508.85   38.20
  -9   5   0  438.36   41.90
  -9   5   0  533.15   39.40
  -9   5   0  528.05   39.50
   8  -5   0  188.48   19.30
   8  -5   0  147.49   11.60
  -8   5   0  134.19   14.70
  -8   5   0  167.78   17.90
  -8   5   0  134.09   14.60
   7  -5   0  318.07   30.10
  -7   5   0  321.87   29.30
  -7   5   0  358.96   27.30
   6  -5   0   67.89    9.20
  -6   5   0   59.89    8.00
   5  -5   0   61.49    7.80
  -5   5   0   55.39    7.10
   4  -5   0  384.56   28.30
  -4   5   0  292.67   29.20
  -4   5   0  399.46   28.10
  -4   5   0  345.37   27.80
   3  -5   0    5.90    2.90
  -3   5   0    3.70    2.70
  -3   5   0   -0.50    4.40
  -3   5   0    2.80    2.50
   2  -5   0  639.24   48.50
  -2   5   0  640.74   48.40
  -2   5   0  635.84   48.10
  -2   5   0  641.04   49.50
  -1   5   0  189.08   15.30
  -1   5   0  182.88   17.20
  -1   5   0  212.28   16.00
   0   5   0  878.41   64.99
   0   5   0  853.21   65.49
  -1  -5   0  155.88   13.10
   1   5   0  145.99   12.40
   1   5   0  144.29   13.70
  -2  -5   0  208.58   18.30
   2   5   0  220.28   17.30
   2   5   0  222.18   18.10
  -3  -5   0   65.79    9.10
   3   5   0   62.99    7.00
   3   5   0   76.49    8.20
  -4  -5   0    2.90    4.90
   4   5   0    1.50    3.40
   5   5   0    2.10    4.90
   5   5   0    6.00    2.50
  -6  -5   0  105.69   13.30
  -6  -5   0   96.99    8.40
  -6  -5   0   94.79    8.40
   6   5   0   99.29   11.30
  -7  -5   0 1235.28   93.69
  -7  -5   0 1207.68   93.59
  -7  -5   0 1334.17   96.19
   7   5   0 1254.57   95.09
  -8  -5   0    7.50    6.80
  -8  -5   0    7.50    2.60
  -8  -5   0    6.30    2.60
   8   5   0    8.70    4.70
  -9  -5   0   13.50    3.20
  -9  -5   0   -0.10    7.50
  -9  -5   0   13.70    3.10
   9   5   0   18.20    6.10
 -10  -5   0    4.60    2.60
 -10  -5   0    3.50    2.70
 -10  -5   0   -8.60    8.70
  10   5   0    1.60    1.30
  10   5   0    0.60    6.60
 -11  -5   0   13.90    4.40
 -11  -5   0   10.00   12.40
 -11  -5   0   12.00    4.50
  11   5   0    4.30    5.90
  11   5   0   18.50    2.20
 -12  -5   0   19.30    4.80
 -12  -5   0   17.20    4.70
 -12  -5   0   15.70    3.70
 -12  -5   0   13.40    3.80
  12   5   0   15.50    2.30
  12   5   0   14.50    7.70
 -13  -5   0  -23.60   19.60
 -13  -5   0   14.50    3.80
 -13  -5   0   13.40    3.90
  13   5   0   14.40    2.20
  13   5   0    9.00    8.90
 -14  -5   0    2.60    3.10
 -14  -5   0    0.50    3.10
  14   5   0    2.70    1.50
 -15  -5   0   16.50    3.90
 -15  -5   0   23.40    4.20
 -16  -5   0    9.60    2.90
 -16  -5   0    4.50    3.50
  16   5   0    3.80    2.50
 -17  -5   0   10.90    2.60
 -17  -5   0   11.10    2.80
  17   5   0   10.10    2.10
  14  -6   0    1.20    1.70
  14  -6   0   -0.20    1.30
 -14   6   0    1.50    1.90
 -14   6   0    1.30    2.00
  13  -6   0    3.90    1.50
 -13   6   0    4.00    2.60
 -13   6   0    5.50    2.50
  12  -6   0    4.10    1.50
 -12   6   0    3.20    2.90
 -12   6   0    6.70    3.10
  11  -6   0    4.10    1.50
 -11   6   0    2.80    2.90
 -11   6   0    3.80    3.20
  10  -6   0    6.30    1.60
 -10   6   0    4.70    3.10
 -10   6   0    5.30    3.10
   9  -6   0   14.30    2.10
   9  -6   0   10.10    8.90
  -9   6   0   12.80    3.90
  -9   6   0   11.20    8.00
  -9   6   0   28.80    6.10
  -9   6   0   26.80    6.10
  -9   6   0    8.70    4.40
   8  -6   0   18.60    8.70
   8  -6   0    9.90    1.70
  -8   6   0   11.60    4.60
  -8   6   0   26.20    8.00
  -8   6   0   10.80    4.40
   7  -6   0  262.77   25.20
  -7   6   0  270.87   24.30
  -7   6   0  215.58   21.00
   6  -6   0    5.30    6.70
   6  -6   0    6.80    4.10
  -6   6   0    1.40    3.00
  -6   6   0    2.20    5.90
   4  -6   0  145.29   13.80
  -4   6   0  135.49   16.00
  -4   6   0  167.58   13.30
  -4   6   0  157.08   13.60
   3  -6   0   54.29    7.30
  -3   6   0   51.29    7.30
  -3   6   0   39.50    5.90
   2  -6   0  170.28   14.30
  -2   6   0  179.78   14.10
  -2   6   0  159.38   13.40
  -2   6   0  130.69   16.00
   1  -6   0    0.00    2.80
  -1   6   0    4.20    3.30
   0   6   0   35.80    5.90
   0   6   0   41.50    8.10
   1   6   0  553.94   48.00
   1   6   0  719.13   49.00
  -2  -6   0  140.89   13.10
   2   6   0  130.49   12.20
   2   6   0  161.88   13.80
  -3  -6   0    6.80    4.30
   3   6   0    8.30    3.90
   3   6   0   14.70    3.10
  -4  -6   0   -1.90    4.80
   4   6   0    3.60    2.50
   4   6   0    1.80    5.30
  -5  -6   0  139.49   14.50
   5   6   0  133.29   13.10
   5   6   0  123.19   11.40
  -6  -6   0   58.09   11.80
   6   6   0   51.09    9.30
   6   6   0   77.89    7.10
  -7  -6   0    4.50    6.50
  -7  -6   0   -0.10    2.00
   7   6   0    0.70    4.20
  -8  -6   0   11.00    3.00
  -8  -6   0   10.50    2.90
  -8  -6   0   12.50    7.40
   8   6   0   16.60    5.40
  -9  -6   0  140.59   18.70
  -9  -6   0  111.79   10.40
  -9  -6   0  114.69   10.50
   9   6   0  121.79   14.20
 -10  -6   0   65.59    7.30
 -10  -6   0   61.19    7.10
  10   6   0   59.29   11.60
 -11  -6   0   51.99   13.60
  11   6   0   29.20    3.40
  11   6   0   29.80    8.00
 -12  -6   0   15.70    3.90
  12   6   0   16.50    8.10
  12   6   0   17.80    2.70
 -13  -6   0   80.99    8.10
 -13  -6   0   49.99   22.00
 -13  -6   0   81.49    8.00
  13   6   0   55.09    6.30
  13   6   0   58.19   12.30
 -14  -6   0   49.20    6.50
 -14  -6   0   37.30    5.40
 -15  -6   0   -0.20    2.70
 -15  -6   0   -0.10    2.90
  15   6   0    1.90    2.10
 -16  -6   0   42.30    5.30
 -16  -6   0   35.40    4.40
  16   6   0   30.10    4.00
 -17  -6   0    4.00    2.40
 -17  -6   0    1.70    2.20
  17   6   0    5.10    1.80
  13  -7   0    0.20    2.00
  13  -7   0    2.30    1.20
 -13   7   0    1.80    2.20
 -13   7   0    0.40    2.00
  12  -7   0   20.10    2.30
 -12   7   0   19.00    3.40
 -12   7   0    9.00    3.20
  11  -7   0    1.60    1.30
 -11   7   0    8.10    4.20
 -11   7   0    3.50    2.90
  10  -7   0    7.90    1.70
 -10   7   0    9.20    3.20
 -10   7   0    8.50    3.30
   9  -7   0  103.99   20.40
   9  -7   0  140.09   10.00
  -9   7   0  145.69   14.20
  -9   7   0   96.49   11.80
  -9   7   0  157.78   14.40
  -9   7   0  119.19   18.90
  -9   7   0  123.59   11.70
  -9   7   0  121.89   11.60
   8  -7   0   58.39    4.80
   8  -7   0   31.40   11.50
  -8   7   0   37.50   11.20
  -8   7   0   65.49    6.60
   7  -7   0   47.60   12.20
  -7   7   0   61.69   11.90
  -7   7   0   61.59    9.10
  -7   7   0   64.09    9.10
   6  -7   0   27.80    8.60
   6  -7   0   18.30    5.80
  -6   7   0   13.30    4.40
  -6   7   0   34.20    8.70
   5  -7   0   75.49    8.90
  -5   7   0   78.19    9.00
  -5   7   0   66.29    8.40
   4  -7   0  239.38   20.40
  -4   7   0  251.27   20.10
  -4   7   0  234.88   19.70
   3  -7   0    2.90    3.10
  -3   7   0    7.30    5.60
  -3   7   0    0.50    2.90
  -3   7   0    1.10    2.50
   2  -7   0  323.27   25.00
  -2   7   0  310.37   24.80
  -2   7   0  293.17   24.00
   1  -7   0  168.48   14.90
  -1   7   0  187.38   17.20
  -1   7   0  176.38   14.80
  -1   7   0  148.99   13.40
   0   7   0 2241.68  177.38
   0   7   0 2528.85  178.38
  -1  -7   0    0.60    3.50
   1   7   0    3.40    4.70
   1   7   0    4.40    3.00
  -2  -7   0  697.33   52.29
   2   7   0  707.43   52.89
   2   7   0  645.04   51.79
  -3  -7   0   -0.60    4.30
   3   7   0   -1.90    4.30
   3   7   0    0.80    4.10
  -4  -7   0   79.59   11.20
   4   7   0   75.39   10.00
   4   7   0   60.49    7.70
  -5  -7   0  777.12   58.49
   5   7   0  765.12   56.89
   5   7   0  714.63   57.79
  -6  -7   0   24.60    7.10
   6   7   0   15.20    3.50
   6   7   0   17.60    5.00
  -7  -7   0  709.53   56.79
   7   7   0  738.83   55.59
   7   7   0  695.73   53.89
  -8  -7   0  109.59   17.40
   8   7   0  159.78   15.00
  -9  -7   0  341.37   31.80
   9   7   0  317.37   28.20
 -10  -7   0   63.99   14.20
  10   7   0   67.39   11.80
 -11  -7   0   -6.90   10.60
  11   7   0    6.10    5.80
 -12  -7   0   55.09    7.80
 -12  -7   0   60.79   17.70
  12   7   0   69.39   11.70
 -13  -7   0   67.09   24.40
 -13  -7   0   31.50    5.60
 -13  -7   0   23.40    4.50
  13   7   0   26.80    8.80
 -14  -7   0    8.10    3.30
 -14  -7   0    2.40    3.10
 -15  -7   0   28.30    4.40
 -15  -7   0   22.80    4.10
  15   7   0   18.50    3.00
 -16  -7   0   -0.80    2.40
 -16  -7   0    1.20    2.30
  16   7   0    1.20    1.70
 -17  -7   0   18.90    3.10
  13  -8   0   59.49    5.10
 -13   8   0   67.09    6.20
  12  -8   0    0.70    1.80
  12  -8   0    2.30    1.30
 -12   8   0    0.10    2.10
 -12   8   0   -1.20    2.40
  11  -8   0   66.99    5.40
 -11   8   0   51.09    6.60
 -11   8   0   71.69    7.00
  10  -8   0    1.40    1.20
 -10   8   0   -3.10    2.70
 -10   8   0   -0.10    2.60
   9  -8   0   29.30   11.50
   9  -8   0   16.90    2.20
  -9   8   0   17.90    5.40
  -9   8   0   12.40    4.70
  -9   8   0   28.80   10.50
  -9   8   0   16.60    6.30
  -9   8   0   18.00    6.70
  -9   8   0   16.00    4.80
   8  -8   0    2.70    1.30
   8  -8   0   19.50   10.10
  -8   8   0    2.30    4.80
  -8   8   0    4.40    2.90
  -8   8   0    3.10    3.20
  -8   8   0    3.10    7.70
  -8   8   0    3.30    4.90
   7  -8   0    1.80    8.40
  -7   8   0    7.40    3.10
  -7   8   0    6.40    8.60
  -7   8   0   20.50    5.40
  -7   8   0   19.50    5.40
   6  -8   0    4.80    7.30
   6  -8   0   11.20    5.80
  -6   8   0   11.10    4.70
  -6   8   0   12.00    4.80
  -6   8   0    7.00    7.30
   5  -8   0  195.18   18.30
  -5   8   0  214.18   18.00
   4  -8   0    0.50    3.40
  -4   8   0    1.10    3.10
  -4   8   0    0.20    2.70
  -4   8   0   -3.20    5.90
   3  -8   0  914.11   70.09
  -3   8   0  916.01   69.29
  -3   8   0  938.81   71.69
  -3   8   0  908.51   69.89
   2  -8   0   -3.30    2.90
  -2   8   0    3.70    5.90
  -2   8   0    2.20    3.20
  -2   8   0    3.60    2.60
   1  -8   0 1186.28   87.09
  -1   8   0 1078.39   88.09
  -1   8   0 1160.08   86.09
  -1   8   0 1184.58   86.99
   0  -8   0   56.39    8.00
   0   8   0   57.19    7.90
   0   8   0   63.29    9.30
   1   8   0  429.36   31.80
   1   8   0  375.76   32.80
   2   8   0    3.50    4.70
   2   8   0    6.20    3.40
  -3  -8   0   38.00    6.90
   3   8   0   40.30    7.10
   3   8   0   40.20    7.30
  -4  -8   0  289.37   24.60
   4   8   0  285.17   22.90
   4   8   0  272.07   24.40
  -5  -8   0   14.00    6.30
   5   8   0    9.80    3.70
   5   8   0   14.70    5.30
   6   8   0 1291.47   96.79
  -7  -8   0   29.90    8.20
   7   8   0   20.50    5.70
  -8  -8   0  404.26   36.30
   8   8   0  415.26   34.00
  -9  -8   0    2.10    9.20
   9   8   0   -3.00    5.10
 -10  -8   0   11.90   10.50
  10   8   0    5.10    6.20
 -11  -8   0    8.80   10.10
  11   8   0    5.70    6.00
 -12  -8   0   23.80    4.10
 -12  -8   0   24.30   15.80
  12   8   0   14.10    7.90
 -13  -8   0    0.90    2.70
  13   8   0    2.70   10.90
 -14  -8   0    1.50    2.70
 -15  -8   0    0.50    2.70
 -16  -8   0    0.00    2.30
 -17  -8   0   -0.70    1.90
  12  -9   0   60.09    5.10
 -12   9   0   62.69    6.20
  11  -9   0    3.30    1.30
 -11   9   0    2.10    2.30
  10  -9   0   91.49    7.60
 -10   9   0   99.69    9.10
  -9   9   0    1.70    2.50
  -9   9   0    2.30    2.80
   8  -9   0   54.79    6.00
   8  -9   0   60.39   15.20
  -8   9   0   91.39   11.20
  -8   9   0   58.89    7.00
  -8   9   0   77.19   11.20
  -8   9   0   66.79    7.40
  -8   9   0   41.00   13.10
   7  -9   0   21.70    9.80
   7  -9   0   11.50    1.80
  -7   9   0   22.70    5.60
  -7   9   0    4.60    3.10
  -7   9   0   16.10    3.90
  -7   9   0   11.50    9.00
  -7   9   0   23.40    5.60
   6  -9   0    2.90    7.80
  -6   9   0    6.10    3.70
  -6   9   0    8.80    5.30
  -6   9   0    5.00    7.20
  -6   9   0    9.00    5.20
   5  -9   0    0.60    4.70
  -5   9   0    9.50    4.40
  -5   9   0    8.60    4.40
  -5   9   0    6.00    7.60
   4  -9   0   98.79   12.20
  -4   9   0  106.99   10.80
  -4   9   0  101.19   11.60
  -4   9   0  107.29   10.70
   3  -9   0   51.69    8.40
  -3   9   0   44.30    9.30
  -3   9   0   47.10    8.00
   2  -9   0  142.69   14.50
  -2   9   0  153.88   13.10
  -2   9   0  151.68   14.20
   1  -9   0    4.10    3.50
  -1   9   0    2.60    4.80
  -1   9   0   -1.10    2.90
   0  -9   0  144.39   13.40
   0   9   0   95.19   18.90
   0   9   0  136.89   12.90
  -1  -9   0   -0.50    3.30
   1   9   0    0.00    3.40
   1   9   0    1.40    5.60
  -2  -9   0  148.79   15.20
   2   9   0  162.28   14.10
   2   9   0  135.39   15.80
  -3  -9   0  341.97   29.40
   3   9   0  396.46   28.80
   3   9   0  331.07   30.00
  -4  -9   0  212.78   20.20
   4   9   0  188.38   20.30
   4   9   0  245.18   18.60
   5   9   0  433.06   39.70
   5   9   0  542.95   38.30
  -6  -9   0   94.89   13.60
   6   9   0   70.09   11.00
   6   9   0   69.29    8.50
  -7  -9   0   20.40    4.20
  -7  -9   0   24.40    8.10
   7   9   0   17.30    3.70
   7   9   0   19.50    6.00
  -8  -9   0   89.89   16.90
   8   9   0   75.59   11.70
  -9  -9   0   32.40   10.90
   9   9   0   16.60    6.40
 -10  -9   0   16.60   10.30
  10   9   0    1.60    5.50
 -11  -9   0   91.99    9.20
 -12  -9   0   37.60   15.70
 -12  -9   0   29.90    4.60
  12   9   0   17.10    8.00
 -13  -9   0   35.80   20.90
 -13  -9   0   15.40    5.00
  13   9   0    8.30    6.70
 -14  -9   0    5.40    3.10
 -15  -9   0    9.70    3.30
 -16  -9   0    1.50    2.20
 -17  -9   0    7.20    2.40
  11 -10   0   16.80    2.00
 -11  10   0   19.50    3.10
  10 -10   0    3.60    1.30
 -10  10   0    1.80    2.20
   9 -10   0   38.40    3.50
  -9  10   0   26.40    4.50
  -9  10   0   41.00    5.80
   8 -10   0   -1.10    1.20
  -8  10   0    6.20    2.70
  -8  10   0   -1.40    2.90
  -7  10   0   -1.10    2.40
  -7  10   0    2.40    3.00
   6 -10   0    0.10    8.20
  -6  10   0    3.50    6.40
  -6  10   0   -2.90    7.60
  -6  10   0    1.10    5.90
  -6  10   0    3.10    3.10
  -6  10   0    2.60    2.70
   5 -10   0    9.70    5.60
  -5  10   0    4.10    8.20
  -5  10   0   -1.00    2.90
  -5  10   0   22.50    6.30
  -5  10   0   18.80    5.80
   4 -10   0    5.30    4.80
  -4  10   0    5.20    4.40
  -4  10   0   13.50    7.30
  -3  10   0   90.79   15.30
   2 -10   0    1.20    4.00
  -2  10   0    5.90    4.00
  -2  10   0   -5.00    5.90
   1 -10   0   30.40    6.00
  -1  10   0   27.70    5.70
   0 -10   0   45.90    8.60
   0  10   0   70.59   11.70
   0  10   0   49.30    8.00
  -1 -10   0    2.20    3.80
   1  10   0   20.20    6.40
   1  10   0    2.30    3.60
  -2 -10   0    1.20    4.90
  -2 -10   0   14.60    4.40
   2  10   0    3.80    5.10
   2  10   0    4.90    3.80
  -3 -10   0   37.10    7.10
   3  10   0   31.20    7.40
  -4 -10   0   47.00    8.10
   4  10   0   43.00    7.90
  -5 -10   0   33.90    5.50
  -5 -10   0   29.70    7.80
   5  10   0   32.70    5.60
  -6 -10   0   91.59   10.20
  -6 -10   0   86.19   14.60
   6  10   0   88.19   10.00
  -7 -10   0   10.30    7.80
  -7 -10   0   13.60    4.40
   7  10   0   20.80    4.10
   7  10   0   10.80    6.00
  -8 -10   0   17.90   12.20
   8  10   0   36.30    8.40
  -9 -10   0    2.20    9.20
   9  10   0    6.30    5.90
 -10 -10   0  205.58   25.80
  10  10   0  171.88   19.10
 -11 -10   0    2.70    2.60
 -11 -10   0    6.60   11.30
  11  10   0    3.60    6.10
 -12 -10   0  282.57   21.40
 -12 -10   0  234.08   35.50
  12  10   0  250.87   26.00
 -13 -10   0   49.90    6.40
 -14 -10   0   50.19    6.40
 -15 -10   0   15.20    3.50
 -16 -10   0    1.40    2.10
 -17 -10   0    3.20    2.00
 -11  11   0    0.40    1.70
  10 -11   0    4.10    1.30
 -10  11   0    0.10    2.00
   9 -11   0    2.20    1.30
  -9  11   0    0.70    2.20
  -9  11   0   13.00    3.10
   8 -11   0   28.60    2.90
  -8  11   0   19.40    3.90
  -8  11   0   37.50    5.10
   7 -11   0    3.30    1.20
  -7  11   0    1.60    2.40
  -7  11   0   -2.90    2.70
   6 -11   0    1.70    1.30
  -6  11   0   -1.00    3.10
  -6  11   0    3.80    2.60
  -6  11   0   15.40   13.60
   5 -11   0    6.60    6.50
  -5  11   0    0.50    3.20
  -5  11   0    3.80    2.60
  -5  11   0   -8.20    8.40
   4 -11   0   11.70    5.70
  -4  11   0    2.20    2.60
  -4  11   0   -2.70    3.10
  -4  11   0   -6.70    8.30
   3 -11   0    9.60    5.00
  -3  11   0    0.50    7.40
  -3  11   0    1.80    4.30
   2 -11   0   54.49    8.80
  -2  11   0   79.29   14.80
  -2  11   0   52.99    8.30
   1 -11   0   77.99   11.10
  -1  11   0   70.69   10.60
  -1  11   0   93.79   17.20
   0 -11   0    8.20    4.80
   0  11   0    9.60    4.30
   0  11   0   22.50    8.00
  -1 -11   0   84.39   11.20
   1  11   0   79.99   10.60
   1  11   0  112.29   14.70
   2  11   0   78.79   13.90
   2  11   0   78.39    9.90
  -3 -11   0   40.00    7.50
  -3 -11   0   25.80    5.90
   3  11   0   22.90    5.40
   3  11   0   29.40    7.70
  -4 -11   0   21.20    7.00
  -4 -11   0   13.00    4.80
   4  11   0    7.80    4.30
   4  11   0   26.00    7.70
  -5 -11   0  107.59   12.40
  -5 -11   0  121.99   16.10
   5  11   0  117.09   12.10
   5  11   0  115.29   15.60
  -6 -11   0    3.50    4.10
  -6 -11   0    1.20    2.00
  -6 -11   0    8.30    7.60
   6  11   0    0.80    3.70
   6  11   0   11.90    6.70
  -7 -11   0    5.90    2.70
  -7 -11   0   14.50   12.50
  -7 -11   0   11.60    4.60
   7  11   0    1.90    3.70
   7  11   0    4.70    6.00
  -8 -11   0    0.30    2.80
  -8 -11   0    6.70    9.70
   8  11   0   -3.00    5.40
  -9 -11   0   25.70   11.40
   9  11   0   36.30    8.10
 -10 -11   0    3.50    3.00
  10  11   0   -0.40    8.10
 -11 -11   0  119.29   11.00
 -11 -11   0  131.19   26.10
  11  11   0  114.39   16.10
 -12 -11   0   15.60   20.60
 -12 -11   0   28.30    4.30
  12  11   0   30.00   10.90
 -13 -11   0   90.59    9.10
 -14 -11   0   40.20    5.60
 -15 -11   0    2.50    2.30
 -16 -11   0   20.80    3.30
  10 -12   0    1.80    1.00
 -10  12   0    2.10    1.90
   9 -12   0   48.00    4.00
  -9  12   0   39.30    5.30
  -9  12   0   46.60    5.30
   8 -12   0    0.90    1.30
  -8  12   0   -0.40    2.20
  -8  12   0    6.90    2.80
   7 -12   0   62.39    5.30
  -7  12   0   61.19    8.20
  -7  12   0   61.39    6.80
   6 -12   0    2.10    1.10
  -6  12   0    0.50    2.40
  -6  12   0   -2.40    2.80
   5 -12   0   22.80   11.60
   5 -12   0   13.80    1.80
   5 -12   0    6.40   13.30
  -5  12   0   13.10    3.40
  -5  12   0   11.70    3.70
  -5  12   0    0.10   11.00
   4 -12   0   98.79    8.00
   4 -12   0  100.89   14.40
  -4  12   0   90.99   18.00
  -4  12   0  114.89   10.00
   3 -12   0    3.10    6.20
  -3  12   0   16.30    3.90
  -3  12   0    8.60    3.10
  -3  12   0   10.80    9.40
  -3  12   0   15.60    5.40
   2 -12   0  325.67   24.40
   2 -12   0  312.37   27.90
  -2  12   0  339.37   27.60
  -2  12   0  305.67   31.00
   1 -12   0   48.80    9.10
   1 -12   0   52.09    4.50
  -1  12   0   85.49   15.10
  -1  12   0   43.90    8.00
   0 -12   0   49.20    4.70
   0 -12   0   62.19    9.20
   0  12   0   65.79    9.90
   0  12   0   57.69   11.20
  -1 -12   0  113.59   14.20
  -1 -12   0  133.39    9.90
   1  12   0  143.49   17.90
   1  12   0  119.19   13.70
  -2 -12   0    9.20    1.60
  -2 -12   0   12.90    5.00
   2  12   0    2.70    7.00
   2  12   0   15.70    5.10
  -3 -12   0    3.60    1.50
  -3 -12   0    2.10    5.80
   3  12   0    3.60    6.00
   3  12   0    2.30   13.70
  -4 -12   0    7.20    7.90
  -4 -12   0    2.40    7.60
   4  12   0    7.10    8.20
  -5 -12   0    0.70    1.80
  -5 -12   0   16.90    8.40
   5  12   0    2.60    7.30
   5  12   0   -2.00    6.50
  -6 -12   0   34.40   10.70
  -6 -12   0   37.40    4.60
   6  12   0   33.70    9.30
  -7 -12   0   16.20    7.40
  -7 -12   0   19.10    3.30
  -7 -12   0   15.40    9.50
   7  12   0   21.80    8.00
   7  12   0   23.00    7.40
  -8 -12   0    0.40    2.80
  -8 -12   0    4.00    9.70
   8  12   0    3.00    5.90
   9  12   0   -6.60    9.80
 -10 -12   0  162.18   13.30
 -10 -12   0  153.08   26.70
  10  12   0  135.89   18.20
 -11 -12   0    4.50    2.90
 -11 -12   0   32.10   14.10
  11  12   0    7.10    6.30
 -12 -12   0   70.29    7.50
 -13 -12   0    2.00    2.60
 -14 -12   0    0.90    2.40
 -15 -12   0    3.50    3.10
 -16 -12   0    0.80    2.00
   9 -13   0    1.50    1.00
  -9  13   0   -0.60    1.70
   8 -13   0    2.30    1.20
  -8  13   0   -2.00    2.40
  -8  13   0    4.20    2.20
   7 -13   0    0.20    1.20
  -7  13   0    2.40    2.80
  -7  13   0    1.00    2.20
   6 -13   0   11.30    1.70
  -6  13   0   13.70    6.10
  -6  13   0   10.70    3.10
   5 -13   0   10.20    1.60
  -5  13   0   10.80    3.70
  -5  13   0   10.80    3.10
   4 -13   0    3.60    1.30
   4 -13   0   11.20    8.30
  -4  13   0    2.90    4.70
  -4  13   0    7.40   10.40
   3 -13   0   85.99    6.50
  -3  13   0   60.19   15.10
  -3  13   0   74.39    8.70
   2 -13   0   57.39    5.20
   2 -13   0   66.69   10.80
  -2  13   0   60.99   10.50
  -2  13   0   45.80   12.40
  -2  13   0   72.69    7.80
  -2  13   0   65.39    7.00
   1 -13   0   33.50    7.50
   1 -13   0   21.10    2.40
  -1  13   0    8.30   14.60
  -1  13   0   14.80    4.40
  -1  13   0   24.30    4.10
  -1  13   0   33.60    7.20
   0 -13   0   52.49    9.00
   0 -13   0   48.60    4.40
   0  13   0   57.49   11.50
   0  13   0   46.20    8.10
  -1 -13   0    0.00    1.20
  -1 -13   0   -3.00    4.40
   1  13   0   -2.30    7.60
   1  13   0    4.60    4.20
  -2 -13   0   73.69   11.20
  -2 -13   0   83.89    6.50
   2  13   0   75.69   12.90
   2  13   0   68.19   10.60
  -3 -13   0   44.30    7.90
  -3 -13   0   34.40    4.00
   3  13   0   40.50    7.60
   3  13   0   53.79   11.00
  -4 -13   0   18.80    5.90
  -4 -13   0  -11.70    9.40
  -4 -13   0    9.30    2.20
   4  13   0   20.40    8.80
   4  13   0   16.40    5.40
  -5 -13   0   42.10    7.70
  -5 -13   0   35.70    4.70
  -5 -13   0   42.00   11.70
   5  13   0   44.60    7.40
  -6 -13   0    3.70    2.30
  -6 -13   0   13.60   10.10
  -6 -13   0   15.70    5.60
   6  13   0    2.40    7.30
   6  13   0    3.20    4.60
  -7 -13   0    2.40    2.60
  -7 -13   0   -3.00   10.00
  -7 -13   0   -9.80    5.10
   7  13   0   10.00    7.10
   7  13   0   10.50    4.60
  -8 -13   0   17.90    3.60
   8  13   0   12.50    8.00
   8  13   0   17.50    3.80
  -9 -13   0    0.90    2.90
  -9 -13   0    7.60   12.50
   9  13   0    9.40    7.40
 -10 -13   0   17.30    3.70
 -10 -13   0   33.20   16.30
  10  13   0   16.70    7.60
 -11 -13   0  -14.50   14.00
 -11 -13   0    0.70    4.10
  11  13   0   -5.50    5.40
 -12 -13   0   24.40    4.20
 -13 -13   0    3.50    2.80
 -14 -13   0    0.00    2.20
 -15 -13   0    2.00    2.00
 -16 -13   0    0.20    2.10
   8 -14   0   -0.50    0.90
  -8  14   0    0.30    2.20
  -8  14   0   -0.10    1.50
   7 -14   0    1.90    1.20
  -7  14   0    1.40    1.80
  -7  14   0   -0.60    2.30
   6 -14   0    1.60    1.20
  -6  14   0    0.80    2.10
  -6  14   0   -0.70    2.70
   5 -14   0    3.60    1.20
  -5  14   0    2.10    2.40
  -5  14   0    2.10    3.60
   4 -14   0    1.00    1.20
  -4  14   0    2.50    3.50
  -4  14   0   -0.40    2.50
   3 -14   0   -0.10    1.20
  -3  14   0    0.80    2.40
  -3  14   0    4.50    3.60
   2 -14   0   44.90   12.00
   2 -14   0   16.80    2.20
  -2  14   0   18.30    3.70
  -2  14   0   33.20   11.70
  -2  14   0   14.60    4.40
   1 -14   0    8.10    1.50
   1 -14   0   12.50    6.50
  -1  14   0   10.40    5.50
  -1  14   0    7.30   10.70
  -1  14   0    8.10    2.90
  -1  14   0    7.00    4.00
   0 -14   0   31.60    3.50
   0 -14   0   32.60    7.70
   0  14   0   28.70    7.00
   0  14   0   43.80   11.30
   0  14   0   33.60    4.60
   0  14   0   44.80    5.60
  -1 -14   0   57.79    9.20
  -1 -14   0   55.89    5.10
   1  14   0   67.69    6.60
   1  14   0   38.40   11.50
   1  14   0   64.69   10.10
  -2 -14   0  110.09   15.10
  -2 -14   0  134.79   10.50
   2  14   0  108.29   22.10
   2  14   0  121.29   14.60
   2  14   0  141.19   12.30
   2  14   0  148.19   11.50
  -3 -14   0   39.00    4.30
   3  14   0   23.10    6.80
   3  14   0   47.40    6.10
   3  14   0   41.30   12.60
  -4 -14   0  232.58   18.00
  -4 -14   0  232.48   22.40
   4  14   0  237.48   19.40
   4  14   0  240.08   22.00
   4  14   0  200.08   26.20
  -5 -14   0   12.70    3.40
  -5 -14   0   14.50    6.60
  -5 -14   0   13.20   11.00
  -5 -14   0    9.20    2.70
   5  14   0    7.30    4.40
   5  14   0    7.80    3.60
   5  14   0   12.00    5.60
  -6 -14   0   10.80    3.30
  -6 -14   0   13.60    3.10
   6  14   0   25.50    8.90
   6  14   0   22.80    5.00
   6  14   0   11.80    3.60
  -7 -14   0   29.70    8.00
  -7 -14   0   49.70   15.30
  -7 -14   0   44.50    5.20
  -7 -14   0   35.80    6.80
   7  14   0   55.09   10.70
   7  14   0   36.50    7.10
   7  14   0   41.30    6.70
  -8 -14   0   31.20   14.40
  -8 -14   0   46.10    6.30
  -8 -14   0   41.70    5.80
   8  14   0   48.00   11.20
   8  14   0   58.29    7.90
   8  14   0   46.40    6.20
  -9 -14   0   -0.50    2.60
   9  14   0    9.20    7.60
   9  14   0    8.40    4.40
 -10 -14   0   13.00   15.60
 -10 -14   0    9.50    4.40
  10  14   0    6.60    6.00
 -11 -14   0   -0.80    2.40
 -12 -14   0    6.50    2.70
 -13 -14   0   21.80    3.80
 -14 -14   0    1.60    2.00
 -15 -14   0    1.90    2.40
   7 -15   0   -0.30    1.20
  -7  15   0   -2.60    1.80
  -7  15   0    1.60    2.10
   6 -15   0    2.00    1.00
  -6  15   0    1.30    1.70
  -6  15   0    1.50    2.30
   5 -15   0    5.80    1.30
  -5  15   0    4.00    2.20
  -5  15   0    9.50    2.90
   4 -15   0    0.50    1.00
  -4  15   0    0.10    2.00
  -4  15   0    2.80    2.90
   3 -15   0   30.10    3.00
  -3  15   0   18.80    3.90
  -3  15   0   39.20    4.90
   2 -15   0   25.60    2.90
  -2  15   0   20.30    4.50
  -2  15   0   34.60    4.60
   1 -15   0   19.80    2.50
  -1  15   0   23.90    3.80
  -1  15   0   23.60    4.60
   0 -15   0   39.60    8.50
   0 -15   0   36.20    4.80
   0  15   0    8.00   13.20
   0  15   0   34.40    7.70
   0  15   0   46.30    5.30
   0  15   0   39.70    5.60
  -1 -15   0  109.09   15.40
  -1 -15   0  110.79    9.10
   1  15   0  111.29   14.30
   1  15   0  112.69   10.90
   1  15   0  124.09   10.20
   1  15   0   99.59   17.20
  -2 -15   0   14.50    6.70
  -2 -15   0   11.20    2.10
   2  15   0   14.30    4.40
   2  15   0    6.30   10.30
   2  15   0    8.40    5.10
   2  15   0   11.40    3.10
  -3 -15   0   42.80    4.90
  -3 -15   0   39.70    8.60
   3  15   0   51.49    6.00
   3  15   0   48.50    7.50
   3  15   0   52.09   13.20
   3  15   0   48.40    8.20
  -4 -15   0   88.99    9.00
  -4 -15   0   90.99    8.40
  -4 -15   0  103.19   13.60
   4  15   0   80.09   15.10
   4  15   0  107.19   10.10
   4  15   0   91.69   12.80
   4  15   0   96.19    9.20
  -5 -15   0   39.30    7.90
  -5 -15   0   27.30    4.80
  -5 -15   0   39.10    5.10
   5  15   0   37.10    7.30
   5  15   0   48.20    6.20
   5  15   0   53.79   11.70
   5  15   0   40.40    5.80
  -6 -15   0  167.08   14.70
  -6 -15   0  159.48   28.50
  -6 -15   0  186.58   14.40
  -6 -15   0  193.88   18.50
   6  15   0  206.88   18.00
   6  15   0  126.59   22.20
   6  15   0  164.78   15.50
   6  15   0  167.88   14.70
  -7 -15   0   23.40    7.80
  -7 -15   0   31.50   15.10
  -7 -15   0   27.60    4.50
  -7 -15   0   27.00    4.30
   7  15   0   37.30    6.70
   7  15   0   24.70    4.40
   7  15   0   19.00    5.20
   7  15   0   17.70    8.90
  -8 -15   0   26.70    4.40
  -8 -15   0   14.10    5.90
   8  15   0   28.20    5.40
   8  15   0   27.40   13.50
   8  15   0   30.00    4.50
  -9 -15   0    1.00    2.60
  -9 -15   0   -1.10    5.00
   9  15   0   -1.30    4.00
   9  15   0    0.90    6.50
 -10 -15   0   19.00    3.80
 -11 -15   0    3.00    2.60
 -12 -15   0    7.10    2.80
 -13 -15   0   23.60    3.80
 -14 -15   0    3.90    2.10
 -15 -15   0    0.90    1.80
  -6  16   0    1.60    1.40
  -6  16   0    3.10    1.90
   5 -16   0    3.40    1.10
  -5  16   0    4.00    1.80
  -5  16   0    4.80    2.30
   4 -16   0   18.90    2.40
  -4  16   0   16.30    3.10
  -4  16   0   12.90    3.20
   3 -16   0    3.60    1.20
  -3  16   0    2.00    2.80
  -3  16   0    2.50    2.00
   2 -16   0    6.60    1.40
  -2  16   0    7.40    2.40
  -2  16   0   -2.00    4.30
   1 -16   0   12.40    1.90
  -1  16   0    8.80    3.70
  -1  16   0   18.60    3.10
   0 -16   0    2.00    1.40
   0  16   0    3.60    2.50
   0  16   0    3.10    3.70
  -1 -16   0   26.00    3.40
   1  16   0   28.20    5.10
   1  16   0   24.60    3.90
  -2 -16   0    2.50    1.80
   2  16   0    2.10    3.80
   2  16   0    4.20    2.70
  -3 -16   0  108.59   16.60
  -3 -16   0  140.59   11.90
  -3 -16   0  136.99   10.70
   3  16   0  106.89   19.30
   3  16   0  117.99   15.40
   3  16   0  100.29   14.70
   3  16   0  157.18   12.30
  -4 -16   0    1.00    3.30
  -4 -16   0    6.80    2.50
  -4 -16   0   14.00    7.20
   4  16   0    5.60    7.20
   4  16   0   18.60    5.90
   4  16   0    3.50   11.10
   4  16   0    4.50    4.20
  -5 -16   0   55.79    9.50
  -5 -16   0   56.69    8.00
  -5 -16   0   56.79    6.10
   5  16   0   48.70    7.70
   5  16   0   39.60    9.30
   5  16   0   53.29    8.60
  -6 -16   0   23.70    8.70
  -6 -16   0   29.80    4.10
  -6 -16   0   18.80    3.80
   6  16   0   17.80    5.30
   6  16   0    9.40    8.00
   6  16   0   25.40    4.20
   6  16   0   31.40    8.00
  -7 -16   0   91.19    8.80
  -7 -16   0   75.59    9.00
   7  16   0   96.89    8.90
  -8 -16   0    7.70    2.90
  -8 -16   0    7.70    3.60
   8  16   0    2.20    4.10
   8  16   0    5.50    2.90
  -9 -16   0   42.90    5.60
   9  16   0   29.50    5.90
 -10 -16   0    7.60    3.20
 -11 -16   0    1.10    2.30
 -12 -16   0   45.80    5.60
 -13 -16   0    4.00    2.30
 -14 -16   0    5.00    2.10
   4 -17   0    4.90    1.30
  -4  17   0    1.60    1.80
  -4  17   0    4.80    1.80
   3 -17   0   -0.50    1.10
  -3  17   0   -2.10    1.40
  -3  17   0    0.90    2.10
   2 -17   0    1.30    1.20
  -2  17   0    1.80    2.50
  -2  17   0    0.40    1.70
   1 -17   0    1.20    1.30
  -1  17   0    1.00    1.80
  -1  17   0    2.30    3.00
   0 -17   0   25.20    3.20
   0  17   0   28.60    4.20
   0  17   0   22.30    4.40
  -1 -17   0    2.20    1.70
   1  17   0    6.10    3.60
   1  17   0    2.50    2.60
  -2 -17   0   30.30    3.70
  -2 -17   0   23.70    3.90
   2  17   0   23.60    4.00
   2  17   0   27.00    5.00
  -3 -17   0    5.30    2.50
  -3 -17   0    3.10    2.10
   3  17   0    0.10    2.60
   3  17   0    3.00    3.80
  -4 -17   0    5.00    2.50
  -4 -17   0    6.20    2.90
   4  17   0   -2.80    4.00
   4  17   0    5.10    3.00
  -5 -17   0    0.00    2.40
  -5 -17   0    2.10    2.50
   5  17   0   -1.70    4.10
   5  17   0    1.30    2.60
  -6 -17   0   10.80    3.30
  -6 -17   0   15.40    3.50
   6  17   0   13.90    3.60
   6  17   0    5.00    4.50
  -7 -17   0   -2.30    2.80
  -7 -17   0    1.70    2.70
   7  17   0    4.60    2.70
   7  17   0    1.40    4.20
  -8 -17   0   -1.00    3.30
  -8 -17   0   -0.20    2.50
   8  17   0   -1.10    2.50
   8  17   0   -0.40    5.50
  -9 -17   0   -0.30    2.40
   9  17   0    0.40    3.90
 -10 -17   0    1.90    2.20
 -11 -17   0    3.30    2.20
 -12 -17   0   -0.30    1.90
 -13 -17   0   -1.20    1.80
   3 -18   0    2.50    1.30
  -3  18   0    0.50    1.60
  -3  18   0    0.30    1.50
   2 -18   0    0.80    1.30
  -2  18   0   -1.10    1.40
  -2  18   0    0.00    1.70
   1 -18   0    8.30    1.70
  -1  18   0    1.40    2.10
  -1  18   0    6.80    2.00
   0 -18   0    3.90    1.70
   0 -18   0   -0.50    1.80
   0  18   0    0.90    2.40
   0  18   0    1.60    2.00
  -1 -18   0    8.50    2.20
  -1 -18   0   10.30    2.50
   1  18   0    6.70    3.00
   1  18   0   13.70    2.60
  -2 -18   0    0.30    1.90
  -2 -18   0    0.90    1.80
   2  18   0    2.80    2.10
   2  18   0   -2.70    2.90
  -3 -18   0    4.20    2.50
  -3 -18   0    6.50    2.30
   3  18   0    5.30    2.70
   3  18   0    5.30    3.60
  -4 -18   0   13.60    2.90
  -4 -18   0    9.60    2.80
   4  18   0   12.10    4.20
   4  18   0   11.50    3.10
  -5 -18   0   16.70    3.40
  -5 -18   0   22.90    3.60
   5  18   0   27.40    5.00
   5  18   0   16.40    3.50
  -6 -18   0    6.10    2.60
  -6 -18   0   -2.60    2.50
   6  18   0   -0.10    2.30
   6  18   0    1.00    3.90
  -7 -18   0    7.30    2.70
  -7 -18   0    3.90    3.10
   7  18   0   14.40    4.30
  -8 -18   0    2.40    3.30
  -8 -18   0    0.20    2.10
   8  18   0   -1.10    3.30
  -9 -18   0   12.00    3.10
   9  18   0   12.30    4.50
 -10 -18   0   18.00    3.00
 -11 -18   0   13.70    2.90
   1 -19   0    2.50    1.50
   1 -19   0    0.40    1.40
  -1  19   0   -0.20    1.10
  -1  19   0    0.90    1.50
   0 -19   0    9.70    2.20
   0 -19   0   10.80    2.10
   0  19   0   10.80    2.20
  -1 -19   0    1.00    1.80
  -1 -19   0   -0.30    1.70
   1  19   0    0.50    1.80
   1  19   0    0.00    1.70
  -2 -19   0    5.80    2.20
  -2 -19   0    2.90    2.10
   2  19   0    2.30    3.90
   2  19   0    2.60    1.90
  -3 -19   0    1.90    1.80
  -3 -19   0    0.00    2.10
   3  19   0    1.50    1.90
   3  19   0    0.70    2.40
  -4 -19   0   10.80    2.80
  -4 -19   0    7.50    2.30
   4  19   0    6.70    3.00
   4  19   0    7.60    2.30
  -5 -19   0    5.80    2.30
  -5 -19   0   10.20    2.90
   5  19   0    6.30    2.40
   5  19   0    8.90    3.30
  -6 -19   0    1.00    1.90
  -6 -19   0   -3.60    4.10
   6  19   0    0.70    1.90
   6  19   0   -0.10    3.50
  -7 -19   0    0.00    1.90
  -7 -19   0    5.10    3.10
   7  19   0    0.10    3.00
  -8 -19   0    5.50    3.70
  -8 -19   0   10.30    2.50
   8  19   0    8.40    3.50
  -9 -19   0   12.30    2.70
   9  19   0   11.10    5.20
  -2 -20   0    4.20    1.90
  -2 -20   0    7.60    2.80
   2  20   0   -0.30    1.70
   2  20   0    1.00    1.30
  -3 -20   0    3.40    1.70
  -3 -20   0    0.30    2.00
   3  20   0    0.50    1.60
   3  20   0    0.80    1.50
  -4 -20   0   22.70    3.60
   4  20   0   34.70    4.50
   4  20   0   24.40    3.50
  -5 -20   0   -0.50    1.90
  -5 -20   0   -3.00    2.30
   5  20   0   -1.70    2.50
   5  20   0   -1.10    1.60
  -6 -20   0    1.00    3.60
   6  20   0    1.20    2.70
   8  20   0    1.90    2.80
   8  20  -1    4.20    3.90
   7  20  -1    0.20    2.70
  -7 -20   1   -1.70    1.70
  -6 -20   1    2.40    2.80
  -6 -20   1    1.70    1.80
   5  20  -1    1.00    1.70
   5  20  -1    0.50    2.50
  -5 -20   1    1.60    1.80
  -5 -20   1    1.50    2.90
   4  20  -1   -1.70    1.60
   4  20  -1    1.00    2.40
  -4 -20   1    1.90    3.40
  -4 -20   1   -0.90    1.70
   3  20  -1    1.10    1.50
   3  20  -1    0.50    1.60
  -3 -20   1   -1.90    2.80
  -3 -20   1    3.60    1.70
   2  20  -1   11.80    4.00
   2  20  -1    5.00    1.80
  -2 -20   1    6.40    2.10
  -2 -20   1    6.40    2.20
 -10 -19   1    0.30    1.70
  -9 -19   1    4.20    2.20
   8  19  -1    0.50    3.30
  -8 -19   1    0.90    2.00
   7  19  -1    1.40    3.10
  -7 -19   1    6.10    2.30
  -7 -19   1    4.60    3.10
   6  19  -1    3.70    2.10
   6  19  -1    3.10    3.10
  -6 -19   1    2.80    2.10
  -6 -19   1   11.60    3.20
   5  19  -1   26.80    3.80
  -5 -19   1   40.30    5.90
  -5 -19   1   30.60    4.20
   4  19  -1    1.70    3.30
   4  19  -1   -0.90    1.70
  -4 -19   1    2.80    3.70
  -4 -19   1   -0.80    1.70
   3  19  -1    2.70    1.90
  -3 -19   1    4.80    2.00
  -3 -19   1    3.80    2.90
   2  19  -1    3.60    2.00
   2  19  -1    3.50    2.10
  -2 -19   1    5.90    2.10
  -2 -19   1    4.80    2.10
   1  19  -1    5.10    2.00
   1  19  -1    2.70    1.70
  -1 -19   1    6.40    1.90
  -1 -19   1    3.90    1.90
   0  19  -1    1.00    1.40
   0  19  -1    3.30    1.80
   0 -19   1    2.80    1.70
   0 -19   1    4.90    1.70
  -1  19  -1    5.70    1.80
  -1  19  -1    2.30    1.40
   1 -19   1    6.90    1.70
   1 -19   1    7.50    1.70
 -12 -18   1   14.20    2.50
 -11 -18   1    0.70    2.40
 -10 -18   1   14.40    2.80
   9  18  -1    2.00    3.30
  -9 -18   1    4.00    2.20
   8  18  -1    3.00    3.30
  -8 -18   1    0.80    2.00
  -8 -18   1    6.80    3.80
   7  18  -1   11.90    2.80
   7  18  -1    3.60    3.50
  -7 -18   1    5.60    2.60
  -7 -18   1    9.20    3.40
   6  18  -1   27.60    5.10
   6  18  -1   26.40    4.10
  -6 -18   1   29.80    4.20
  -6 -18   1   30.60    4.20
   5  18  -1   15.40    3.40
   5  18  -1   12.10    4.40
  -5 -18   1   15.70    3.20
  -5 -18   1   19.50    3.30
   4  18  -1   39.60    5.20
   4  18  -1   37.40    5.60
  -4 -18   1   38.30    5.10
  -4 -18   1   54.39    5.20
   3  18  -1   11.90    3.80
   3  18  -1   11.00    3.00
  -3 -18   1   17.40    2.80
  -3 -18   1   16.80    3.00
   2  18  -1    1.60    2.10
   2  18  -1    1.90    3.00
  -2 -18   1   -0.70    1.80
  -2 -18   1   -1.20    1.80
   1  18  -1    6.90    2.90
   1  18  -1    6.60    2.50
  -1 -18   1    7.90    2.10
  -1 -18   1    5.10    2.20
   0  18  -1   24.50    3.50
   0 -18   1   21.10    3.10
   0 -18   1   21.20    2.70
  -1  18  -1   -0.10    1.60
  -1  18  -1    0.80    1.80
   1 -18   1   -0.70    1.50
  -2  18  -1    0.60    1.50
  -2  18  -1    0.40    1.60
   2 -18   1    1.40    1.30
  -3  18  -1    7.40    1.70
  -3  18  -1    1.90    1.80
   3 -18   1    5.60    1.50
 -13 -17   1   29.60    3.90
 -12 -17   1    0.00    1.90
 -11 -17   1   52.19    5.60
 -10 -17   1   22.80    3.60
   9  17  -1   14.30    4.40
  -9 -17   1   24.60    3.80
   8  17  -1   46.60    5.80
   8  17  -1   41.40    6.10
  -8 -17   1   51.79    5.80
  -8 -17   1   35.50    5.50
   7  17  -1    1.30    4.80
   7  17  -1    3.50    2.80
  -7 -17   1   -0.20    2.80
  -7 -17   1    3.30    3.30
   6  17  -1  188.48   15.90
   6  17  -1  195.68   16.50
  -6 -17   1  204.78   15.70
  -6 -17   1  181.28   15.80
   5  17  -1   23.20    4.00
   5  17  -1   24.80    5.10
  -5 -17   1   28.90    3.70
  -5 -17   1   20.80    3.80
   4  17  -1  167.78   13.70
   4  17  -1  143.39   14.10
  -4 -17   1  158.68   13.50
  -4 -17   1  169.08   13.00
   3  17  -1    1.80    2.70
   3  17  -1    2.20    3.70
  -3 -17   1    2.20    2.00
  -3 -17   1    4.20    2.50
   2  17  -1    3.50    3.70
   2  17  -1    2.00    2.60
  -2 -17   1    2.20    2.50
  -2 -17   1    2.30    1.90
   1  17  -1    2.60    3.80
   1  17  -1    1.90    2.30
  -1 -17   1    1.80    3.50
   0  17  -1    5.30    2.50
   0  17  -1    6.80    3.50
   0 -17   1    8.30    1.80
  -1  17  -1    0.60    1.90
  -1  17  -1    2.20    2.80
   1 -17   1    1.70    1.30
  -2  17  -1    1.40    2.30
  -2  17  -1    0.40    1.90
   2 -17   1    0.40    1.20
  -3  17  -1    6.20    2.30
  -3  17  -1    7.40    1.90
   3 -17   1    8.20    1.50
  -4  17  -1    1.00    1.70
  -4  17  -1    0.20    1.70
   4 -17   1   -0.60    1.20
 -14 -16   1   11.90    2.40
 -13 -16   1    5.00    2.30
 -12 -16   1   32.70    5.20
 -11 -16   1   -1.40    2.10
 -10 -16   1   13.20    3.20
   9  16  -1   -2.10    4.70
  -9 -16   1   -0.60    2.40
   8  16  -1    3.30    3.90
   8  16  -1    2.40    2.70
  -8 -16   1    7.10    3.20
  -8 -16   1    0.30    2.60
   7  16  -1  138.49   12.80
   7  16  -1  149.59   13.50
  -7 -16   1  145.39   12.70
  -7 -16   1  144.09   12.80
   6  16  -1   75.99    7.40
   6  16  -1   63.89    8.70
  -6 -16   1   65.09    7.10
  -6 -16   1   62.89    7.20
   5  16  -1  143.69   13.20
   5  16  -1  144.49   12.50
  -5 -16   1  134.19   12.30
  -5 -16   1  122.99   20.50
  -5 -16   1  146.59   11.80
   4  16  -1   20.70   13.10
   4  16  -1   18.80    7.50
   4  16  -1   13.20    4.70
   4  16  -1   22.60    4.00
  -4 -16   1   13.50    8.50
  -4 -16   1   23.10    3.70
  -4 -16   1   24.20    3.30
   3  16  -1   23.90   17.40
   3  16  -1    9.50    4.30
   3  16  -1    7.20    3.00
  -3 -16   1    5.20    2.80
  -3 -16   1    8.20    2.40
   2  16  -1    5.40    2.80
   2  16  -1    1.80    3.70
  -2 -16   1    4.10    1.90
   1  16  -1   -1.30    2.20
   1  16  -1    2.50    3.70
  -1 -16   1    1.00    1.60
   0  16  -1   39.20    4.80
   0  16  -1   28.60    5.10
   0 -16   1   32.70    3.60
  -1  16  -1    2.50    2.20
  -1  16  -1   13.90    3.70
   1 -16   1    5.30    1.50
  -2  16  -1   15.90    2.90
  -2  16  -1   17.40    3.70
   2 -16   1   15.40    2.00
  -3  16  -1    4.90    2.80
  -3  16  -1    5.10    2.10
   3 -16   1    7.00    1.40
  -4  16  -1   -1.30    1.80
  -4  16  -1    2.90    2.40
   4 -16   1    0.70    1.10
  -5  16  -1    0.20    1.50
  -5  16  -1   -0.10    1.90
   5 -16   1    0.30    1.00
  -6  16  -1    2.00    1.70
  -6  16  -1    0.60    1.30
 -15 -15   1   -0.30    1.70
 -14 -15   1    1.90    2.00
 -13 -15   1    2.60    3.40
 -12 -15   1    4.20    2.60
 -11 -15   1    1.50    3.40
 -10 -15   1    0.20    2.40
  -9 -15   1   -0.60    2.50
   8  15  -1   12.40    6.00
   8  15  -1    0.70    6.80
   8  15  -1   15.80    4.30
  -8 -15   1   17.50    4.20
  -8 -15   1   16.50    3.90
  -8 -15   1   25.60   16.60
   7  15  -1    0.20    4.10
   7  15  -1  -12.70    6.30
   7  15  -1    1.10    8.50
   7  15  -1    1.40    2.70
  -7 -15   1   -1.10    2.80
  -7 -15   1   -0.90    2.40
  -7 -15   1    5.90    7.90
   6  15  -1   20.70    5.00
   6  15  -1    6.90    3.30
   6  15  -1   11.30    5.60
   6  15  -1   24.00    9.80
  -6 -15   1   12.60    6.70
  -6 -15   1   10.30    3.30
  -6 -15   1   16.30    3.40
   5  15  -1    8.10    4.90
   5  15  -1    1.40    3.00
   5  15  -1    3.10    4.00
   5  15  -1    2.90    8.70
  -5 -15   1   11.90    6.80
  -5 -15   1    6.50    2.60
  -5 -15   1    2.40    2.80
   4  15  -1   52.39    8.80
   4  15  -1   85.29    8.10
   4  15  -1   83.09   11.80
  -4 -15   1   69.99    7.10
  -4 -15   1   76.59    7.80
  -4 -15   1   83.99   13.00
   3  15  -1   10.90    3.20
   3  15  -1    2.80    4.00
   3  15  -1    6.30    5.30
   3  15  -1   22.20   11.60
  -3 -15   1    6.60    6.20
  -3 -15   1    7.60    2.20
   2  15  -1   44.10    6.10
   2  15  -1   31.80   12.60
  -2 -15   1   39.40    4.40
  -2 -15   1   52.69    9.40
   1  15  -1   61.29   11.70
   1  15  -1   72.69   15.80
   1  15  -1   67.79    7.10
   1  15  -1   69.49    8.10
  -1 -15   1   65.39   12.80
  -1 -15   1   68.99    6.00
   0  15  -1    6.40    4.90
   0  15  -1   -1.10    2.50
   0  15  -1   -7.00   11.80
   0  15  -1    0.80    3.50
   0 -15   1   -2.50    6.40
   0 -15   1   -0.20    1.40
  -1  15  -1   21.00    3.60
  -1  15  -1   29.00    4.60
   1 -15   1   18.60    2.50
  -2  15  -1    5.30    3.50
  -2  15  -1    0.90    2.30
   2 -15   1    0.60    1.20
  -3  15  -1    3.20    3.50
  -3  15  -1   13.60    2.90
   3 -15   1   10.60    1.70
  -4  15  -1   10.30    3.30
  -4  15  -1   13.40    2.80
   4 -15   1   11.80    1.60
  -5  15  -1   57.79    5.80
  -5  15  -1   44.10    5.90
   5 -15   1   59.79    4.70
  -6  15  -1    0.60    1.70
  -6  15  -1   -1.90    2.00
   6 -15   1    1.40    1.00
  -7  15  -1    5.10    2.00
  -7  15  -1    3.60    2.10
   7 -15   1    5.00    1.30
 -15 -14   1    0.80    2.50
 -14 -14   1    4.50    2.30
 -13 -14   1    3.80    2.50
 -12 -14   1    4.10    3.50
 -11 -14   1    4.40    2.80
  10  14  -1   -0.90    5.60
 -10 -14   1    2.40    2.50
   9  14  -1    0.60    6.50
  -9 -14   1    3.30    2.70
   8  14  -1    2.20    8.00
   8  14  -1    1.30    2.90
   8  14  -1   -1.10    4.10
  -8 -14   1   21.40   13.10
  -8 -14   1    2.50    2.80
  -8 -14   1    2.70    3.20
   7  14  -1   77.09    9.00
   7  14  -1   71.69   10.30
   7  14  -1   65.39    7.10
   7  14  -1   39.30   10.70
  -7 -14   1   66.09    7.10
  -7 -14   1   50.29    6.90
  -7 -14   1   71.79   16.20
  -7 -14   1   57.99    9.50
   6  14  -1   13.80    5.40
   6  14  -1    7.80    4.50
   6  14  -1    6.70    3.40
   6  14  -1   12.70    8.40
  -6 -14   1   12.70    5.90
  -6 -14   1    9.70    2.90
   5  14  -1   98.69   15.20
   5  14  -1  108.29   10.00
   5  14  -1   97.49   10.60
   5  14  -1   90.39   15.20
  -5 -14   1  104.09    9.10
  -5 -14   1  129.69   17.30
  -5 -14   1  122.79   22.90
  -5 -14   1  104.39    9.70
   4  14  -1    0.10    9.40
   4  14  -1   -0.50    2.80
   4  14  -1   10.30    7.00
   4  14  -1    5.40    4.20
  -4 -14   1    0.80    2.40
  -4 -14   1    7.10    2.20
  -4 -14   1  -12.10    8.00
   3  14  -1  346.97   24.90
   3  14  -1  301.17   25.20
   3  14  -1  249.48   31.40
   3  14  -1  330.57   27.80
  -3 -14   1  324.47   28.10
  -3 -14   1  311.17   23.90
   2  14  -1    0.60    3.60
   2  14  -1   -0.20    2.40
   2  14  -1    9.60    5.10
   2  14  -1    5.20    7.90
  -2 -14   1    4.10    4.80
  -2 -14   1    2.60    1.60
   1  14  -1   37.70    7.20
   1  14  -1   35.70    5.50
   1  14  -1   49.40    6.40
   1  14  -1   27.50    9.80
  -1 -14   1   35.00    3.90
  -1 -14   1   45.70    8.50
   0  14  -1    8.50    3.90
   0  14  -1   10.60    5.40
   0  14  -1   -3.20    8.50
   0  14  -1   12.30    3.00
   0 -14   1   15.50    6.60
   0 -14   1    8.10    1.70
  -1  14  -1   52.09    5.80
  -1  14  -1   54.49    8.80
  -1  14  -1   31.00   11.80
  -1  14  -1   40.70    6.00
   1 -14   1   45.80    9.40
   1 -14   1   41.20    4.10
  -2  14  -1   28.50    4.20
  -2  14  -1   16.50   12.00
  -2  14  -1   26.30    4.80
   2 -14   1   18.30    7.90
  -3  14  -1    3.20    2.50
  -3  14  -1    0.70    3.40
   3 -14   1    1.60    1.30
  -4  14  -1   89.39    9.10
  -4  14  -1   95.39    8.60
   4 -14   1   84.49    7.20
  -5  14  -1   -0.30    3.10
  -5  14  -1    1.10    2.20
   5 -14   1    1.20    1.20
  -6  14  -1   35.50    5.30
  -6  14  -1   50.79    5.90
   6 -14   1   50.29    4.20
  -7  14  -1    2.20    2.20
  -7  14  -1    0.50    1.80
   7 -14   1    1.30    1.10
  -8  14  -1    1.50    2.30
  -8  14  -1   -0.50    1.50
   8 -14   1    0.30    0.90
 -16 -13   1    6.30    2.10
 -15 -13   1    1.40    2.00
 -14 -13   1   30.60    4.30
 -13 -13   1    2.00    2.50
 -12 -13   1   -0.10    2.40
  11  13  -1    9.00    8.90
 -11 -13   1    5.20    3.00
  10  13  -1    4.30    6.80
 -10 -13   1   -2.60   14.80
 -10 -13   1    0.50    2.50
   9  13  -1   92.19   15.70
  -9 -13   1   87.29   20.50
  -9 -13   1  109.49    9.90
   8  13  -1   49.99    6.40
   8  13  -1   40.80    7.30
   8  13  -1   54.09   10.30
  -8 -13   1   62.79   15.20
  -8 -13   1   54.69    6.40
  -8 -13   1   38.00    5.70
   7  13  -1   20.80    5.40
   7  13  -1   16.40    7.60
  -7 -13   1   15.20   10.70
  -7 -13   1   14.80    3.30
  -7 -13   1    0.10    6.10
   6  13  -1   53.39    9.50
   6  13  -1   57.09   11.40
  -6 -13   1   53.79    6.00
  -6 -13   1   64.29   13.90
  -6 -13   1   66.89   11.20
   5  13  -1   24.40    6.00
   5  13  -1   19.30    9.00
  -5 -13   1   26.50   11.00
  -5 -13   1   25.60    3.30
  -5 -13   1   25.90    6.80
   4  13  -1  113.69   17.90
   4  13  -1  124.69   13.90
  -4 -13   1  121.99   14.60
  -4 -13   1  130.19   10.30
  -4 -13   1  136.79   20.40
   3  13  -1   -3.30    7.60
   3  13  -1   14.90    5.80
  -3 -13   1   17.50    2.20
  -3 -13   1   18.50    6.50
   2  13  -1    9.60    8.10
   2  13  -1   17.90    5.60
  -2 -13   1   17.70    5.90
  -2 -13   1   19.30    2.30
   1  13  -1   85.19   14.90
   1  13  -1   91.39   12.70
  -1 -13   1  119.09    8.50
  -1 -13   1  109.79   13.40
   0  13  -1   56.79   11.90
   0  13  -1   54.99    7.70
   0  13  -1   74.89   10.00
   0 -13   1   63.09    5.30
   0 -13   1   65.59   10.70
  -1  13  -1   24.50    9.90
  -1  13  -1    3.80    2.90
  -1  13  -1   14.50    4.00
  -1  13  -1   10.00    5.00
   1 -13   1    9.30    5.80
   1 -13   1   12.20    1.80
  -2  13  -1   -1.30    8.60
  -2  13  -1   -2.70    4.50
  -2  13  -1    2.10    3.50
  -2  13  -1    1.50    2.80
   2 -13   1    0.60    1.20
   2 -13   1   -2.40    5.40
  -3  13  -1   98.29   16.60
  -3  13  -1   64.39    7.40
   3 -13   1   51.29   10.70
   3 -13   1   72.59    5.80
  -4  13  -1    5.30    4.20
  -4  13  -1   -1.00    9.90
  -4  13  -1    5.10    2.90
   4 -13   1    6.60   10.30
   4 -13   1    3.00    1.30
  -5  13  -1   16.10    3.50
  -5  13  -1   21.10    4.20
   5 -13   1   18.00    2.10
  -6  13  -1    8.80    3.40
   6 -13   1    8.50    1.50
  -7  13  -1    6.20    2.50
  -7  13  -1    9.00    3.10
   7 -13   1    7.60    1.50
  -8  13  -1   38.40    4.60
  -8  13  -1   22.60    3.70
   8 -13   1   33.70    3.10
  -9  13  -1    1.00    1.70
  -9  13  -1    3.10    2.30
   9 -13   1    0.70    1.00
 -16 -12   1    0.70    3.10
 -15 -12   1   25.30    3.80
 -14 -12   1   23.50    4.00
 -13 -12   1   54.99    6.60
 -12 -12   1   12.90    3.40
  11  12  -1   42.20   11.20
 -11 -12   1   69.09    7.10
  10  12  -1   82.29   15.40
 -10 -12   1   81.19    8.60
 -10 -12   1   91.59   18.50
   9  12  -1    4.90    6.40
  -9 -12   1   -0.70    2.60
  -9 -12   1   -3.40   12.30
   8  12  -1   19.80    7.60
  -8 -12   1    6.50    3.20
  -8 -12   1   -5.50    9.40
   7  12  -1   54.29   10.00
   7  12  -1   64.59    8.40
  -7 -12   1   49.60    6.10
  -7 -12   1   50.89    8.50
  -7 -12   1   60.69   13.40
   6  12  -1    7.40    7.00
   6  12  -1    5.10    4.80
  -6 -12   1    5.90    8.60
  -6 -12   1    9.10    5.70
  -6 -12   1    5.90    2.30
   5  12  -1   23.90    8.50
   5  12  -1   19.00    6.00
  -5 -12   1   11.30    7.10
  -5 -12   1    9.30    9.30
  -5 -12   1   17.60    2.80
   4  12  -1   17.10    5.00
   4  12  -1    7.00    7.20
  -4 -12   1    6.50    5.00
  -4 -12   1   10.20    2.00
  -4 -12   1   -1.10    7.80
   3  12  -1   35.00    6.40
   3  12  -1   31.90   10.20
  -3 -12   1   34.40    7.00
  -3 -12   1   38.20    3.90
   2  12  -1   35.40    9.10
   2  12  -1   31.80    6.30
  -2 -12   1   37.00    7.00
   1  12  -1   79.19   10.60
   1  12  -1   48.00   10.80
  -1 -12   1   56.09    5.60
  -1 -12   1   67.99   10.90
   0  12  -1    2.20    4.50
   0  12  -1    6.80    7.40
   0 -12   1    2.70    4.90
  -1  12  -1  128.49   18.70
  -1  12  -1  152.98   15.40
   1 -12   1  159.88   11.80
   1 -12   1  158.78   16.30
  -2  12  -1   23.60    6.10
  -2  12  -1    0.10    8.40
   2 -12   1   16.30    6.10
  -3  12  -1   50.89    8.30
  -3  12  -1   43.60    6.20
  -3  12  -1   41.90   11.30
  -3  12  -1   60.09    7.30
   3 -12   1   42.90    4.30
   3 -12   1   55.99    9.00
  -4  12  -1    6.70    3.60
  -4  12  -1    7.80    9.70
  -4  12  -1    6.00    3.00
   4 -12   1   14.90    7.40
   4 -12   1    3.70    1.30
  -5  12  -1    8.10    3.20
  -5  12  -1   21.30    4.00
  -5  12  -1    5.70   10.20
   5 -12   1   17.30    9.30
  -6  12  -1   -0.10    2.90
  -6  12  -1    2.50    2.40
   6 -12   1   -0.10    1.10
  -7  12  -1   38.10    6.90
  -7  12  -1   17.50    3.80
   7 -12   1   29.40    2.90
  -8  12  -1    1.90    2.20
  -8  12  -1    3.60    2.70
   8 -12   1    1.50    1.30
  -9  12  -1    1.20    2.00
  -9  12  -1    4.80    2.80
   9 -12   1    3.80    1.30
 -10  12  -1    7.80    2.30
  10 -12   1   13.90    1.60
 -16 -11   1    9.80    2.50
 -15 -11   1    9.20    2.80
 -14 -11   1   18.60    3.70
 -13 -11   1   14.40    3.60
  12  11  -1    2.80    6.70
 -12 -11   1    4.80    2.90
 -12 -11   1  -11.10   15.40
  11  11  -1   11.10    7.80
 -11 -11   1    5.80    3.20
 -11 -11   1   26.40   13.90
  10  11  -1    0.70    6.90
 -10 -11   1    1.70    2.70
 -10 -11   1    2.40   11.00
   9  11  -1   -7.00    5.00
  -9 -11   1   11.30   10.70
   8  11  -1   -3.60    5.40
  -8 -11   1   -0.60    3.10
  -8 -11   1    6.30    9.10
   7  11  -1   14.80    7.20
   7  11  -1   23.50    4.90
  -7 -11   1   20.00    3.60
  -7 -11   1   26.40    5.60
  -7 -11   1   18.80   10.20
   6  11  -1   -0.80    8.90
   6  11  -1    2.30    3.80
  -6 -11   1    5.60    4.10
  -6 -11   1    1.90    7.50
  -6 -11   1    0.70    1.90
   5  11  -1   10.70    4.20
   5  11  -1    7.70    6.90
  -5 -11   1    8.10    2.20
  -5 -11   1    8.40    7.20
  -5 -11   1   12.40    4.60
   4  11  -1   66.59    9.50
   4  11  -1   65.29   13.10
  -4 -11   1   77.99   10.30
  -4 -11   1   84.89   12.00
   3  11  -1   94.99   10.80
  -3 -11   1   77.79   13.50
  -3 -11   1   93.89   11.50
   2  11  -1   37.80    9.50
   2  11  -1   42.90    6.90
  -2 -11   1   39.90    6.90
   1  11  -1    4.50    3.80
   1  11  -1    1.30    6.40
  -1 -11   1   -1.30    3.80
   0  11  -1   89.49   11.70
   0  11  -1  106.09   15.30
   0 -11   1  108.69   12.50
  -1  11  -1  126.59   13.20
   1 -11   1  106.39   13.20
  -2  11  -1   32.10    9.80
  -2  11  -1   54.49    9.10
   2 -11   1   62.09    8.90
  -3  11  -1  250.97   22.70
   3 -11   1  257.67   23.40
  -4  11  -1   30.10    4.70
  -4  11  -1   52.39    6.30
   4 -11   1   33.00    7.50
   4 -11   1   33.70    3.60
  -5  11  -1   -1.50    3.00
  -5  11  -1    4.20    8.40
  -5  11  -1    0.40    2.50
   5 -11   1   -6.10    6.10
   5 -11   1   -0.40    1.10
  -6  11  -1   -0.50    2.40
  -6  11  -1   -4.00    3.00
  -6  11  -1   -4.90   13.40
   6 -11   1   -1.20    1.20
   6 -11   1    4.70   15.80
  -7  11  -1    2.50    2.70
   7 -11   1    5.70    1.30
  -8  11  -1   14.10    4.00
  -8  11  -1   18.10    3.90
   8 -11   1   20.20    2.50
  -9  11  -1   -0.20    2.10
  -9  11  -1    0.30    2.50
   9 -11   1   -1.90    1.20
 -10  11  -1   17.10    3.00
  10 -11   1   18.20    2.10
 -11  11  -1    0.80    1.80
 -17 -10   1    1.70    1.90
 -16 -10   1    0.10    2.00
 -15 -10   1   15.10    3.40
 -14 -10   1    4.90    3.10
 -13 -10   1    3.10    3.00
  12  10  -1   -3.20    7.10
 -12 -10   1    2.00    2.70
 -12 -10   1   16.80   16.40
  11  10  -1   -2.50    6.20
 -11 -10   1    0.80    2.80
 -11 -10   1    2.40   10.90
  10  10  -1    3.20    5.90
 -10 -10   1  -18.30    9.50
   9  10  -1    8.00    5.70
  -9 -10   1    1.70    9.60
   8  10  -1   14.90    6.90
  -8 -10   1   15.40    9.20
   7  10  -1    3.00    3.40
   7  10  -1   12.40    5.80
  -7 -10   1    3.10    3.90
  -7 -10   1   20.60    8.60
   6  10  -1  593.84   49.00
   6  10  -1  614.14   46.90
  -6 -10   1  617.74   47.10
  -6 -10   1  601.04   49.90
   5  10  -1   40.00    7.40
   5  10  -1   45.10    9.10
  -5 -10   1   68.89   12.40
  -5 -10   1   38.10    6.40
   4  10  -1  547.35   41.80
   4  10  -1  517.35   43.50
  -4 -10   1  535.95   42.00
  -4 -10   1  536.45   44.00
   3  10  -1  218.28   19.30
   3  10  -1  214.38   21.30
  -3 -10   1  230.58   20.60
  -3 -10   1  226.18   19.60
   2  10  -1   41.40    7.30
   2  10  -1   43.50    7.90
  -2 -10   1   37.00    6.30
   1  10  -1  145.49   14.00
   1  10  -1  147.29   16.30
  -1 -10   1  144.49   14.30
   0  10  -1   81.79    9.90
   0 -10   1   81.09   10.30
  -1  10  -1    9.60    4.70
  -1  10  -1    9.70    6.30
   1 -10   1   14.30    5.00
  -2  10  -1   12.20    7.40
  -2  10  -1   10.20    4.50
   2 -10   1   12.40    5.00
  -3  10  -1   87.69   10.30
  -3  10  -1   61.99   11.30
   3 -10   1   63.79   10.70
  -4  10  -1  -10.70    6.50
  -4  10  -1   -4.00    3.90
   4 -10   1    7.60    4.80
  -5  10  -1   32.80    9.80
  -5  10  -1   43.50    6.60
  -5  10  -1   30.90    4.40
   5 -10   1   21.10    7.50
  -6  10  -1    6.40    2.90
  -6  10  -1  -11.00    7.10
  -6  10  -1   -2.90    7.10
   6 -10   1    5.10    8.70
  -7  10  -1    4.90    3.10
  -7  10  -1    3.90    2.80
  -7  10  -1   11.90   15.10
   7 -10   1    6.20    1.60
  -8  10  -1   -2.90    2.90
  -8  10  -1    3.00    2.70
   8 -10   1    0.00    1.30
  -9  10  -1   91.09    7.70
  -9  10  -1   62.49    8.50
   9 -10   1   71.39    6.20
 -10  10  -1    0.60    2.30
 -10  10  -1    0.50    2.00
  10 -10   1    1.10    1.20
 -11  10  -1   10.60    2.70
  11 -10   1   17.50    1.90
 -17  -9   1    3.00    2.00
 -16  -9   1   19.70    3.30
 -15  -9   1   -0.80    2.60
 -14  -9   1   84.09    8.60
  13   9  -1   36.20    9.00
  12   9  -1   17.50    8.10
 -12  -9   1   16.80   15.90
 -12  -9   1   10.00    3.30
  11   9  -1   24.60    8.10
 -11  -9   1   33.40    4.60
 -11  -9   1   18.40   15.50
  10   9  -1   10.00    6.00
 -10  -9   1    1.30    9.80
   9   9  -1  151.68   16.60
  -9  -9   1  142.19   23.00
   8   9  -1    3.00    5.40
  -8  -9   1    9.00    8.50
   7   9  -1  106.19   14.00
   7   9  -1  118.69   11.10
  -7  -9   1  127.29   11.80
  -7  -9   1  118.39   16.60
   6   9  -1   -0.60    4.80
  -6  -9   1    4.40    6.80
  -6  -9   1    2.30    3.30
   5   9  -1  735.73   56.39
   5   9  -1  752.92   58.09
  -5  -9   1  725.23   56.39
   4   9  -1  151.48   14.60
   4   9  -1  138.29   22.70
  -4  -9   1  156.88   14.80
  -4  -9   1  193.88   17.00
   3   9  -1  176.88   17.20
   3   9  -1  147.99   14.70
  -3  -9   1  185.08   16.50
  -3  -9   1  145.59   14.80
   2   9  -1  229.48   21.30
   2   9  -1  229.88   19.40
  -2  -9   1  227.08   19.60
   0   9  -1  102.39   11.60
   0   9  -1  148.59   15.00
   0  -9   1  114.79   12.20
  -1   9  -1    0.00    3.20
  -1   9  -1    7.30    5.70
   1  -9   1   -0.20    3.40
  -2   9  -1  446.76   34.00
  -2   9  -1  362.36   30.20
  -2   9  -1  382.36   31.30
   2  -9   1  379.06   31.60
  -3   9  -1   -8.30    5.80
  -3   9  -1   -2.90    3.30
  -3   9  -1    2.40    2.90
   3  -9   1    3.50    3.90
  -4   9  -1  134.49   12.70
  -4   9  -1  129.89   13.50
  -4   9  -1  149.88   17.90
   4  -9   1  116.09   13.80
  -5   9  -1    0.10    4.20
  -5   9  -1   11.90    7.40
  -5   9  -1    1.20    4.00
   5  -9   1   -4.10    4.90
  -6   9  -1   23.80    4.10
  -6   9  -1   26.10    6.20
  -6   9  -1   24.30    9.00
  -6   9  -1   28.10    6.20
   6  -9   1   33.10    9.40
   6  -9   1   24.80    7.60
  -7   9  -1   15.70    5.60
  -7   9  -1   -0.30    8.20
  -7   9  -1    1.20    2.60
  -7   9  -1   11.80    5.30
  -7   9  -1    6.30    3.50
   7  -9   1   -6.50    8.60
  -8   9  -1   28.10   10.00
  -8   9  -1   18.20    7.00
  -8   9  -1   11.30    3.40
  -8   9  -1   20.10    6.60
  -8   9  -1   24.40    4.20
   8  -9   1   13.70   10.80
  -9   9  -1   -0.10    2.50
  -9   9  -1   -2.90    2.80
   9  -9   1   -0.10    1.20
 -10   9  -1    3.20    2.80
 -10   9  -1    9.40    2.90
  10  -9   1    8.70    1.60
 -11   9  -1    0.30    2.10
  11  -9   1   -0.40    1.20
 -12   9  -1    6.20    2.40
  12  -9   1   10.60    1.60
 -16  -8   1    0.20    2.30
 -15  -8   1   16.90    3.70
 -14  -8   1    8.70    3.30
  13   8  -1    0.90    6.60
 -13  -8   1   16.20   20.80
  12   8  -1   26.00    8.60
 -12  -8   1   25.10    4.50
 -12  -8   1   38.90   16.10
  11   8  -1   40.00    9.30
 -11  -8   1   43.00   13.30
  10   8  -1   62.99   12.20
 -10  -8   1   72.99   14.80
   8   8  -1  289.57   26.60
  -8  -8   1  334.87   30.30
   7   8  -1  128.79   11.80
   7   8  -1  124.19   14.10
  -7  -8   1  116.19   16.70
  -7  -8   1  142.19   12.40
   6   8  -1  166.98   14.90
   6   8  -1  180.68   17.00
  -6  -8   1  168.18   14.90
   5   8  -1   23.50    4.50
   5   8  -1   27.50    6.20
  -5  -8   1   23.40    7.10
   4   8  -1    6.50    3.50
   4   8  -1    6.40    5.10
  -4  -8   1    7.00    5.60
   3   8  -1    4.30    3.40
   3   8  -1    0.00    4.60
  -3  -8   1    4.50    5.00
   2   8  -1   56.69   10.70
   2   8  -1   72.29    8.50
  -2  -8   1   67.79    8.60
   1   8  -1   72.39    8.40
  -1  -8   1   62.59    8.60
   0   8  -1   32.00    5.40
   0  -8   1   49.60    7.70
  -1   8  -1  138.09   12.00
  -1   8  -1  140.89   13.30
   1  -8   1  151.48   13.70
  -2   8  -1    1.50    4.30
  -2   8  -1    1.40    2.40
  -2   8  -1    1.00    5.10
   2  -8   1   -6.70    3.60
  -3   8  -1   25.80    7.90
  -4   8  -1   30.50    4.80
  -4   8  -1   29.20    5.20
  -4   8  -1   26.00    8.30
  -5   8  -1    7.60    7.70
  -5   8  -1   46.70    7.10
   5  -8   1   26.00    5.80
  -6   8  -1   89.19   14.90
  -6   8  -1  109.19   11.60
   6  -8   1   88.99   15.70
  -7   8  -1    3.40    9.60
  -7   8  -1   18.80    5.30
  -7   8  -1   19.00    5.20
  -7   8  -1    4.40    3.00
   7  -8   1   16.00   12.80
   7  -8   1   10.10    1.70
  -8   8  -1   37.70    7.20
  -8   8  -1   20.80    4.30
  -8   8  -1   23.70    8.80
  -8   8  -1   38.70    7.30
  -8   8  -1   28.70    4.80
   8  -8   1   26.80   10.70
   8  -8   1   24.70    3.10
  -9   8  -1   35.70    7.60
  -9   8  -1   36.90    7.90
  -9   8  -1   13.60    4.00
  -9   8  -1   23.80    4.80
  -9   8  -1   25.90    4.70
  -9   8  -1   18.50   10.50
   9  -8   1   24.10    2.90
   9  -8   1    9.10   10.30
 -10   8  -1    1.50    2.70
 -10   8  -1   -2.70    2.60
 -10   8  -1    4.90    3.00
 -11   8  -1   -0.50    2.50
 -11   8  -1    3.60    2.60
  11  -8   1    1.70    2.10
  11  -8   1    2.20    1.40
 -12   8  -1   -0.90    2.20
 -12   8  -1    2.30    2.40
  12  -8   1    5.10    2.10
  12  -8   1    3.10    1.30
 -13   8  -1    0.40    2.10
  13  -8   1    4.50    1.30
 -17  -7   1   -1.30    1.80
  16   7  -1    7.10    2.10
 -16  -7   1    9.30    2.90
 -16  -7   1    3.40    4.30
  15   7  -1   -2.70    1.60
 -15  -7   1   -1.60    2.40
 -15  -7   1    0.90    2.70
 -14  -7   1    5.10    3.10
 -14  -7   1    5.40    3.00
 -13  -7   1   -0.20    2.70
  12   7  -1  105.69   16.20
 -12  -7   1  138.19   27.50
 -12  -7   1  111.89   10.90
  11   7  -1    2.10    6.00
 -11  -7   1   -4.70   10.40
  10   7  -1   12.00    6.50
 -10  -7   1   24.10   11.10
   9   7  -1   -1.80    4.90
  -9  -7   1   -1.10    7.90
   8   7  -1   15.50    5.60
  -8  -7   1   14.60    8.20
   7   7  -1   15.90    5.00
  -7  -7   1   15.00    7.20
   6   7  -1   91.69    9.00
   6   7  -1   87.29   11.10
  -6  -7   1   83.69   13.40
   5   7  -1    6.10    4.20
   5   7  -1    4.90    3.10
  -5  -7   1   15.50    6.30
   4   7  -1    8.90    5.00
   4   7  -1   16.80    3.80
  -4  -7   1   19.80    6.10
   3   7  -1  101.89   12.00
   3   7  -1  116.09   12.10
  -3  -7   1  107.29   13.10
   2   7  -1  162.98   15.60
  -2  -7   1  159.38   15.20
   1   7  -1  479.55   37.70
   1   7  -1  472.85   36.70
  -1  -7   1  469.85   36.70
   0   7  -1   27.80    3.40
   0   7  -1   27.70    4.60
   0  -7   1   23.90    4.70
  -1   7  -1  231.78   20.00
  -1   7  -1  185.18   17.10
  -1   7  -1  217.08   17.80
   1  -7   1  220.48   18.10
  -2   7  -1 1391.16  111.49
  -2   7  -1 1559.34  111.19
   2  -7   1 1493.05  111.19
  -3   7  -1    3.40    2.60
  -3   7  -1    4.60    3.30
   3  -7   1    1.20    3.30
  -4   7  -1  427.66   41.20
  -4   7  -1  588.94   40.20
  -5   7  -1   46.10    7.20
  -5   7  -1   82.99   13.10
   5  -7   1   53.99    7.70
  -6   7  -1   31.90    5.70
  -6   7  -1   14.30    7.90
   6  -7   1   11.40    8.20
   6  -7   1   54.49    8.60
  -7   7  -1    6.70    7.50
  -7   7  -1   13.20    4.60
   7  -7   1   15.10    8.40
  -8   7  -1   26.80    7.70
  -8   7  -1   39.50    5.30
  -8   7  -1   38.00    7.50
  -8   7  -1   26.10    8.90
  -8   7  -1   26.90    4.40
   8  -7   1   29.60    4.00
  -9   7  -1   10.10    3.60
  -9   7  -1   19.00    9.80
  -9   7  -1   22.00    4.20
  -9   7  -1   21.40    4.00
   9  -7   1   23.20   11.10
   9  -7   1   18.30    2.30
 -10   7  -1    2.80    3.20
 -10   7  -1    4.20    3.10
 -10   7  -1    4.10    3.20
  10  -7   1    3.70    1.50
 -11   7  -1   19.20    3.90
 -11   7  -1   17.10    3.80
 -12   7  -1   15.10    3.20
 -12   7  -1    5.90    2.90
  12  -7   1   13.30    2.80
  12  -7   1   14.10    2.00
 -13   7  -1    2.50    2.10
 -13   7  -1    1.40    3.00
  13  -7   1    1.90    1.20
  13  -7   1    0.00    2.40
  17   6  -1   13.10    2.20
 -17  -6   1   16.70    2.80
 -17  -6   1   23.50    3.20
  16   6  -1    0.40    1.60
 -16  -6   1   -1.10    2.20
 -16  -6   1   -0.60    2.30
 -15  -6   1    2.50    2.90
 -15  -6   1    7.00    3.10
 -14  -6   1   49.80    6.10
 -14  -6   1   50.69    6.90
  13   6  -1    0.90    1.60
  13   6  -1    6.90    7.60
 -13  -6   1   -0.80    3.00
 -13  -6   1    3.50    3.00
 -13  -6   1   -6.10   21.90
  12   6  -1    2.50    1.50
  12   6  -1   -0.50    6.30
 -12  -6   1   15.10   14.00
 -12  -6   1    1.80    3.10
 -12  -6   1   -2.30    3.20
  11   6  -1   15.20    2.30
  11   6  -1   30.70    8.30
 -11  -6   1   15.70   12.30
  10   6  -1    7.80    5.80
  10   6  -1    6.00    1.60
 -10  -6   1    8.00    9.80
 -10  -6   1    5.60    2.80
 -10  -6   1    4.20    3.30
   9   6  -1   26.50    7.10
  -9  -6   1   31.80    4.50
  -9  -6   1   27.40   10.20
  -9  -6   1   34.10    4.80
   8   6  -1   25.60    6.30
  -8  -6   1   29.80    4.70
  -8  -6   1   42.30    9.10
  -8  -6   1   27.30    4.60
   7   6  -1  221.58   18.70
  -7  -6   1  167.78   15.40
  -7  -6   1  220.68   21.80
   6   6  -1  202.18   16.30
   6   6  -1  203.98   18.20
  -6  -6   1  200.08   20.00
   5   6  -1   15.30    4.80
   5   6  -1   18.00    3.40
  -5  -6   1   21.10    6.30
   4   6  -1  321.17   26.70
   4   6  -1  339.47   25.80
   3   6  -1   10.70    3.10
   3   6  -1   13.10    4.30
  -3  -6   1    9.00    4.90
   2   6  -1   19.50    3.60
   2   6  -1   15.10    4.60
  -2  -6   1   16.70    4.60
   1   6  -1  581.14   46.50
   1   6  -1  620.94   45.70
   0   6  -1   37.90    6.00
   0  -6   1   43.00    6.20
  -1   6  -1 2006.90  147.79
  -1   6  -1 1936.91  147.19
  -1   6  -1 2039.10  148.59
   1  -6   1 1947.91  147.79
  -2   6  -1  199.68   16.80
  -2   6  -1  151.28   13.80
   2  -6   1  161.98   14.70
  -3   6  -1  609.44   45.80
  -3   6  -1  574.74   47.30
  -3   6  -1  593.84   45.40
   3  -6   1  608.74   46.00
  -4   6  -1   13.90    7.40
  -5   6  -1  559.54   42.40
  -5   6  -1  564.34   44.60
   5  -6   1  526.55   42.80
  -6   6  -1   34.80    5.60
  -6   6  -1   34.50    8.40
   6  -6   1   25.90    6.80
   6  -6   1   29.00    8.40
  -7   6  -1   31.00    8.50
   7  -6   1   26.30    9.20
  -8   6  -1   86.19   10.50
  -8   6  -1   73.89   13.90
  -8   6  -1   82.19   10.30
   8  -6   1   84.99   15.70
   8  -6   1   86.59    6.90
  -9   6  -1   55.29    8.40
  -9   6  -1   54.09    8.20
  -9   6  -1   55.99    6.80
  -9   6  -1   53.29   11.60
  -9   6  -1   43.30    6.60
   9  -6   1   66.09   13.00
   9  -6   1   49.10    4.60
 -10   6  -1    0.60    2.70
 -10   6  -1   -1.90    2.70
  10  -6   1    0.50    1.50
 -11   6  -1   16.80    3.90
 -11   6  -1   12.80    3.90
  11  -6   1   17.70    2.20
 -12   6  -1   37.20    5.00
 -12   6  -1   33.60    4.90
 -13   6  -1    3.90    2.60
 -13   6  -1    7.00    2.80
  13  -6   1   11.10    2.30
  13  -6   1    7.00    1.60
 -14   6  -1   -0.90    1.90
 -14   6  -1    1.10    1.90
  14  -6   1   -0.60    1.60
  14  -6   1   -0.80    1.40
  17   5  -1    6.90    1.80
 -17  -5   1    6.90    2.40
 -17  -5   1    4.10    2.30
  16   5  -1   -0.20    1.60
 -16  -5   1   12.10    2.90
 -16  -5   1    0.20    2.40
 -15  -5   1   94.39    9.20
 -15  -5   1   81.49    8.90
  14   5  -1    4.40    1.60
 -14  -5   1    5.20    3.30
 -14  -5   1    1.20    3.30
  13   5  -1   11.00    2.00
  13   5  -1   -0.30    7.60
 -13  -5   1   10.90    3.50
 -13  -5   1    6.30   21.50
 -13  -5   1   15.60    3.70
  12   5  -1   65.29   12.30
  12   5  -1   67.49    6.20
 -12  -5   1   78.19    9.40
 -12  -5   1   75.29    9.10
 -12  -5   1   76.29    8.10
 -12  -5   1   70.39    8.00
  11   5  -1   22.60    2.60
  11   5  -1   11.40    6.40
 -11  -5   1   42.50   14.40
 -11  -5   1   24.30    4.80
 -11  -5   1   24.70    4.70
  10   5  -1   73.29   12.70
  10   5  -1   85.29    7.40
 -10  -5   1  101.59    9.40
 -10  -5   1   97.99    9.40
   9   5  -1   69.09   11.30
  -9  -5   1   77.29   13.30
   8   5  -1   32.50    6.60
  -8  -5   1   38.20    9.30
  -8  -5   1   37.30    4.50
  -8  -5   1   32.80    5.10
   7   5  -1   24.30    5.50
  -7  -5   1   16.20    3.20
  -7  -5   1   27.70    7.60
  -7  -5   1   14.10    3.10
   6   5  -1  415.46   31.20
  -6  -5   1  418.46   32.50
  -6  -5   1  356.36   29.20
  -6  -5   1  361.56   29.20
   5   5  -1   78.39    9.80
   5   5  -1   89.69    7.70
  -5  -5   1   77.99   11.60
  -5  -5   1   77.99    7.00
   4   5  -1   26.30    4.90
  -4  -5   1   28.50    5.90
   3   5  -1   21.50    3.40
   3   5  -1   23.20    4.50
  -3  -5   1   25.00    5.40
   2   5  -1  399.46   29.70
   2   5  -1  345.97   28.90
  -2  -5   1  386.76   29.70
   1   5  -1 1290.47  103.89
   1   5  -1 1536.15  104.69
  -1  -5   1 1360.96  103.99
   0   5  -1  500.85   34.20
   0   5  -1  371.76   33.10
  -1   5  -1  448.86   34.20
  -1   5  -1  451.15   34.60
   1  -5   1  457.75   34.70
  -2   5  -1  545.75   41.60
  -2   5  -1  526.05   41.20
   2  -5   1  563.74   41.70
  -3   5  -1  573.44   42.50
  -3   5  -1  528.95   43.30
  -3   5  -1  512.55   41.70
   3  -5   1  578.64   42.60
  -4   5  -1 1301.47  100.89
  -4   5  -1 1480.75  102.49
  -4   5  -1 1306.67  100.89
   4  -5   1 1307.57  101.09
  -5   5  -1    6.80    3.00
  -5   5  -1    5.70    6.70
   5  -5   1    0.60    3.90
  -6   5  -1  380.06   29.00
  -6   5  -1  352.66   30.80
   6  -5   1  350.36   29.30
   6  -5   1  375.66   31.80
  -7   5  -1  175.58   18.40
  -7   5  -1  151.88   15.40
   7  -5   1  185.18   19.50
  -8   5  -1   32.70    6.00
  -8   5  -1   18.60    8.20
   8  -5   1   13.60    8.60
  -9   5  -1  105.69   10.80
  -9   5  -1  111.09   12.60
  -9   5  -1  130.09   16.60
  -9   5  -1  105.69   12.60
   9  -5   1  145.79   19.00
   9  -5   1  115.89    9.10
 -10   5  -1   28.20    6.20
 -10   5  -1   18.80    9.00
 -10   5  -1   11.20    3.90
 -10   5  -1   26.10    6.20
 -10   5  -1   23.50    4.40
  10  -5   1   20.40    2.50
  10  -5   1   18.50   10.50
 -11   5  -1   77.39    7.80
 -11   5  -1   53.59    7.30
  11  -5   1   41.40   13.20
  11  -5   1   60.39    5.40
 -12   5  -1    2.30    3.10
 -12   5  -1   -0.10    2.60
  12  -5   1    3.10    1.40
 -13   5  -1   -0.70    2.70
 -13   5  -1    0.60    2.60
 -14   5  -1    1.80    2.20
 -14   5  -1    1.00    2.40
  14  -5   1    1.50    1.30
  14  -5   1   -0.40    1.80
  17   4  -1    3.90    1.80
 -17  -4   1    3.30    2.30
 -17  -4   1    2.60    2.10
  16   4  -1   69.39    7.00
 -16  -4   1   91.59    7.90
 -16  -4   1   74.39    7.80
  15   4  -1    4.00    1.60
 -15  -4   1    7.60    3.30
 -15  -4   1    7.10    3.30
  14   4  -1   55.69    4.90
 -14  -4   1   55.09    7.20
 -14  -4   1   44.20    6.10
  13   4  -1    1.70    1.50
  13   4  -1    6.10    7.70
 -13  -4   1   -4.30    3.00
 -13  -4   1    7.30    5.50
 -13  -4   1    4.50    4.90
 -13  -4   1    3.90    3.20
 -13  -4   1   34.60   23.60
  12   4  -1   20.20    2.60
  12   4  -1   20.40    7.60
 -12  -4   1   19.40    4.20
 -12  -4   1   30.40    7.20
 -12  -4   1   23.00    4.60
  11   4  -1   -0.20    5.70
  11   4  -1    3.60    1.60
 -11  -4   1    0.30   12.80
 -11  -4   1    6.90    3.50
  10   4  -1   61.89   11.70
  10   4  -1   61.89    5.10
 -10  -4   1   82.49   15.30
 -10  -4   1   49.00    7.40
 -10  -4   1   48.00    7.30
   9   4  -1  163.28   17.30
  -9  -4   1  174.48   14.50
  -9  -4   1  174.48   14.50
   8   4  -1  204.38   18.40
  -8  -4   1  186.78   15.80
  -8  -4   1  192.78   15.90
   7   4  -1  162.28   16.90
  -7  -4   1  191.18   15.10
  -7  -4   1  185.68   19.50
  -7  -4   1  196.88   15.00
   6   4  -1  238.48   19.50
  -6  -4   1  221.18   17.70
  -6  -4   1  228.58   21.50
  -6  -4   1  216.68   17.60
   5   4  -1  232.48   19.20
  -5  -4   1  224.38   20.50
   4   4  -1  124.79   12.50
  -4  -4   1  137.29   13.50
   3   4  -1    2.70    3.40
  -3  -4   1    0.50    4.00
   2   4  -1   69.29    9.80
   2   4  -1   73.79    6.80
  -2  -4   1   62.39    8.70
   1   4  -1  691.63   55.89
   1   4  -1  803.02   56.49
   0   4  -1  551.84   44.20
  -2   4  -1   29.60    5.30
   2  -4   1   38.00    5.60
  -3   4  -1  224.58   18.60
   3  -4   1  236.88   18.70
  -4   4  -1   77.69   10.10
  -4   4  -1   56.99    7.20
  -4   4  -1   65.99    7.70
   4  -4   1   69.09    7.90
  -5   4  -1  197.58   16.10
   5  -4   1  186.28   16.60
  -6   4  -1  103.49    9.30
  -6   4  -1   76.19   11.80
   6  -4   1   97.79   10.40
   6  -4   1   69.09   12.70
  -7   4  -1  234.38   21.70
  -7   4  -1  220.18   19.40
   7  -4   1  233.68   22.60
  -8   4  -1  134.79   16.20
   8  -4   1  136.89   17.50
  -9   4  -1   44.40    7.10
  -9   4  -1   46.20   10.70
  -9   4  -1   46.00    7.40
   9  -4   1   50.49    4.30
   9  -4   1   35.70   11.20
 -10   4  -1   53.89   11.80
 -10   4  -1   48.90    6.90
  10  -4   1   41.40   12.00
  10  -4   1   73.29    5.40
 -11   4  -1    3.90    3.10
 -11   4  -1   -0.30    7.90
 -11   4  -1    9.80    3.60
  11  -4   1    5.90    1.60
  11  -4   1   11.50    9.40
 -12   4  -1   -1.00    2.90
 -12   4  -1    3.50    3.30
  12  -4   1    1.40    1.50
 -13   4  -1   36.90    5.40
 -13   4  -1   35.60    5.10
  13  -4   1   32.40    3.50
 -14   4  -1    2.50    3.50
 -14   4  -1   -0.10    2.20
  14  -4   1    3.70    2.90
  14  -4   1    0.20    1.40
 -15   4  -1    0.90    1.80
  15  -4   1   -0.40    1.00
  15  -4   1    0.60    1.80
  17   3  -1   42.20    4.20
 -17  -3   1   43.90    5.30
 -17  -3   1   36.30    4.70
  16   3  -1    5.00    2.10
  16   3  -1    4.30    1.60
 -16  -3   1    9.10    3.10
 -16  -3   1    4.10    2.90
  15   3  -1   89.79    7.70
 -15  -3   1  109.79    9.60
 -15  -3   1   86.89    9.50
  14   3  -1   21.30    2.60
 -14  -3   1   15.40    4.00
 -14  -3   1   17.60    4.20
  13   3  -1    9.20   11.20
  13   3  -1   23.10    2.70
 -13  -3   1   22.80    7.40
 -13  -3   1   18.50    4.30
 -13  -3   1   30.90    8.40
 -13  -3   1   18.60    4.40
  12   3  -1   28.70    9.80
  12   3  -1   22.20    2.80
 -12  -3   1   23.30    4.40
 -12  -3   1   24.40    6.80
 -12  -3   1   15.70    6.50
 -12  -3   1   22.10    5.70
  11   3  -1   19.30    7.60
  11   3  -1   20.80    2.50
 -11  -3   1   20.70    4.60
 -11  -3   1   18.60    4.50
 -11  -3   1   32.20   14.80
  10   3  -1    0.70    1.30
  10   3  -1    7.60    6.60
 -10  -3   1    6.10   10.30
 -10  -3   1    2.30    3.20
 -10  -3   1    3.60    3.50
   9   3  -1   19.50    6.10
  -9  -3   1   20.00    3.80
  -9  -3   1   21.40    9.10
  -9  -3   1   19.30    3.80
  -8  -3   1   69.59    7.40
  -8  -3   1   56.09    7.00
   7   3  -1  330.87   26.50
  -7  -3   1  311.27   24.60
  -7  -3   1  310.77   28.40
  -7  -3   1  304.97   24.50
  -6  -3   1  199.98   16.10
   5   3  -1   28.50    5.10
  -5  -3   1   24.90    4.10
  -5  -3   1   21.20    3.20
  -5  -3   1   31.10    6.60
   4   3  -1  186.48   14.20
  -4  -3   1  144.99   12.90
  -4  -3   1  142.09   12.80
  -4  -3   1  189.48   15.80
   3   3  -1  487.35   39.10
  -3  -3   1  534.15   39.60
  -1   3  -1  114.29   11.00
  -1   3  -1   97.59    9.00
   1  -3   1   97.79    9.10
  -2   3  -1  398.86   32.00
  -2   3  -1  417.56   31.10
  -2   3  -1  375.56   30.80
   2  -3   1  438.26   31.20
  -3   3  -1  109.99    9.40
  -3   3  -1  117.29    9.70
  -3   3  -1   95.99   11.60
   3  -3   1  107.09    9.80
  -4   3  -1  115.09   11.90
  -4   3  -1  165.08   12.20
   4  -3   1  143.89   12.30
  -5   3  -1  319.97   26.00
  -5   3  -1  346.67   27.40
   5  -3   1  312.57   26.20
   5  -3   1  345.27   27.90
  -6   3  -1   76.29    8.60
  -6   3  -1   91.09   11.20
   6  -3   1   87.09   11.90
   6  -3   1   75.79    9.70
  -7   3  -1  583.54   42.60
  -7   3  -1  525.65   43.70
   7  -3   1  534.25   44.60
  -8   3  -1    7.60    6.50
  -8   3  -1    2.20    3.60
   8  -3   1   10.10    6.90
  -9   3  -1  432.36   38.40
  -9   3  -1  490.85   36.20
   9  -3   1  439.36   33.60
   9  -3   1  434.16   39.40
 -10   3  -1   13.60    3.90
 -10   3  -1    9.80    4.50
 -10   3  -1   11.50    4.80
  10  -3   1   40.10   10.60
  10  -3   1   17.10    2.20
 -11   3  -1   24.00    4.40
 -11   3  -1   16.50    5.60
 -11   3  -1   15.60    3.90
 -11   3  -1   16.10    5.60
  11  -3   1   21.00    9.70
  11  -3   1   18.40    2.40
 -12   3  -1    0.60    3.20
 -12   3  -1   -0.20    2.70
  12  -3   1    2.10    1.60
 -13   3  -1    2.40    3.20
 -13   3  -1    0.80    3.00
  13  -3   1    4.10    1.40
 -14   3  -1    1.00    2.80
 -14   3  -1    2.40    2.50
 -15   3  -1   -0.60    2.40
 -15   3  -1   -0.30    1.90
  15  -3   1    2.20    1.30
  15  -3   1    0.50    1.80
  16   2  -1    8.50    1.80
 -16  -2   1   16.90    3.10
 -16  -2   1    7.00    3.10
  15   2  -1   13.70    1.90
 -15  -2   1    9.10    3.60
 -15  -2   1   11.70    3.60
  14   2  -1    8.00    1.80
 -14  -2   1    9.30    3.60
 -14  -2   1    3.40    3.40
  13   2  -1    4.10    2.00
  13   2  -1    3.40    8.50
 -13  -2   1    7.10    3.50
 -13  -2   1   -0.70    3.10
 -13  -2   1   -1.90    6.10
  12   2  -1   55.59    5.10
  12   2  -1   40.20   11.80
 -12  -2   1   64.09    8.10
 -12  -2   1   50.29    8.50
 -12  -2   1   51.19    7.20
 -12  -2   1   51.79    7.20
  11   2  -1   21.70    7.80
  11   2  -1   25.20    3.30
 -11  -2   1   50.99   17.20
 -11  -2   1   24.30    5.10
 -11  -2   1   26.30    5.20
  10   2  -1    6.40    6.70
  10   2  -1    4.40    1.80
 -10  -2   1    9.20    4.00
 -10  -2   1    8.20    3.70
 -10  -2   1    9.10   11.20
   9   2  -1  305.07   24.50
  -9  -2   1  310.27   27.70
  -9  -2   1  238.78   21.50
  -9  -2   1  235.18   21.60
   8   2  -1  181.88   18.50
  -8  -2   1  206.58   16.40
  -8  -2   1  212.38   16.60
  -8  -2   1  171.68   21.10
   7   2  -1  800.82   59.09
  -7  -2   1  778.82   60.59
  -7  -2   1  725.53   57.49
  -7  -2   1  753.12   57.69
   6   2  -1  534.65   40.30
  -6  -2   1  495.45   39.10
   5   2  -1  479.85   34.80
  -5  -2   1  412.06   33.70
  -5  -2   1  442.86   35.80
   4   2  -1   46.90    7.60
  -4  -2   1   47.70    5.50
   3   2  -1    1.90    3.30
  -3  -2   1    9.70    4.80
  -2   2  -1  247.88   19.00
  -2   2  -1  202.78   18.00
  -3   2  -1    3.80    3.60
  -3   2  -1    3.00    2.40
  -4   2  -1    3.40    2.30
  -4   2  -1    2.30    4.00
   4  -2   1    1.60    2.70
  -5   2  -1   21.60    5.00
   5  -2   1   16.60    5.50
  -6   2  -1  502.05   37.50
  -6   2  -1  442.76   36.20
   6  -2   1  507.55   38.10
   6  -2   1  432.46   36.50
  -7   2  -1    5.90    4.90
  -7   2  -1    6.80    3.10
   7  -2   1    6.60    5.70
  -8   2  -1  419.36   36.60
  -8   2  -1  493.55   38.50
   8  -2   1  491.65   39.40
  -9   2  -1   17.00    4.60
  -9   2  -1    9.80    6.70
   9  -2   1    4.20    7.80
   9  -2   1    9.60    1.70
 -10   2  -1   45.60    7.10
 -10   2  -1   43.70    7.20
  10  -2   1   51.39   10.60
  10  -2   1   43.40    4.30
 -11   2  -1   72.49   10.30
 -11   2  -1   70.19   10.10
 -11   2  -1   65.89    7.90
 -11   2  -1   58.19    7.70
  11  -2   1   52.19    5.40
 -12   2  -1   14.60    4.10
 -12   2  -1   23.20    7.40
 -12   2  -1   19.00    4.40
 -12   2  -1   19.10    7.20
  12  -2   1   30.00   14.70
  12  -2   1   20.30    2.70
 -13   2  -1    3.50    3.30
 -13   2  -1    8.00    3.30
  13  -2   1    7.40    1.70
 -14   2  -1   15.30    3.70
 -14   2  -1   19.70    4.00
  14  -2   1   18.10    2.20
 -15   2  -1    3.60    2.90
 -15   2  -1    2.80    2.40
  15  -2   1    2.10    2.20
  15  -2   1    8.00    1.60
  16   1  -1   -1.10    1.80
  16   1  -1   -0.30    1.30
 -16  -1   1    1.80    2.30
 -16  -1   1    2.30    2.50
  15   1  -1    4.10    1.50
 -15  -1   1    2.20    2.80
 -15  -1   1    4.20    3.20
  14   1  -1    5.50    1.70
 -14  -1   1    2.90    3.30
 -14  -1   1    6.50    3.40
  13   1  -1   14.90    8.50
  13   1  -1   18.90    2.40
 -13  -1   1   11.40    5.20
 -13  -1   1   13.70    5.30
 -13  -1   1   20.40    5.40
 -13  -1   1   13.10    5.60
  12   1  -1   31.40    9.40
  12   1  -1   31.50    3.90
 -12  -1   1   35.20    5.40
 -12  -1   1   36.60    6.40
 -12  -1   1   39.70    5.40
 -12  -1   1   37.90    6.60
  11   1  -1  257.57   18.90
  11   1  -1  233.28   24.50
 -11  -1   1  203.68   40.00
 -11  -1   1  252.07   21.40
 -11  -1   1  256.87   21.60
  10   1  -1  296.57   21.00
  10   1  -1  279.67   26.10
 -10  -1   1  271.27   22.80
 -10  -1   1  268.17   23.00
 -10  -1   1  254.37   32.00
   9   1  -1  119.89   14.70
  -9  -1   1  102.79   11.00
  -9  -1   1  100.29   10.90
  -9  -1   1  129.09   18.20
   8   1  -1  297.07   26.30
  -8  -1   1  313.97   24.50
  -8  -1   1  299.97   29.00
  -8  -1   1  308.57   24.30
   7   1  -1  365.96   30.50
  -7  -1   1  351.46   32.40
  -7  -1   1  391.36   29.10
   6   1  -1  504.45   39.30
  -6  -1   1  471.55   40.50
  -6  -1   1  518.05   38.10
   5   1  -1   12.90    4.30
  -5  -1   1   11.00    2.90
  -5  -1   1   18.00    6.10
   4   1  -1  161.68   15.40
  -4  -1   1  193.48   14.60
   3   1  -1  783.82   59.09
  -3   1  -1 1854.11  124.79
  -3   1  -1 1492.65  124.19
  -4   1  -1   12.10    4.00
  -4   1  -1    9.50    2.70
   4  -1   1   11.00    4.60
  -5   1  -1   -0.80    2.80
  -5   1  -1    4.10    4.40
   5  -1   1    3.10    4.60
  -6   1  -1  116.99   12.10
  -6   1  -1  108.79   10.60
   6  -1   1  118.99   13.00
  -7   1  -1  467.75   38.40
  -7   1  -1  514.95   39.70
   7  -1   1  511.65   40.30
  -8   1  -1    8.90    5.50
  -8   1  -1   17.60    3.90
   8  -1   1    8.70    6.20
  -9   1  -1  162.88   16.40
  -9   1  -1  124.79   13.40
   9  -1   1  172.08   17.60
   9  -1   1  129.59   10.90
 -10   1  -1    4.80    3.90
 -10   1  -1    2.70    3.70
  10  -1   1   14.60    8.20
  10  -1   1    3.20    1.30
 -11   1  -1   22.60    4.40
 -11   1  -1   40.10   10.30
 -11   1  -1   10.90    4.10
  11  -1   1   10.80    9.90
  11  -1   1   21.60    2.50
 -12   1  -1    0.50    3.40
 -12   1  -1    1.40    3.30
 -12   1  -1    3.40    4.90
 -12   1  -1    4.80    5.10
  12  -1   1    0.10    8.60
  12  -1   1    3.30    1.60
 -13   1  -1   57.09    7.20
  13  -1   1   44.40    4.80
 -14   1  -1    2.10    3.70
 -14   1  -1    1.20    4.00
  14  -1   1    0.70    1.40
 -15   1  -1    0.80    2.40
 -15   1  -1   -0.70    2.70
  15  -1   1    0.50    1.50
 -16   1  -1    2.30    2.10
 -16   1  -1    0.30    2.40
  16  -1   1    2.20    1.90
  16  -1   1    1.20    1.10
  16   0  -1    6.50    2.10
  16   0  -1    4.70    1.80
 -16   0   1    2.10    2.10
 -16   0   1    5.20    2.70
  15   0  -1    0.90    1.30
 -15   0   1   -1.30    2.80
 -15   0   1    0.30    2.50
  14   0  -1    7.20    1.80
 -14   0   1    3.60    3.40
 -14   0   1    9.50    3.70
  13   0  -1    0.10    1.50
 -13   0   1   -1.30    3.00
 -13   0   1    2.00    3.30
  12   0  -1  114.59    9.60
  12   0  -1  110.79   17.80
 -12   0   1  145.79   13.80
 -12   0   1  113.39   11.60
 -12   0   1  110.29   11.60
 -12   0   1  131.89   13.40
  11   0  -1  239.28   27.70
  11   0  -1  294.27   22.60
 -11   0   1  261.37   23.50
 -11   0   1  329.37   24.90
 -11   0   1  310.57   24.90
 -11   0   1  313.37   24.50
  10   0  -1   44.00    4.00
  10   0  -1   28.80    8.90
  -9   0   1  148.19   14.30
  -9   0   1  158.78   14.20
   8   0  -1   16.60    6.30
  -8   0   1   30.30    8.60
  -8   0   1   15.70    4.00
  -8   0   1   16.10    4.00
   7   0  -1    0.80    4.80
  -7   0   1    1.80    4.50
  -7   0   1    4.90    2.80
  -7   0   1    5.20    7.10
   6   0  -1  369.06   29.40
  -6   0   1  352.46   27.90
  -6   0   1  335.77   31.00
  -6   0   1  372.66   28.80
   5   0  -1 1212.88   87.69
  -5   0   1 1101.09   86.79
  -5   0   1 1146.79   88.29
  -5   0   1 1188.28   87.29
   4   0  -1   56.79    8.30
  -4   0   1   51.69   10.50
  -4   0   1   55.79    7.40
   3   0  -1  597.44   42.60
  -3   0   1  487.35   41.80
  -3   0   1  591.44   42.30
  -3   0  -1  326.17   25.50
  -3   0  -1  338.17   26.00
   3   0   1  337.57   26.20
  -4   0  -1    3.10    2.40
  -4   0  -1    5.70    3.40
   4   0   1    6.10    4.00
  -5   0  -1  351.86   30.10
  -5   0  -1  409.16   30.90
   5   0   1  421.16   31.40
  -6   0  -1   97.99   10.90
  -6   0  -1   90.89    9.20
   6   0   1   95.29   11.90
   7   0   1   22.90    6.20
  -8   0  -1    5.40    5.30
  -8   0  -1    2.30    2.80
   8   0   1    4.70    6.00
   9   0   1   27.40    7.20
 -10   0  -1   29.50    5.60
 -10   0  -1   32.10    5.60
  10   0   1   19.30    2.40
  10   0   1   13.30    6.90
 -11   0  -1  388.26   29.50
 -11   0  -1  399.66   29.40
  11   0   1  329.57   26.60
  11   0   1  297.87   31.90
 -12   0  -1   41.20    6.30
 -12   0  -1   34.10    5.80
  12   0   1   42.80   11.40
  12   0   1   58.39    4.70
 -13   0  -1   19.30    9.00
 -13   0  -1    9.80    3.70
 -13   0  -1   18.40    4.10
  13   0   1   -0.60    8.10
  13   0   1   10.10    2.10
 -14   0  -1   29.20    5.20
 -14   0  -1   37.60    5.60
  14   0   1   44.70    4.00
 -15   0  -1    1.40    2.60
 -15   0  -1   -1.60    2.70
 -16   0  -1    0.00    1.90
 -16   0  -1   -0.80    2.40
  16   0   1   -0.50    1.80
  16   0   1    0.90    1.30
  16  -1  -1    0.00    1.80
  16  -1  -1    1.60    1.20
 -16   1   1    0.40    2.40
 -16   1   1    0.20    1.90
  15  -1  -1    2.30    1.60
 -15   1   1    3.70    3.00
 -15   1   1    2.50    2.50
  14  -1  -1    7.00    1.60
 -14   1   1    1.90    3.00
 -14   1   1    5.20    3.30
  13  -1  -1   30.50    3.60
 -13   1   1   40.20    5.30
 -13   1   1   26.70    4.90
  12  -1  -1   -0.70    8.10
  12  -1  -1    5.40    1.70
 -12   1   1    4.80    3.40
 -12   1   1   11.40    5.10
 -12   1   1    9.40    4.80
 -12   1   1    2.50    3.40
  11  -1  -1   10.00    8.70
 -11   1   1    0.00    3.10
 -11   1   1    6.10    5.40
 -11   1   1    0.70    3.20
 -11   1   1    8.20    5.80
  10  -1  -1    7.70    1.70
 -10   1   1   13.00    4.40
 -10   1   1   10.90    4.30
   9  -1  -1   19.40    7.50
   9  -1  -1    6.80    1.40
  -9   1   1    4.40    3.40
  -9   1   1    6.80    3.80
   8  -1  -1   55.09    9.80
  -8   1   1   59.29    7.60
  -8   1   1   43.40    8.60
   7  -1  -1  149.69   15.90
  -7   1   1  114.69   14.60
  -7   1   1  176.68   13.40
   6  -1  -1  227.38   20.10
  -6   1   1  245.78   19.40
  -6   1   1  187.68   17.80
   5  -1  -1  286.07   23.00
  -5   1   1  246.28   24.10
  -5   1   1  289.37   22.50
   4  -1  -1  113.19   11.30
  -4   1   1  114.89   10.70
  -4   1   1  106.69    9.60
   3  -1  -1  133.79   12.20
  -3   1   1  120.69   11.50
  -4  -1  -1   12.60    3.80
  -4  -1  -1   13.50    5.00
   4   1   1   14.10    4.20
  -5  -1  -1   10.40    5.30
  -5  -1  -1   18.60    4.50
   5   1   1   17.10    4.90
  -6  -1  -1  144.69   13.20
  -6  -1  -1  165.18   14.50
  -6  -1  -1  149.49   16.30
   6   1   1  170.78   15.20
  -7  -1  -1   12.00    3.20
  -7  -1  -1    8.60    7.00
   7   1   1   17.00    5.80
  -8  -1  -1  447.96   33.80
  -8  -1  -1  375.86   35.60
   8   1   1  394.56   33.50
  -9  -1  -1  112.29   12.00
   9   1   1  141.99   15.20
 -10  -1  -1  697.33   53.69
 -10  -1  -1  709.43   53.79
  10   1   1  620.24   54.19
  10   1   1  677.93   50.29
 -11  -1  -1  241.98   21.20
 -11  -1  -1  237.58   21.10
  11   1   1  239.68   24.40
  11   1   1  249.38   18.50
 -12  -1  -1   48.30    7.80
 -12  -1  -1   63.29    7.20
 -12  -1  -1   48.30    7.80
 -12  -1  -1   52.39    7.20
  12   1   1   52.79    5.00
  12   1   1   53.79   11.60
 -13  -1  -1  129.19   14.70
 -13  -1  -1  121.39   14.40
 -13  -1  -1  130.39   12.40
 -13  -1  -1  150.88   12.80
  13   1   1  120.39   19.40
  13   1   1  140.79   11.10
 -14  -1  -1    1.20    3.10
 -14  -1  -1   -0.40    3.20
  14   1   1    1.80    1.40
 -15  -1  -1    4.60    3.20
 -15  -1  -1    2.90    2.70
 -16  -1  -1    1.00    2.20
 -16  -1  -1    2.80    2.60
  16   1   1    2.70    1.40
  16   1   1    1.50    2.00
 -15   2   1    3.20    2.60
 -15   2   1    1.10    2.20
  14  -2  -1   41.50    4.00
 -14   2   1   42.60    5.50
 -14   2   1   46.60    6.20
  13  -2  -1   26.70    3.20
 -13   2   1   25.20    4.70
 -13   2   1   24.20    4.60
  12  -2  -1   28.80    9.70
 -12   2   1   17.00    4.40
 -12   2   1   16.50    6.60
 -12   2   1   19.40    6.80
 -12   2   1   32.40    4.90
  11  -2  -1    9.10    8.10
  11  -2  -1    5.80    1.70
 -11   2   1    2.40    3.30
 -11   2   1    3.20    3.10
 -11   2   1    7.90    4.60
 -11   2   1    8.90    4.80
  10  -2  -1  155.68   18.10
  10  -2  -1  131.99   10.40
 -10   2   1  126.09   13.30
 -10   2   1  125.29   13.50
   9  -2  -1    7.10    7.20
   9  -2  -1    8.40    1.50
  -9   2   1    8.70    6.90
  -9   2   1   10.20    4.20
  -9   2   1    9.40    4.10
   8  -2  -1  317.27   29.00
  -8   2   1  336.17   28.30
   7  -2  -1  191.88   18.20
  -7   2   1  169.68   15.40
  -7   2   1  179.98   17.30
   6  -2  -1    4.10    5.00
  -6   2   1    8.10    4.60
  -6   2   1   15.40    3.30
   5  -2  -1    3.50    4.50
  -5   2   1    4.00    4.00
   4  -2  -1 1137.19   86.59
  -4   2   1 1163.18   85.69
  -4   2   1 1142.99   86.29
  -3   2   1  120.79    9.50
  -3   2   1   95.39   10.80
  -4  -2  -1 1261.57   98.39
  -4  -2  -1 1368.56   99.19
   4   2   1 1342.47   98.99
  -5  -2  -1  503.65   39.70
  -5  -2  -1  502.15   38.30
   5   2   1  512.55   39.20
  -6  -2  -1  185.68   15.10
  -6  -2  -1  171.88   17.90
   6   2   1  195.08   16.70
  -7  -2  -1  852.51   61.19
  -7  -2  -1  779.52   63.09
   7   2   1  793.32   62.09
  -8  -2  -1   88.89   15.50
  -8  -2  -1  143.09   11.50
   8   2   1  117.29   13.90
  -9  -2  -1  387.76   32.40
  -9  -2  -1  425.16   40.80
   9   2   1  433.16   34.70
 -10  -2  -1  103.29   16.60
 -10  -2  -1   82.39   10.30
 -10  -2  -1   85.69   10.30
  10   2   1  118.69   18.30
  10   2   1   91.49    7.50
 -11  -2  -1   97.69   28.30
 -11  -2  -1   96.09   11.10
 -11  -2  -1  108.79   11.40
  11   2   1  105.69   15.30
  11   2   1   93.59    8.10
 -12  -2  -1   22.20    5.20
 -12  -2  -1   21.50    5.10
 -12  -2  -1   17.50    4.70
 -12  -2  -1   21.50    5.40
  12   2   1   20.40    2.60
  12   2   1   22.10    8.10
 -13  -2  -1   35.60    7.60
 -13  -2  -1   23.40    4.70
 -13  -2  -1   42.60    8.90
 -13  -2  -1   28.20    4.70
  13   2   1   27.50    3.10
  13   2   1   10.40   11.90
 -14  -2  -1    2.40    3.30
 -14  -2  -1    1.70    3.10
  14   2   1    0.60    1.40
 -15  -2  -1    8.00    3.40
 -15  -2  -1    4.60    3.10
  15   2   1    5.30    1.50
 -16  -2  -1    1.70    2.50
 -16  -2  -1    0.10    3.30
  16   2   1   -1.40    1.40
  16   2   1    0.70    2.40
 -17  -2  -1   -0.10    2.50
 -17  -2  -1    0.40    1.80
  17   2   1    1.60    1.70
  15  -3  -1    2.90    1.40
  15  -3  -1    3.60    2.10
 -15   3   1    0.10    2.50
 -15   3   1    1.80    2.20
  14  -3  -1    7.10    1.60
 -14   3   1    6.90    3.00
 -14   3   1    0.70    3.00
  13  -3  -1   44.80    4.40
 -13   3   1   44.80    6.40
 -13   3   1   49.20    6.50
 -12   3   1   33.30    5.10
 -12   3   1   21.30    4.70
  11  -3  -1   52.89   12.10
  11  -3  -1   51.59    5.10
 -11   3   1   46.00    7.20
 -11   3   1   58.39    8.70
 -11   3   1   56.29    9.00
 -11   3   1   76.39    7.70
  10  -3  -1   16.70    8.70
 -10   3   1    8.60    3.90
 -10   3   1    7.30    3.80
   9  -3  -1  514.15   38.20
   9  -3  -1  466.85   43.20
  -9   3   1  482.75   42.40
  -9   3   1  538.05   40.70
  -9   3   1  553.54   40.50
   8  -3  -1    6.80    7.00
  -8   3   1   15.80    4.50
  -8   3   1   15.80    4.50
  -8   3   1   19.30    7.00
   7  -3  -1  175.18   18.40
  -7   3   1  191.08   16.10
  -7   3   1  189.68   17.70
   6  -3  -1   14.90    5.80
  -6   3   1   20.50    3.90
  -6   3   1   17.20    5.90
   5  -3  -1   28.80    6.90
   5  -3  -1   35.80    5.70
  -5   3   1   38.70    5.80
  -5   3   1   30.80    6.60
   4  -3  -1   56.69    6.30
  -4   3   1   56.29    6.30
  -4   3   1   57.29    6.20
   3  -3  -1 1850.11  137.09
  -3   3   1 1834.12  137.09
  -3   3   1 1837.12  136.99
  -3   3   1 1862.11  137.89
  -2   3   1   16.90    2.80
  -2   3   1   16.20    2.80
  -3  -3  -1 1507.95  114.69
   3   3   1 1568.74  114.69
  -4  -3  -1  274.47   23.30
   4   3   1  283.57   22.50
  -5  -3  -1  187.68   15.00
  -5  -3  -1  184.28   17.30
   5   3   1  195.58   16.40
  -6  -3  -1  265.77   22.50
  -6  -3  -1  218.58   19.50
   6   3   1  265.07   21.00
  -7  -3  -1  701.53   55.19
  -7  -3  -1  675.03   52.89
   7   3   1  722.83   54.09
   8   3   1   49.50    9.20
  -9  -3  -1   80.09    8.20
  -9  -3  -1   54.09   11.30
  -9  -3  -1   78.29    8.20
   9   3   1   54.49   11.10
 -11  -3  -1   16.50    4.10
 -11  -3  -1    9.20   13.40
 -11  -3  -1   19.80    4.30
  11   3   1   12.50    7.50
  11   3   1    9.10    1.90
 -12  -3  -1   44.70    5.60
 -12  -3  -1   23.40    4.90
 -12  -3  -1   -8.30   29.10
 -12  -3  -1   39.80    9.50
  12   3   1   33.70    3.80
  12   3   1   45.10   10.20
 -13  -3  -1   -0.40    4.50
 -13  -3  -1    0.60    5.00
 -13  -3  -1    2.10    3.10
 -13  -3  -1   -0.90    2.90
  13   3   1    1.20    1.60
  13   3   1   -1.40    7.40
 -14  -3  -1    6.40    3.80
 -14  -3  -1    4.60    3.30
  14   3   1   10.80    2.00
 -15  -3  -1   16.50    4.10
 -15  -3  -1   27.10    4.40
 -16  -3  -1    0.90    2.40
 -16  -3  -1    2.60    2.90
  16   3   1    0.00    2.00
  16   3   1   -1.30    1.60
 -17  -3  -1    1.40    2.70
 -17  -3  -1    4.50    2.30
  17   3   1    5.70    2.00
  15  -4  -1    0.50    1.10
  15  -4  -1    1.80    2.20
 -15   4   1    0.70    1.90
 -14   4   1    5.40    3.40
 -14   4   1    2.90    2.40
  13  -4  -1   19.10    2.30
 -13   4   1   28.50    4.40
 -13   4   1   14.30    3.70
  12  -4  -1   15.60    2.10
 -12   4   1   10.50    3.80
 -12   4   1   18.80    4.00
  11  -4  -1  125.79   21.80
  11  -4  -1  106.19    9.40
 -11   4   1  112.99   11.30
 -11   4   1  148.19   11.60
  10  -4  -1  161.68   20.80
  10  -4  -1  176.68   12.70
 -10   4   1  142.49   19.70
 -10   4   1  143.19   16.70
 -10   4   1  169.78   14.90
   9  -4  -1   17.40    2.10
   9  -4  -1   22.60    9.40
  -9   4   1   13.40    7.90
  -9   4   1   13.00    4.80
  -9   4   1   13.20    4.80
  -8   4   1  830.62   59.39
  -8   4   1  596.04   64.59
  -8   4   1  837.62   58.99
   7  -4  -1   56.59   10.40
  -7   4   1   57.89    8.00
  -7   4   1   65.19   11.30
  -6   4   1   55.29    9.90
  -6   4   1   61.99    7.50
   5  -4  -1   40.60    6.30
  -5   4   1   45.90    6.40
  -5   4   1   46.80    6.20
   4  -4  -1    6.00    2.80
  -4   4   1   -0.80    2.60
  -4   4   1    4.40    4.50
  -4   4   1    1.80    2.40
  -3   4   1   15.90    2.90
  -3   4   1   13.30    4.80
  -2   4   1  241.78   20.20
  -2   4   1  280.77   20.50
  -1   4   1   55.19    8.80
   0   4   1  337.27   29.40
   0   4   1  417.16   29.00
   1   4   1   17.70    3.40
  -2  -4  -1  138.19   12.10
   2   4   1  127.29   11.20
   2   4   1  126.89   11.90
  -3  -4  -1    1.00    4.00
   3   4   1   -1.10    2.90
  -4  -4  -1    8.00    5.00
   4   4   1    2.70    3.30
  -5  -4  -1  174.28   15.30
  -5  -4  -1  145.89   12.60
   5   4   1  157.08   14.20
  -6  -4  -1  317.67   27.00
  -6  -4  -1  370.66   29.50
   6   4   1  375.16   28.50
  -7  -4  -1  297.07   26.60
   7   4   1  302.67   25.10
  -8  -4  -1  120.09   15.70
  -8  -4  -1  122.69   11.10
  -8  -4  -1  119.69   11.00
   8   4   1  127.89   13.80
  -9  -4  -1  207.28   17.40
  -9  -4  -1  211.18   17.40
  -9  -4  -1  208.98   22.40
   9   4   1  204.98   19.90
 -10  -4  -1   40.20   11.50
 -10  -4  -1   35.10    5.20
 -10  -4  -1   36.40    6.10
  10   4   1   32.10    3.60
  10   4   1   35.40    8.80
 -11  -4  -1   10.20    3.80
 -11  -4  -1   20.00   13.30
  11   4   1   11.00    6.40
 -12  -4  -1    5.70    3.10
 -12  -4  -1   -7.90   14.60
 -12  -4  -1    0.00    3.80
 -12  -4  -1    1.70    3.20
 -12  -4  -1    0.20    3.60
  12   4   1    2.10    1.50
  12   4   1    5.40    6.60
 -13  -4  -1    0.30    3.10
 -13  -4  -1    3.00    3.20
 -13  -4  -1   11.00    4.70
 -13  -4  -1   15.10    4.90
  13   4   1    1.50    8.00
  13   4   1    1.40    1.60
 -14  -4  -1   61.89    7.40
 -14  -4  -1   63.79    7.50
  14   4   1   55.39    5.30
 -15  -4  -1   11.40    3.70
 -15  -4  -1    8.10    3.80
 -16  -4  -1   94.79    8.70
 -16  -4  -1   85.99    8.40
  16   4   1   82.29    7.60
 -17  -4  -1   -0.80    2.00
 -17  -4  -1   -0.80    2.40
  17   4   1    2.90    1.80
  14  -5  -1   22.80    3.00
  14  -5  -1   21.90    2.60
 -14   5   1   23.90    3.50
 -14   5   1   15.60    3.20
  13  -5  -1    2.80    1.30
 -13   5   1    2.50    2.70
 -13   5   1    1.60    2.60
  12  -5  -1   31.10    3.30
 -12   5   1   26.20    4.50
 -12   5   1   32.60    4.80
  11  -5  -1   34.30   14.80
 -11   5   1   16.60    4.20
 -11   5   1   13.10    4.20
  10  -5  -1   62.29    5.80
  10  -5  -1   63.29   13.80
 -10   5   1   73.49   10.70
 -10   5   1   74.49    8.10
 -10   5   1   61.89    7.70
 -10   5   1   75.49   13.20
 -10   5   1   70.29   10.70
   9  -5  -1   59.39    5.30
   8  -5  -1  129.59   18.70
   8  -5  -1  133.19   11.40
  -8   5   1  136.09   18.10
  -8   5   1  178.78   14.90
  -8   5   1  174.58   14.90
   7  -5  -1   99.99   14.80
  -7   5   1  102.69   14.10
   6  -5  -1   62.39   11.60
   6  -5  -1   52.69    9.40
  -6   5   1   67.69   10.80
  -6   5   1   65.89    7.80
  -5   5   1   37.10    6.00
   4  -5  -1   97.19   10.10
  -4   5   1  106.89    9.70
  -4   5   1   88.29   12.00
  -4   5   1  105.99   10.00
   3  -5  -1   55.89    7.30
  -3   5   1   64.99    6.70
  -3   5   1   65.39    7.10
  -2   5   1   62.39    9.70
  -1   5   1   45.30    4.90
  -1   5   1   44.10    6.10
  -1   5   1   53.89    7.00
   0  -5  -1   65.49    8.10
   0   5   1   68.99    8.90
   0   5   1   66.69    9.10
  -1  -5  -1    9.00    3.60
   1   5   1    5.10    3.90
   1   5   1   12.90    3.10
   1   5   1    8.00    4.00
  -2  -5  -1   32.50    5.30
   2   5   1   34.00    6.70
  -3  -5  -1    8.70    4.00
   3   5   1    5.80    2.70
   3   5   1    9.70    3.40
  -4  -5  -1   34.90    5.90
   4   5   1   35.80    5.90
   4   5   1   30.30    5.10
  -5  -5  -1    4.30    5.60
   5   5   1    4.90    3.90
  -6  -5  -1  604.34   49.60
  -6  -5  -1  611.94   49.70
  -6  -5  -1  700.93   51.99
   6   5   1  717.03   49.99
   6   5   1  688.43   51.09
  -7  -5  -1  271.47   22.80
  -7  -5  -1  311.97   26.50
  -7  -5  -1  270.77   22.80
   7   5   1  335.67   24.90
  -8  -5  -1  164.48   13.70
  -8  -5  -1  165.28   13.70
   8   5   1  162.78   16.10
  -9  -5  -1   11.70    3.20
  -9  -5  -1   13.50    8.30
  -9  -5  -1   12.60    3.30
   9   5   1   24.50    6.70
 -10  -5  -1   38.30   11.50
 -10  -5  -1   38.60    6.10
 -10  -5  -1   42.80    6.00
  10   5   1   46.10   13.60
 -11  -5  -1   21.80    5.10
 -11  -5  -1   50.39   14.00
 -11  -5  -1   13.30    5.60
  11   5   1   35.30    8.60
  11   5   1   30.20    3.20
 -12  -5  -1   20.80    4.20
 -12  -5  -1   18.30    3.90
 -12  -5  -1   25.40    4.90
 -12  -5  -1   20.60    4.70
 -12  -5  -1   12.50   13.60
  12   5   1   17.50    3.50
  12   5   1   17.10    8.30
 -13  -5  -1   -5.60   20.00
 -13  -5  -1    4.30    3.20
 -13  -5  -1    3.50    3.50
  13   5   1    3.80    1.70
  13   5   1   26.40    8.90
 -14  -5  -1  105.99    9.90
 -14  -5  -1   90.29    9.60
  14   5   1   92.89    7.90
 -15  -5  -1   42.00    5.30
 -15  -5  -1   28.60    6.60
 -16  -5  -1    3.90    2.80
 -16  -5  -1    1.70    2.50
  16   5   1    2.00    2.00
 -17  -5  -1   17.90    3.10
 -17  -5  -1   24.00    3.80
  14  -6  -1    0.30    1.70
 -14   6   1    1.00    2.00
 -14   6   1    0.10    1.90
 -13   6   1    3.50    2.50
 -13   6   1    2.50    2.50
  12  -6  -1   33.20    3.30
 -12   6   1   29.20    4.50
 -12   6   1   33.90    4.80
  11  -6  -1    9.30    1.60
 -11   6   1    4.30    3.40
 -11   6   1    3.70    2.90
  10  -6  -1  134.89   10.30
 -10   6   1  109.09   11.80
 -10   6   1  148.09   12.10
   9  -6  -1   27.30    3.10
   9  -6  -1   31.20   11.50
  -9   6   1   19.90    4.30
  -9   6   1   30.40    6.10
  -9   6   1   24.40    9.50
  -9   6   1   35.30    5.80
  -9   6   1   29.40    6.40
   8  -6  -1  434.36   35.20
   8  -6  -1  370.76   28.70
  -8   6   1  400.06   33.90
  -8   6   1  363.06   31.10
  -8   6   1  356.96   30.90
  -7   6   1  166.28   14.20
  -7   6   1  105.29   17.00
  -7   6   1  161.68   14.40
   6  -6  -1  128.09   14.20
   6  -6  -1  178.98   17.90
  -6   6   1  166.68   17.00
  -6   6   1  133.99   13.60
   5  -6  -1   75.19    9.00
  -5   6   1   92.59   12.10
  -5   6   1   80.59    8.80
  -5   6   1   82.49    8.90
   4  -6  -1    7.70    3.40
  -4   6   1    7.40    5.00
  -4   6   1    4.60    2.70
  -4   6   1    4.60    3.20
   3  -6  -1  177.58   15.10
  -3   6   1  171.88   14.30
  -3   6   1  166.48   14.80
   2  -6  -1   64.39    7.90
  -2   6   1   75.09   10.80
  -2   6   1   64.49    6.90
  -2   6   1   70.39    7.90
  -1   6   1  689.93   57.79
  -1   6   1  880.71   59.19
  -1   6   1  738.03   57.49
   0   6   1    2.40    2.80
   0   6   1    7.90    4.30
  -1  -6  -1 1124.29   81.69
   1   6   1 1110.79   82.19
   1   6   1 1030.60   81.49
  -2  -6  -1  208.58   18.30
   2   6   1  236.18   17.90
   2   6   1  215.48   18.70
  -3  -6  -1  471.45   36.80
   3   6   1  459.15   36.10
   3   6   1  487.25   36.80
  -4  -6  -1  218.48   18.80
   4   6   1  215.78   17.40
   4   6   1  208.78   18.30
  -5  -6  -1   50.79   10.10
   5   6   1   39.60    6.30
   5   6   1   45.50    6.20
  -6  -6  -1    8.10    5.90
   6   6   1    5.80    2.80
   6   6   1    7.00    4.30
  -7  -6  -1   68.29    7.20
  -7  -6  -1  100.59   13.30
   7   6   1   98.89   11.20
  -8  -6  -1   77.19    7.80
  -8  -6  -1   95.59   14.10
  -8  -6  -1   77.09    7.80
   8   6   1  109.09   11.70
  -9  -6  -1   94.79    8.60
  -9  -6  -1   99.19   16.60
  -9  -6  -1   92.09    8.60
   9   6   1  104.49   12.70
 -10  -6  -1  124.89   11.60
 -10  -6  -1  121.69   11.60
 -10  -6  -1  126.09   22.20
  10   6   1  165.78   16.00
 -11  -6  -1   33.10   12.90
  11   6   1   30.70    8.00
  11   6   1   31.00    3.40
 -12  -6  -1    8.20    3.40
 -12  -6  -1    1.90    3.40
  12   6   1   11.30    6.70
  12   6   1    5.00    1.70
 -13  -6  -1   51.69    6.80
 -13  -6  -1   85.39   22.40
 -13  -6  -1   53.19    6.20
  13   6   1   36.90    9.70
 -14  -6  -1   11.30    3.70
 -14  -6  -1    5.70    3.30
 -15  -6  -1   10.40    3.60
 -15  -6  -1   10.20    4.20
  15   6   1   10.00    2.70
 -16  -6  -1    1.30    2.30
 -16  -6  -1    0.90    3.20
  16   6   1    3.50    2.60
 -17  -6  -1   36.30    5.00
  17   6   1   45.80    4.30
  13  -7  -1    0.50    1.10
  13  -7  -1    2.70    1.90
 -13   7   1    0.00    1.90
 -13   7   1   -0.50    2.10
 -12   7   1    4.10    2.80
 -12   7   1   12.20    3.00
  11  -7  -1   70.99    5.80
 -11   7   1   62.49    7.50
 -11   7   1   64.99    8.20
  10  -7  -1   45.90    4.30
 -10   7   1   43.70    6.10
 -10   7   1   47.10    6.50
   9  -7  -1   43.40   12.50
   9  -7  -1   29.50    3.30
  -9   7   1   24.80    4.40
  -9   7   1   20.80    4.50
  -9   7   1   40.90   11.20
   8  -7  -1   96.59   17.30
   8  -7  -1   57.19    5.10
  -8   7   1   82.69   15.60
  -8   7   1   73.69    9.20
  -8   7   1   43.10    6.50
   7  -7  -1   11.80    8.30
  -7   7   1   22.30    5.30
  -7   7   1   14.10    7.70
  -7   7   1   20.70    5.20
   6  -7  -1    3.30    5.60
   6  -7  -1   10.50   11.60
  -6   7   1   -0.10    3.50
  -6   7   1   15.70    9.10
  -6   7   1    1.10    3.40
   5  -7  -1   39.70    7.50
  -5   7   1   50.39    7.00
  -5   7   1   62.59   11.80
   4  -7  -1  268.77   22.30
  -4   7   1  271.37   22.10
  -4   7   1  268.87   21.70
   3  -7  -1  239.78   21.00
  -3   7   1  286.17   23.40
  -3   7   1  252.07   20.50
  -3   7   1  252.37   21.00
   2  -7  -1 1114.19   82.19
  -2   7   1 1078.19   81.49
  -2   7   1 1138.49   82.09
  -2   7   1 1023.10   83.09
  -1   7   1  173.28   15.50
  -1   7   1  177.48   14.40
  -1   7   1  193.58   17.90
   0   7   1  264.77   21.50
  -1  -7  -1   22.70    4.70
   1   7   1   23.50    4.20
  -2  -7  -1  195.58   17.60
   2   7   1  218.98   18.80
  -3  -7  -1  196.58   17.80
   3   7   1  203.38   17.00
   3   7   1  204.08   18.10
  -4  -7  -1   76.19   10.70
   4   7   1   79.09    8.20
   4   7   1   69.09   10.10
  -5  -7  -1   98.79   12.30
   5   7   1   71.49    8.50
   5   7   1   77.59   10.20
  -6  -7  -1   34.80    7.60
   6   7   1   33.90    6.00
   6   7   1   37.30    6.60
   7   7   1   35.10    5.80
  -8  -7  -1   99.09   15.00
   8   7   1   93.29   11.80
  -9  -7  -1  156.68   21.10
   9   7   1  170.38   17.20
 -10  -7  -1    9.70    9.80
  10   7   1    0.40    5.50
 -11  -7  -1    6.80   10.40
  11   7   1    9.10    6.60
 -12  -7  -1   52.49    6.30
 -12  -7  -1   52.39   16.30
  12   7   1   33.70    9.50
 -13  -7  -1    2.60    2.90
 -13  -7  -1   -2.20    3.00
 -13  -7  -1    6.20   18.50
  13   7   1    6.40    7.90
 -14  -7  -1   -1.20    2.90
 -14  -7  -1    0.70    2.70
 -15  -7  -1   16.90    3.80
 -15  -7  -1    8.50    3.90
  15   7   1   16.10    2.80
 -16  -7  -1   20.30    3.40
 -16  -7  -1   24.30    3.60
  16   7   1   13.60    2.60
 -17  -7  -1    6.70    3.30
 -17  -7  -1    8.80    2.60
  17   7   1    6.80    1.90
  13  -8  -1    5.60    1.30
  13  -8  -1    6.20    2.30
 -13   8   1    1.90    2.20
 -13   8   1    2.10    2.20
  12  -8  -1    3.10    1.30
  12  -8  -1    4.20    2.10
 -12   8   1    4.20    2.30
 -12   8   1   -0.20    2.30
 -11   8   1    4.60    2.90
 -11   8   1    8.40    2.90
  10  -8  -1    0.90    1.10
 -10   8   1   -1.30    2.70
 -10   8   1   -2.00    2.60
   9  -8  -1   77.39    6.10
   9  -8  -1   58.99   13.80
  -9   8   1   88.29   11.80
  -9   8   1   63.69    9.70
  -9   8   1   83.89   12.40
  -9   8   1   61.69    9.50
  -9   8   1   69.89   13.90
   8  -8  -1   13.10    9.30
   8  -8  -1   15.50    1.90
  -8   8   1    8.40    5.00
  -8   8   1    6.40    3.60
  -8   8   1    7.00    3.30
  -8   8   1   12.80    3.70
  -8   8   1   30.20    9.10
  -8   8   1    7.20    5.20
   7  -8  -1   24.90    9.60
  -7   8   1   18.90    5.40
  -7   8   1   18.60    5.40
  -7   8   1   23.30    8.60
  -7   8   1   16.40    3.70
   6  -8  -1   20.60    9.20
  -6   8   1   26.90    5.60
  -6   8   1   25.10    8.80
  -6   8   1   27.30    5.70
   5  -8  -1   47.30    8.30
  -5   8   1   47.80    7.70
  -5   8   1   46.80    7.60
   4  -8  -1   -0.20    3.20
  -4   8   1    0.80    6.20
  -4   8   1    5.30    2.90
  -4   8   1    3.30    2.80
   2  -8  -1  100.59   11.30
  -2   8   1  126.79   15.80
  -2   8   1  118.29   10.30
  -2   8   1  111.19   11.10
   1  -8  -1  207.78   17.30
  -1   8   1  198.88   17.10
  -1   8   1  188.38   15.80
   0   8   1    5.90    3.40
   0   8   1   -2.80    4.60
   1   8   1  449.06   31.90
   1   8   1  327.27   30.20
   2   8   1   95.19   12.10
   2   8   1   95.79   10.00
  -3  -8  -1   24.30    5.80
   3   8   1   16.90    4.10
   3   8   1   30.60    6.30
  -4  -8  -1   31.90    6.60
   4   8   1   20.40    4.40
   4   8   1   28.40    6.40
  -5  -8  -1    6.50    5.70
   5   8   1    5.40    5.00
   5   8   1    7.90    3.40
  -6  -8  -1  341.57   27.60
   6   8   1  289.57   24.50
   6   8   1  295.47   25.90
  -7  -8  -1    1.20    6.50
   7   8   1   -0.20    4.00
   7   8   1    1.10    2.90
  -8  -8  -1  762.52   60.89
   8   8   1  755.02   59.19
  -9  -8  -1  162.48   21.60
   9   8   1  176.78   17.70
 -10  -8  -1   85.09   15.30
  10   8   1   84.29   13.00
 -11  -8  -1   71.89   15.50
  11   8   1   72.59   12.40
 -12  -8  -1    3.00    4.00
 -12  -8  -1    7.70   13.10
  12   8   1    3.90    6.40
 -13  -8  -1   80.59    7.80
  13   8   1   47.80   11.70
 -14  -8  -1    7.90    3.20
 -15  -8  -1    3.00    2.80
 -16  -8  -1   13.40    3.00
 -17  -8  -1   14.70    2.90
  12  -9  -1   12.30    1.60
 -12   9   1    5.60    2.40
  11  -9  -1    2.10    1.30
 -11   9   1    3.20    2.40
 -10   9   1    3.00    2.80
   9  -9  -1   -0.80    1.10
  -9   9   1   -0.50    2.50
   8  -9  -1    2.00    1.40
   8  -9  -1    8.50   10.50
  -8   9   1    3.60    3.00
  -8   9   1  -15.90   11.40
  -8   9   1    0.60    2.80
  -8   9   1    1.30    7.00
   7  -9  -1   -3.90    8.70
  -7   9   1   19.10    5.60
  -7   9   1    4.90    7.60
  -7   9   1   16.20    5.30
  -7   9   1    3.70    2.90
  -7   9   1    7.60    3.40
   6  -9  -1   15.00    7.80
  -6   9   1   -3.50    4.00
  -6   9   1   -3.70    3.80
  -6   9   1    1.40    6.80
  -5   9   1    0.70    4.80
  -5   9   1    0.90    4.20
  -5   9   1   -0.80    7.80
   4  -9  -1  158.38   16.20
  -4   9   1  174.68   15.00
  -4   9   1  149.49   15.50
  -4   9   1  169.08   14.90
  -4   9   1  209.98   25.40
   3  -9  -1    1.20    3.50
  -3   9   1   -0.40    3.40
  -3   9   1    2.70    6.30
  -3   9   1    0.70    3.50
   2  -9  -1  701.83   52.99
  -2   9   1  677.93   52.69
  -2   9   1  787.62   54.79
  -2   9   1  634.34   51.69
  -2   9   1  630.24   51.59
   1  -9  -1   -2.40    3.30
  -1   9   1    6.80    5.30
  -1   9   1   -2.50    3.00
   0   9   1  556.34   54.29
   0   9   1  776.62   53.49
   1   9   1   35.80    7.30
   1   9   1   26.60    5.20
  -2  -9  -1   28.00    6.10
   2   9   1   27.10    6.70
  -3  -9  -1   53.19    9.70
   3   9   1   49.10    7.90
   3   9   1   48.00    8.40
  -4  -9  -1  194.98   18.10
   4   9   1  184.68   18.70
   4   9   1  185.58   16.50
  -5  -9  -1 1268.37   96.59
   5   9   1 1255.17   94.89
  -6  -9  -1   25.50    7.40
   6   9   1   19.10    4.30
   6   9   1   17.90    5.90
  -7  -9  -1 1157.78   91.39
   7   9   1 1249.47   88.99
   7   9   1 1135.19   90.19
  -8  -9  -1   15.60    8.90
   8   9   1   27.40    7.30
  -9  -9  -1  188.48   23.20
   9   9   1  200.98   19.40
 -10  -9  -1   54.19   12.90
  10   9   1   56.29   11.00
 -11  -9  -1   42.40   13.40
  11   9   1   27.10    8.30
 -12  -9  -1    1.10    2.70
 -12  -9  -1   -2.40   13.40
  12   9   1    3.20    6.60
 -13  -9  -1  153.88   13.00
 -13  -9  -1  156.68   27.90
  13   9   1  127.19   17.50
 -14  -9  -1   16.70    3.80
 -15  -9  -1    5.10    3.00
 -16  -9  -1   35.30    5.00
 -17  -9  -1   19.50    3.10
  11 -10  -1   26.60    2.70
 -11  10   1   22.10    3.40
  10 -10  -1   -0.30    1.20
 -10  10   1    0.20    2.20
   9 -10  -1   24.70    2.80
  -9  10   1   26.70    4.10
  -8  10   1    3.20    2.70
  -8  10   1    4.40    2.90
   7 -10  -1    2.10    1.30
   7 -10  -1    2.00   14.90
  -7  10   1    1.40    2.50
  -7  10   1    4.90    3.10
  -7  10   1  -10.40    9.50
   6 -10  -1   -0.90    7.80
  -6  10   1    0.00    3.10
  -6  10   1    6.30    6.30
  -6  10   1   -0.70    2.30
  -6  10   1    6.10    5.70
  -6  10   1   -4.50    7.80
  -5  10   1   41.30    6.90
  -5  10   1   55.39    8.80
  -5  10   1   22.30    9.60
   4 -10  -1    6.00    4.90
  -4  10   1   10.30    5.50
  -4  10   1    7.10    7.50
  -4  10   1    3.30    4.30
   3 -10  -1  127.29   13.40
  -3  10   1   97.89   16.30
  -3  10   1  133.79   14.00
   2 -10  -1    5.20    4.10
  -2  10   1    6.70    4.10
  -2  10   1   13.90    7.40
   1 -10  -1  372.06   29.90
  -1  10   1  317.37   31.30
  -1  10   1  399.76   29.80
   0 -10  -1  115.49   12.00
   0  10   1  110.79   11.40
   0  10   1   91.49   13.80
  -1 -10  -1  242.58   20.70
   1  10   1  249.08   20.60
   1  10   1  220.18   22.00
  -2 -10  -1   30.70    6.60
   2  10   1   22.80    6.50
   2  10   1   40.30    5.90
  -3 -10  -1  487.75   38.30
   3  10   1  454.95   38.80
   3  10   1  479.15   37.40
   4  10   1  372.46   32.30
   4  10   1  391.46   30.70
  -5 -10  -1   61.49   12.10
   5  10   1   66.89   12.30
   5  10   1   78.39    9.00
  -6 -10  -1  219.58   23.20
   6  10   1  268.97   20.30
   6  10   1  219.88   22.40
  -7 -10  -1    6.70    7.40
   7  10   1   10.20    3.60
   7  10   1    5.00    5.70
   8  10   1   23.90   11.40
  -9 -10  -1    4.40    9.30
   9  10   1    3.80    5.90
 -10 -10  -1   11.60   10.50
  10  10   1   13.30    6.90
 -11 -10  -1   27.50   12.40
 -11 -10  -1   22.30    4.00
  11  10   1   13.60    6.80
 -12 -10  -1   51.09    6.80
 -12 -10  -1   83.19   18.30
  12  10   1   51.79   10.60
 -13 -10  -1    3.30    2.90
  13  10   1   -3.70    6.20
 -14 -10  -1   48.20    6.30
 -15 -10  -1    9.50    3.30
 -16 -10  -1    5.60    2.40
 -17 -10  -1    2.70    1.90
 -11  11   1    1.00    1.70
  10 -11  -1   41.40    3.70
 -10  11   1   40.30    4.90
   9 -11  -1   -0.10    1.10
  -9  11   1    2.10    2.20
   8 -11  -1   28.90    3.20
  -8  11   1   41.40    5.60
  -8  11   1   35.00    5.20
   7 -11  -1    9.40    1.60
  -7  11   1    7.30    3.20
  -7  11   1    2.30    2.60
   6 -11  -1   -5.50    9.20
  -6  11   1   -0.20    2.30
  -6  11   1    0.00    2.90
  -6  11   1   -8.10    8.70
   5 -11  -1    4.10    6.30
  -5  11   1   10.30    8.80
  -5  11   1    5.90    2.90
  -5  11   1    7.40    3.50
   4 -11  -1    0.70    4.90
  -4  11   1    3.20    4.90
  -4  11   1    0.20    7.70
  -4  11   1   -1.80    2.60
  -4  11   1    1.30    4.30
   3 -11  -1   22.40    5.90
  -3  11   1   28.70    5.80
  -3  11   1   21.80    8.70
   2 -11  -1   50.89    9.30
  -2  11   1   50.99    7.90
  -1  11   1   98.69   17.60
   0 -11  -1  186.98   17.40
   0  11   1  180.08   17.00
  -1 -11  -1   81.99   11.40
   1  11   1   76.09   12.30
   1  11   1  107.29   11.10
  -2 -11  -1  106.39   11.80
   2  11   1   70.09   14.20
   2  11   1  101.99   11.40
  -3 -11  -1   37.00    6.40
  -3 -11  -1   26.80    6.90
   3  11   1   40.50    6.40
   3  11   1   30.40    7.80
  -4 -11  -1   70.29   11.90
   4  11   1   80.49    9.90
   4  11   1   75.69   13.40
  -5 -11  -1   59.59   12.30
   5  11   1   58.69    8.80
  -6 -11  -1    2.90    4.10
  -6 -11  -1    4.00    2.10
  -6 -11  -1    4.60    7.20
   6  11   1    7.70    6.80
   6  11   1    8.70    4.20
  -7 -11  -1   10.60    4.50
  -7 -11  -1    4.30    2.70
   7  11   1   10.40    4.10
  -8 -11  -1   10.00    9.00
  -8 -11  -1   30.90    7.30
  -8 -11  -1   10.30    3.40
   8  11   1   11.40    6.80
  -9 -11  -1   58.49   12.90
   9  11   1   57.89   10.60
  10  11   1   14.40    7.60
 -11 -11  -1   30.20   14.00
 -11 -11  -1    3.30    2.80
  11  11   1   10.20    6.70
 -12 -11  -1   24.10    4.10
  12  11   1    9.40    9.40
 -13 -11  -1    3.70    2.80
 -14 -11  -1   27.80    5.60
 -15 -11  -1    0.00    2.20
 -16 -11  -1   -0.20    2.00
 -17 -11  -1    3.80    2.00
  10 -12  -1    4.10    1.30
 -10  12   1    2.30    2.00
   9 -12  -1    4.10    1.40
  -9  12   1    4.40    2.30
   8 -12  -1    1.70    1.20
  -8  12   1    1.20    2.20
  -8  12   1    2.90    2.60
   7 -12  -1    1.00    1.10
  -7  12   1   -1.00    2.40
  -7  12   1    4.20    4.10
   6 -12  -1    3.40    1.20
  -6  12   1    0.40    2.90
  -6  12   1    0.80    2.40
  -5  12   1   12.70    3.60
  -5  12   1   10.60    3.10
  -4  12   1   -1.70    8.50
  -4  12   1    0.40    3.20
  -4  12   1    0.00    2.50
  -3  12   1    1.00    2.70
  -3  12   1    0.20    3.30
  -3  12   1   -5.40   10.40
   2 -12  -1   14.60    5.70
  -2  12   1   17.90    5.30
  -2  12   1   -3.40    8.10
   1 -12  -1   77.69   11.40
  -1  12   1   81.49   11.00
   0 -12  -1   13.00    5.40
   0 -12  -1   11.30    1.60
   0  12   1    8.40    4.70
   0  12   1   25.50    8.80
  -1 -12  -1   55.09    4.40
   1  12   1   33.80   10.10
  -2 -12  -1   51.89    4.50
  -2 -12  -1   52.89    8.50
   2  12   1   50.09    8.10
  -3 -12  -1   91.09   15.10
  -3 -12  -1   62.99   10.30
  -3 -12  -1   64.19    5.60
   3  12   1   56.69   11.50
   3  12   1   72.79   12.90
  -4 -12  -1   56.19    8.40
  -4 -12  -1   61.29   10.50
  -4 -12  -1   55.29    5.20
   4  12   1   45.10   11.60
   4  12   1   60.49    9.20
  -5 -12  -1    0.30    7.20
  -5 -12  -1    0.20    2.30
  -5 -12  -1    0.60    4.40
   5  12   1    3.40    4.40
   5  12   1    7.20    8.90
  -6 -12  -1   14.70    2.80
  -6 -12  -1   17.80   10.50
  -6 -12  -1    9.70    5.40
   6  12   1    8.90    5.00
   6  12   1    7.90    7.20
  -7 -12  -1   10.30    9.30
  -7 -12  -1   11.10    3.10
   7  12   1   11.40    7.50
  -8 -12  -1   84.19   11.40
  -8 -12  -1   52.89    7.30
  -8 -12  -1   72.69   13.90
   8  12   1   66.49   11.30
   8  12   1   67.89   10.90
  -9 -12  -1   62.59   14.30
   9  12   1   58.09   10.70
 -10 -12  -1   77.59    8.50
 -10 -12  -1   93.29   18.70
  10  12   1   79.69   14.40
 -11 -12  -1    0.20   14.00
 -11 -12  -1    0.20    2.50
  11  12   1    2.80    7.10
 -12 -12  -1   42.30    6.10
 -12 -12  -1   46.50   21.50
  12  12   1   27.70    7.50
 -13 -12  -1   30.40    4.70
 -14 -12  -1    4.30    2.70
 -15 -12  -1   15.60    4.90
 -16 -12  -1   -0.30    2.00
   9 -13  -1    3.20    1.10
  -9  13   1    3.60    2.00
   8 -13  -1   30.10    2.90
  -8  13   1   20.90    3.50
   7 -13  -1    2.30    1.20
  -7  13   1    0.40    2.20
   6 -13  -1   13.50    1.70
  -6  13   1   19.80    4.50
  -6  13   1    5.80    2.90
   5 -13  -1    1.20    1.10
  -5  13   1   -0.90    2.30
  -5  13   1    4.90    3.40
   4 -13  -1    5.90    7.20
   4 -13  -1    3.80    1.30
  -4  13   1    1.50    2.50
  -4  13   1    2.50    3.40
  -4  13   1   -0.70    9.40
   3 -13  -1  110.49   16.30
   3 -13  -1  132.49   10.60
  -3  13   1  169.68   12.70
  -3  13   1  150.08   12.30
  -3  13   1  152.08   21.20
  -3  13   1  107.39   15.20
   2 -13  -1   10.30    5.90
   2 -13  -1   17.40    1.90
  -2  13   1    8.70    5.20
  -2  13   1   10.20    4.30
  -2  13   1   27.70   10.10
   1 -13  -1   71.19    6.20
  -1  13   1   87.39   15.20
  -1  13   1   76.99    8.20
  -1  13   1   81.99    8.60
   0 -13  -1   25.10    6.70
   0 -13  -1   31.40    3.10
   0  13   1   37.10   10.30
   0  13   1   23.50    6.30
  -1 -13  -1  106.39   12.80
  -1 -13  -1  107.79    8.30
   1  13   1  108.09   12.70
   1  13   1   86.89   16.60
  -2 -13  -1    1.60    4.40
  -2 -13  -1    3.10    1.40
   2  13   1    5.70    4.60
   2  13   1   25.10    9.60
  -3 -13  -1   72.99   12.30
  -3 -13  -1   75.69   11.00
  -3 -13  -1   67.79    5.90
   3  13   1   72.09   10.30
   3  13   1   54.39   12.40
  -4 -13  -1    7.60    5.40
  -4 -13  -1   -0.60   11.10
  -4 -13  -1   13.70    2.30
   4  13   1    8.50    8.30
   4  13   1   14.00    5.00
  -5 -13  -1   67.89   11.00
  -5 -13  -1   71.99   13.30
  -5 -13  -1   66.79    6.50
   5  13   1   73.29   10.30
   5  13   1   71.99   12.60
  -6 -13  -1   32.10    3.80
  -6 -13  -1   19.80   10.80
  -6 -13  -1   35.20    7.00
   6  13   1   36.30    6.40
   6  13   1   18.90    9.00
  -7 -13  -1    0.80    9.70
  -7 -13  -1    4.30    2.60
  -7 -13  -1    5.10    5.20
   7  13   1    3.80    7.10
   7  13   1   -0.80    4.20
  -8 -13  -1   37.40    4.90
  -8 -13  -1   25.80   11.70
   8  13   1   29.90   11.00
  -9 -13  -1  309.07   23.50
  -9 -13  -1  314.57   33.40
  -9 -13  -1  263.07   23.30
   9  13   1  259.87   23.80
   9  13   1  328.97   28.50
 -10 -13  -1   13.30   13.20
 -10 -13  -1   -1.30    2.40
  10  13   1    2.40    7.50
 -11 -13  -1  117.49   11.00
 -11 -13  -1  114.49   21.70
  11  13   1  126.39   16.70
 -12 -13  -1   23.70    3.90
 -14 -13  -1   24.90    3.80
 -15 -13  -1    1.60    2.10
 -16 -13  -1    7.10    2.20
   8 -14  -1    0.90    1.00
  -8  14   1    1.70    2.40
  -8  14   1   -0.70    1.60
   7 -14  -1    8.10    1.50
  -7  14   1   11.80    2.90
  -7  14   1   12.80    2.50
   6 -14  -1    6.00    1.40
  -6  14   1    4.60    2.90
  -6  14   1    4.10    2.30
   5 -14  -1    2.30    1.20
  -5  14   1    2.90    3.10
  -5  14   1    2.70    4.30
   4 -14  -1   50.99    4.40
  -4  14   1   47.30    6.80
  -4  14   1   53.59    6.10
   3 -14  -1   32.80    3.40
  -3  14   1   28.40    4.50
  -3  14   1   45.90    6.20
   2 -14  -1   86.39    7.20
   2 -14  -1   82.49   14.20
  -2  14   1  102.99    9.50
  -2  14   1   85.69    8.60
  -2  14   1   87.49   15.00
  -2  14   1   97.99   18.90
   1 -14  -1   61.69    5.40
   1 -14  -1   51.99    9.90
  -1  14   1   88.89   15.10
  -1  14   1   57.19    9.60
  -1  14   1   78.79    8.20
  -1  14   1   62.59    7.00
   0 -14  -1   64.99   10.80
   0 -14  -1   62.29    5.50
   0  14   1   61.99   10.20
   0  14   1   47.30   11.90
   0  14   1   79.59    7.50
   0  14   1   63.49    7.90
  -1 -14  -1   56.59    4.70
  -1 -14  -1   38.90    8.60
   1  14   1   54.29    6.10
   1  14   1   76.39   12.60
   1  14   1   34.30    7.50
  -2 -14  -1   74.69    6.00
   2  14   1   41.90   13.10
   2  14   1   56.99    7.80
  -3 -14  -1   29.00    6.70
  -3 -14  -1   33.50    4.40
   3  14   1   19.40    9.70
   3  14   1   20.00    5.20
  -4 -14  -1  133.19   22.90
  -4 -14  -1  203.38   18.40
   4  14   1  146.69   21.70
   4  14   1  149.59   17.70
   4  14   1  207.78   17.80
  -5 -14  -1   16.90   10.00
  -5 -14  -1    8.90    2.50
  -5 -14  -1   10.10    5.80
   5  14   1   -5.50    8.70
   5  14   1    4.10    4.60
   5  14   1    5.20    4.80
  -6 -14  -1  140.39   13.40
  -6 -14  -1  142.69   12.50
  -6 -14  -1  194.28   30.40
  -6 -14  -1  153.08   16.70
   6  14   1  149.49   14.30
   6  14   1  166.68   16.10
   6  14   1  148.59   14.00
  -7 -14  -1  119.29   10.20
  -7 -14  -1  122.29   20.90
  -7 -14  -1  112.69   10.30
   7  14   1   83.79   16.70
   7  14   1  111.79   11.40
   7  14   1  114.19   10.40
  -8 -14  -1   57.19    6.80
  -8 -14  -1   58.79    7.00
  -8 -14  -1   49.70   15.20
   8  14   1   48.20    6.60
   8  14   1   35.60   10.90
   8  14   1   61.79    8.10
  -9 -14  -1   40.20   15.70
   9  14   1   54.39   10.70
   9  14   1   57.79    8.20
 -10 -14  -1   -0.10    2.60
 -10 -14  -1   19.50   16.00
  10  14   1    0.70    5.40
  10  14   1    0.00    6.80
 -11 -14  -1   10.40    3.20
 -12 -14  -1   11.20    3.20
 -13 -14  -1    4.00    2.60
 -14 -14  -1    0.30    2.10
 -15 -14  -1   -1.30    2.10
  -7  15   1    1.10    2.30
  -7  15   1    1.10    1.70
   6 -15  -1    4.40    1.10
  -6  15   1    2.90    1.80
  -6  15   1    6.90    2.70
   5 -15  -1   11.30    1.60
  -5  15   1   10.70    3.10
  -5  15   1   14.30    2.70
   4 -15  -1    1.60    1.00
  -4  15   1   -0.20    2.90
  -4  15   1    0.50    2.10
   3 -15  -1   32.50    3.10
  -3  15   1   25.30    4.70
  -3  15   1   39.20    4.80
   2 -15  -1   39.60    3.80
  -2  15   1   48.50    6.40
  -2  15   1   40.10    5.20
   1 -15  -1   16.40    7.40
   1 -15  -1   10.70    1.80
  -1  15   1   14.30    5.90
  -1  15   1   -7.90   12.00
  -1  15   1    6.40    4.00
  -1  15   1   17.10    3.30
   0 -15  -1   21.50    2.70
   0  15   1   30.40    4.80
   0  15   1   44.70   23.70
  -1 -15  -1   23.70    7.50
  -1 -15  -1    4.80    1.80
   1  15   1   -2.10    9.20
   1  15   1    3.80    3.90
   1  15   1   12.30    5.80
   1  15   1   10.90    2.90
  -2 -15  -1   38.90    4.20
  -2 -15  -1   35.00    8.10
   2  15   1   37.30    7.70
   2  15   1   62.69   13.90
   2  15   1   39.70    5.60
  -3 -15  -1    7.50    2.20
  -3 -15  -1   10.00    5.80
   3  15   1   -2.30    4.00
   3  15   1    0.90    4.80
   3  15   1   10.40    3.00
   3  15   1   -5.50    9.50
  -4 -15  -1    1.60    2.20
  -4 -15  -1    1.50    2.60
  -4 -15  -1    3.70    6.00
   4  15   1    1.60    2.70
   4  15   1  -15.90    8.90
   4  15   1    2.30    4.00
   4  15   1    5.70    5.00
  -5 -15  -1   49.10    9.00
  -5 -15  -1   46.00    5.90
  -5 -15  -1   47.40    5.40
   5  15   1   40.20    6.20
   5  15   1   17.10   10.90
   5  15   1   47.40    8.10
   5  15   1   47.90    6.10
  -6 -15  -1   -0.20    2.50
  -6 -15  -1    7.50    6.10
  -6 -15  -1   -1.00    2.70
  -6 -15  -1    8.80   12.80
   6  15   1   15.60    9.80
   6  15   1    0.10    4.80
   6  15   1    4.70    2.90
   6  15   1    4.60    4.30
  -7 -15  -1   -2.50   14.10
  -7 -15  -1    0.20    2.50
  -7 -15  -1    1.50    3.00
  -7 -15  -1   17.40    6.60
   7  15   1    6.00    4.80
   7  15   1    6.20    9.00
   7  15   1    3.20    2.80
   7  15   1    1.90    4.30
  -8 -15  -1    2.60    3.50
  -8 -15  -1   -0.40    2.60
   8  15   1    1.70    2.70
   8  15   1   -5.60    8.40
   8  15   1    3.90    4.20
  -9 -15  -1   -1.40    3.60
  -9 -15  -1   -8.50   16.90
  -9 -15  -1    2.50    3.00
   9  15   1    7.60    7.60
   9  15   1    5.00    5.20
 -10 -15  -1    0.00    2.40
  10  15   1   -2.40    4.10
 -11 -15  -1    5.70    2.70
 -12 -15  -1    1.90    2.40
 -13 -15  -1    4.40    2.50
 -14 -15  -1    4.50    2.20
 -15 -15  -1    1.10    1.90
  -6  16   1    4.90    1.50
  -6  16   1   -1.40    2.00
   5 -16  -1   -0.40    0.90
  -5  16   1   -0.70    2.10
  -5  16   1    0.90    1.60
   4 -16  -1   -1.20    1.50
  -4  16   1   -0.40    2.60
  -4  16   1    0.50    2.40
   3 -16  -1   10.00    1.60
  -3  16   1    9.00    3.40
  -3  16   1   11.30    2.50
   2 -16  -1    6.00    1.30
  -2  16   1    5.50    4.60
  -2  16   1    2.90    2.20
   1 -16  -1   25.00    3.00
  -1  16   1   31.10    5.00
  -1  16   1   26.10    3.90
   0 -16  -1   26.20    3.40
   0  16   1   27.20    4.00
   0  16   1   45.90    6.70
  -1 -16  -1    0.60    1.50
   1  16   1    1.30    2.40
   1  16   1   -3.30    3.50
  -2 -16  -1   -9.80    5.70
  -2 -16  -1    1.20    1.80
   2  16   1    4.30   11.40
   2  16   1    2.40    5.00
   2  16   1    0.70    5.40
   2  16   1    2.60    2.60
  -3 -16  -1    5.70    2.30
  -3 -16  -1    1.80    6.80
  -3 -16  -1    7.00    3.30
   3  16   1    7.10    5.00
   3  16   1   -0.30    3.30
   3  16   1    3.10   11.40
   3  16   1   12.30    4.60
  -4 -16  -1   46.40    6.20
  -4 -16  -1   51.69    9.30
  -4 -16  -1   54.39    6.30
   4  16   1   61.99   15.30
   4  16   1   50.69    6.40
   4  16   1   44.20    8.20
   4  16   1   61.69    8.00
  -5 -16  -1   50.89    6.60
  -5 -16  -1   60.79    7.10
  -5 -16  -1   56.99    9.60
   5  16   1   75.29    8.40
   5  16   1   41.80   11.90
   5  16   1   61.19    6.80
   5  16   1   56.79    8.80
  -6 -16  -1    1.20    3.50
  -6 -16  -1   -5.40    5.70
  -6 -16  -1    4.20    2.80
   6  16   1    3.30    6.50
   6  16   1   -3.50    8.70
   6  16   1    0.00    5.10
   6  16   1   -6.20    3.20
  -7 -16  -1  135.89   11.90
  -7 -16  -1  126.49   11.90
   7  16   1  110.69   20.00
   7  16   1  139.89   12.90
   7  16   1  138.99   11.90
  -8 -16  -1    4.00    3.50
  -8 -16  -1    6.20    2.90
   8  16   1    4.20    2.60
   8  16   1    0.00    4.00
  -9 -16  -1   12.90    3.50
  -9 -16  -1    7.20    4.00
   9  16   1   11.40    4.80
 -10 -16  -1    2.20    3.10
  10  16   1    4.20    5.90
 -11 -16  -1   12.80    3.20
 -12 -16  -1   -1.20    1.90
 -13 -16  -1    1.30    2.20
 -14 -16  -1    0.20    2.50
   4 -17  -1    0.60    1.10
  -4  17   1    0.50    2.00
  -4  17   1   -1.30    1.80
   3 -17  -1    9.70    1.50
  -3  17   1    7.40    2.00
  -3  17   1    1.90    2.90
   2 -17  -1    3.20    1.30
  -2  17   1    1.10    2.70
  -2  17   1    2.40    1.80
   1 -17  -1   11.80    1.80
  -1  17   1    7.70    3.40
  -1  17   1   10.40    2.50
   0 -17  -1    2.70    1.50
   0  17   1    1.00    2.20
  -1 -17  -1    3.20    1.70
   1  17   1    6.20    3.70
   1  17   1    3.10    3.50
  -2 -17  -1    0.70    1.80
  -2 -17  -1   -0.20    2.40
   2  17   1   -1.00    2.40
   2  17   1   -3.70    3.50
  -3 -17  -1   -2.00    2.40
  -3 -17  -1   -1.90    1.90
   3  17   1    4.40    3.90
   3  17   1   -2.10    2.40
  -4 -17  -1   91.39    9.00
  -4 -17  -1  107.99    8.60
   4  17   1   96.29    9.20
   4  17   1   88.89   10.20
  -5 -17  -1   35.00    4.90
  -5 -17  -1   31.30    4.10
   5  17   1   27.20    5.60
   5  17   1   23.90    4.30
  -6 -17  -1  201.48   16.40
  -6 -17  -1  204.88   16.30
   6  17   1  187.48   16.30
   6  17   1  204.28   17.20
  -7 -17  -1    1.60    2.70
  -7 -17  -1    0.60    3.00
   7  17   1    2.60    2.60
   7  17   1    0.40    4.40
  -8 -17  -1  101.69    9.40
  -8 -17  -1   80.59    9.50
   8  17   1   82.59   10.20
   8  17   1   87.69    9.70
  -9 -17  -1    6.60    2.80
  -9 -17  -1    3.30    3.60
   9  17   1    2.60    4.20
 -10 -17  -1   64.89    6.50
  10  17   1   54.19    7.20
 -11 -17  -1   11.70    2.70
 -12 -17  -1    0.90    2.00
   3 -18  -1    3.80    1.30
  -3  18   1    2.20    1.50
  -3  18   1    0.80    1.50
   2 -18  -1   -1.30    1.30
  -2  18   1    2.10    1.90
  -2  18   1    1.50    1.80
   1 -18  -1    3.80    1.60
  -1  18   1    5.20    2.60
  -1  18   1    4.80    1.90
   0 -18  -1   20.30    2.60
   0 -18  -1   18.10    2.90
   0  18   1   18.90    3.10
  -1 -18  -1   -0.80    1.80
  -1 -18  -1   -0.10    1.70
   1  18   1   -1.60    2.70
  -2 -18  -1    2.30    2.00
  -2 -18  -1    4.20    2.00
   2  18   1    1.60    3.30
   2  18   1    4.30    2.20
  -3 -18  -1   30.10    3.90
  -3 -18  -1   23.00    3.30
   3  18   1   21.40    4.60
   3  18   1   26.70    3.90
  -4 -18  -1    3.80    2.30
  -4 -18  -1    1.70    2.30
   4  18   1    4.20    2.40
   4  18   1    4.20    4.00
  -5 -18  -1   53.79    6.30
  -5 -18  -1   60.59    6.20
   5  18   1   62.99    6.20
   5  18   1   39.60    6.50
  -6 -18  -1   36.40    4.50
  -6 -18  -1   29.60    4.40
   6  18   1   32.30    5.60
   6  18   1   32.80    4.40
  -7 -18  -1   36.50    5.10
  -7 -18  -1   27.90    4.80
   7  18   1   40.30    4.90
   7  18   1   37.30    5.70
  -8 -18  -1    5.30    3.50
  -8 -18  -1    3.70    2.40
   8  18   1   10.10    4.20
  -9 -18  -1   13.00    3.20
   9  18   1    6.80    4.10
 -10 -18  -1   16.30    3.00
  10  18   1   18.70    4.10
   1 -19  -1    3.70    1.80
   1 -19  -1    0.80    1.70
  -1  19   1    1.50    1.40
  -1  19   1    3.80    1.60
   0 -19  -1   -0.10    1.60
   0 -19  -1   -0.40    1.70
   0  19   1    1.60    1.70
   0  19   1   -0.10    1.50
  -1 -19  -1   12.20    2.40
  -1 -19  -1   14.70    2.30
   1  19   1    4.60    2.10
   1  19   1    7.80    2.30
  -2 -19  -1    0.50    1.90
  -2 -19  -1    0.70    2.40
   2  19   1    1.30    1.80
   2  19   1   -0.10    2.20
  -3 -19  -1   -0.40    2.10
  -3 -19  -1   -0.70    1.70
   3  19   1   -0.80    1.70
   3  19   1    2.40    2.70
  -4 -19  -1   -0.60    2.40
  -4 -19  -1    1.70    1.90
   4  19   1    0.50    1.90
   4  19   1    1.70    3.10
  -5 -19  -1   23.50    3.60
  -5 -19  -1   20.30    3.20
   5  19   1   16.50    3.80
   5  19   1   21.80    3.30
  -6 -19  -1    1.00    2.90
  -6 -19  -1    2.90    2.10
   6  19   1    4.20    3.40
   6  19   1    2.00    2.10
  -7 -19  -1   -0.30    4.20
  -7 -19  -1    0.70    1.90
   7  19   1   -0.40    3.60
  -8 -19  -1   -0.70    3.20
   8  19   1    1.80    3.20
   9  19   1   -1.90    3.30
 -10 -19  -1    0.20    4.10
  10  19   1    1.90    4.40
  -1 -20  -1    1.40    1.80
   1  20   1    0.80    1.20
  -2 -20  -1    0.70    1.90
   2  20   1    1.20    1.40
  -3 -20  -1    0.40    2.10
   3  20   1    1.20    1.70
  -4 -20  -1    8.10    2.60
   4  20   1    4.10    2.50
  -5 -20  -1    1.20    2.50
   5  20   1   -0.60    2.50
  -6 -20  -1    0.80    2.60
   6  20   1    1.70    2.80
  -7 -20  -1    2.70    2.80
   7  20   1    2.60    2.80
   8  20   1    0.40    3.20
  -9 -20  -1    6.80    3.10
   9  20   1    6.50    3.00
  -8 -20   2   -0.20    1.70
   7  20  -2   13.20    3.20
  -7 -20   2   14.90    2.60
   6  20  -2    9.00    2.90
  -6 -20   2   16.30    2.50
   5  20  -2    3.10    1.60
   5  20  -2    3.10    2.50
  -5 -20   2    0.80    1.60
   4  20  -2   24.20    3.70
  -4 -20   2   34.60    3.70
  -4 -20   2   37.10    4.30
   3  20  -2   -0.70    1.40
   3  20  -2    0.30    1.60
  -3 -20   2    1.10    1.60
  -3 -20   2    0.30    2.00
 -10 -19   2    3.10    1.70
  -9 -19   2   18.10    2.90
   8  19  -2   16.30    4.20
  -8 -19   2   22.80    3.20
   7  19  -2   13.20    3.50
  -7 -19   2    2.60    3.90
  -7 -19   2   -0.70    2.10
   6  19  -2    3.60    3.00
   6  19  -2    4.10    2.10
  -6 -19   2    2.60    2.10
  -6 -19   2    1.50    2.90
   5  19  -2   67.39    6.60
   5  19  -2   71.29    7.20
  -5 -19   2   61.29    6.50
  -5 -19   2   83.49    7.10
   4  19  -2    1.80    1.80
   4  19  -2    3.10    2.70
  -4 -19   2    2.10    1.80
  -4 -19   2    1.70    2.30
   3  19  -2   28.20    4.20
   3  19  -2   35.90    4.80
  -3 -19   2   43.60    4.50
  -3 -19   2   33.30    4.10
   2  19  -2    0.50    1.90
   2  19  -2    0.20    1.70
  -2 -19   2    2.00    1.80
  -2 -19   2    0.80    1.90
   1  19  -2   12.20    2.40
  -1 -19   2   10.80    2.10
  -1 -19   2   11.60    2.40
   0  19  -2    8.40    2.00
   0 -19   2    6.20    1.80
   0 -19   2    8.00    2.00
 -12 -18   2   22.30    3.30
 -11 -18   2    5.00    2.20
 -10 -18   2   71.19    6.80
  -9 -18   2    5.80    2.30
   8  18  -2    4.90    3.30
  -8 -18   2    5.40    2.50
   7  18  -2    7.10    2.70
   7  18  -2    8.20    3.60
  -7 -18   2   10.00    3.40
  -7 -18   2    4.80    2.60
   6  18  -2    9.20    3.80
   6  18  -2    3.60    2.30
  -6 -18   2    6.90    3.00
  -6 -18   2    3.60    2.30
   5  18  -2    6.70    2.70
   5  18  -2    9.70    3.90
  -5 -18   2    5.70    2.70
  -5 -18   2    5.30    2.40
   4  18  -2    0.40    3.40
   4  18  -2   -0.20    2.10
  -4 -18   2   -2.50    2.10
  -4 -18   2   -0.40    1.90
   3  18  -2    5.20    3.30
   3  18  -2    1.40    2.10
  -3 -18   2    1.50    1.90
  -3 -18   2    0.40    1.90
   2  18  -2   10.60    3.30
   2  18  -2   16.40    3.00
  -2 -18   2   18.90    2.90
  -2 -18   2   18.50    2.70
   1  18  -2   -0.80    2.40
   1  18  -2    3.80    2.10
  -1 -18   2    2.60    2.00
  -1 -18   2    5.60    1.90
   0  18  -2   15.80    2.90
   0 -18   2   19.60    2.80
   0 -18   2   12.40    3.20
  -1  18  -2    9.90    2.30
  -1  18  -2    4.50    1.90
   1 -18   2    9.40    2.20
   1 -18   2   10.20    1.80
  -2  18  -2    1.70    2.00
  -2  18  -2    0.20    1.30
   2 -18   2    0.80    1.40
 -13 -17   2    0.20    1.70
 -12 -17   2    1.30    1.90
 -11 -17   2    3.00    2.10
 -10 -17   2    1.30    2.00
  -9 -17   2    2.70    2.40
   8  17  -2    2.70    2.60
   8  17  -2    1.30    3.70
  -8 -17   2    7.70    3.50
  -8 -17   2    0.60    2.50
  -7 -17   2    1.80    2.80
   6  17  -2    1.50    4.10
   6  17  -2   -1.50    2.50
  -6 -17   2    0.10    2.40
  -6 -17   2   -1.80    2.60
   5  17  -2    3.50    3.90
   5  17  -2    2.10    2.50
  -5 -17   2    0.70    2.50
  -5 -17   2    3.90    2.50
   4  17  -2    1.50    2.60
   4  17  -2    3.70    3.80
  -4 -17   2    3.00    2.20
  -4 -17   2   -0.30    2.40
   3  17  -2   13.60    4.10
   3  17  -2   11.50    3.10
  -3 -17   2   13.90    3.10
  -3 -17   2   11.10    2.60
   2  17  -2    4.70    3.30
   2  17  -2    2.80    3.60
  -2 -17   2    9.20    2.20
  -2 -17   2    8.40    3.50
   1  17  -2    4.10    3.50
   1  17  -2   11.70    2.80
  -1 -17   2    6.50    1.90
   0  17  -2    8.70    3.40
   0  17  -2   14.00    2.80
   0 -17   2   11.10    2.10
  -1  17  -2   14.50    2.70
  -1  17  -2    9.70    3.10
   1 -17   2   11.30    1.90
  -2  17  -2    0.00    2.00
  -2  17  -2   -0.20    2.10
   2 -17   2    1.00    1.20
  -3  17  -2    0.60    1.70
  -3  17  -2    1.30    1.70
   3 -17   2    0.50    1.20
  -4  17  -2   17.80    3.10
   4 -17   2   17.90    2.40
 -14 -16   2    6.30    2.00
 -13 -16   2    3.00    2.10
 -11 -16   2    1.20    2.20
 -10 -16   2    8.00    3.00
  -9 -16   2   16.00    3.40
   8  16  -2    0.70    2.50
   8  16  -2    5.20    4.10
  -8 -16   2   -0.60    3.20
  -8 -16   2    1.70    2.60
   7  16  -2   36.00    6.00
   7  16  -2   42.00    5.90
  -7 -16   2   39.60    5.20
   6  16  -2   -4.80    3.80
   6  16  -2   -1.40    2.40
  -6 -16   2   -0.50    2.30
  -6 -16   2   -0.50    2.50
   5  16  -2   33.70    4.60
   5  16  -2   22.80    5.00
  -5 -16   2   22.00    3.60
  -5 -16   2   26.10    4.30
   4  16  -2   17.90    4.60
   4  16  -2    6.90    3.30
  -4 -16   2   11.80    3.00
  -4 -16   2   16.10    2.80
   3  16  -2   79.99    7.70
  -3 -16   2   66.29    6.80
  -3 -16   2   75.69    7.40
   2  16  -2   11.20    3.20
   2  16  -2   18.50    4.50
  -2 -16   2   16.90    2.60
   1  16  -2  118.39    9.70
   1  16  -2  103.09   10.50
  -1 -16   2   98.79    8.70
   0  16  -2    0.70    3.40
   0  16  -2   -1.30    2.10
   0 -16   2    2.30    1.40
  -1  16  -2   14.10    3.70
  -1  16  -2   16.10    3.20
   1 -16   2   14.80    2.10
  -2  16  -2    5.80    3.10
  -2  16  -2    8.00    2.50
   2 -16   2    7.80    1.50
  -3  16  -2    4.40    2.60
  -3  16  -2    5.30    2.10
   3 -16   2    2.80    1.30
  -4  16  -2   11.20    3.30
  -4  16  -2   10.30    2.30
   4 -16   2   10.20    1.60
  -5  16  -2    5.70    2.00
  -5  16  -2    7.30    1.90
   5 -16   2    7.20    1.30
 -15 -15   2    9.80    2.30
 -14 -15   2    6.20    2.30
 -13 -15   2   50.69    5.80
 -12 -15   2   -0.90    2.10
 -11 -15   2   25.80    4.10
 -10 -15   2    1.90    2.70
  -9 -15   2    6.70    2.90
   8  15  -2   11.80    4.40
   8  15  -2    2.40    5.70
   8  15  -2   13.60    3.40
  -8 -15   2   11.90    3.40
  -8 -15   2    9.90    3.70
   7  15  -2   14.70    4.70
   7  15  -2    7.90    3.30
   7  15  -2    9.90    9.30
  -7 -15   2    9.40    3.20
   6  15  -2  201.98   20.00
   6  15  -2  203.38   16.70
   6  15  -2  187.98   17.00
  -6 -15   2  195.58   16.60
  -6 -15   2  194.68   16.10
  -6 -15   2  219.28   20.90
   5  15  -2   23.80    5.10
   5  15  -2   20.00    4.50
   5  15  -2   39.60    7.70
   5  15  -2   12.80    8.50
  -5 -15   2   29.80    4.20
  -5 -15   2   24.80    3.60
  -5 -15   2   36.80    8.40
   4  15  -2  119.19   19.70
   4  15  -2  142.79   16.00
   4  15  -2  137.29   12.10
   4  15  -2  144.29   12.90
  -4 -15   2  129.39   16.70
  -4 -15   2  129.19   11.90
  -4 -15   2  141.49   11.30
   3  15  -2   -2.30   10.00
   3  15  -2    5.70    3.90
   3  15  -2    1.60    2.70
   3  15  -2   -0.80    5.40
  -3 -15   2    4.10    1.90
  -3 -15   2   -5.10    6.40
   2  15  -2  140.19   12.60
   2  15  -2  142.99   11.80
   2  15  -2  121.99   15.20
   2  15  -2  120.09   21.80
  -2 -15   2  134.49   10.70
  -2 -15   2  121.99   16.50
   1  15  -2   14.60    3.10
   1  15  -2    6.90    3.70
   1  15  -2   16.80    6.70
   1  15  -2   -1.00   11.40
  -1 -15   2    7.90    2.10
  -1 -15   2   13.40    7.70
   0  15  -2   59.39    8.80
   0  15  -2   46.80   14.90
   0  15  -2   51.29    6.10
   0 -15   2   44.70    4.70
   0 -15   2   60.99   10.80
  -1  15  -2   32.30    5.20
  -1  15  -2   48.20    5.10
   1 -15   2   32.70    3.80
  -2  15  -2   49.99    5.30
  -2  15  -2   37.80    5.30
   2 -15   2   33.70    3.80
  -3  15  -2  119.49   11.00
  -3  15  -2  121.89   10.90
  -4  15  -2    0.70    2.10
  -4  15  -2    3.40    2.90
   4 -15   2    1.00    1.10
  -5  15  -2   30.20    4.40
  -5  15  -2   44.20    5.00
   5 -15   2   34.30    3.40
  -6  15  -2    7.40    2.20
  -6  15  -2    5.40    2.00
   6 -15   2    4.70    1.20
  -7  15  -2    8.80    2.00
  -7  15  -2    7.80    2.10
   7 -15   2    9.90    1.90
 -15 -14   2    7.80    2.60
 -14 -14   2   16.80    3.20
 -13 -14   2   11.60    2.90
 -12 -14   2   46.70    6.00
 -11 -14   2    0.50    2.50
 -10 -14   2    3.10    2.70
   9  14  -2  -12.50    7.90
  -9 -14   2   -5.60   15.30
  -9 -14   2    1.60    2.60
   8  14  -2   11.50    7.40
   8  14  -2   13.30    3.50
  -8 -14   2   13.10    3.80
  -8 -14   2    6.70   15.40
  -8 -14   2   13.70    3.50
   7  14  -2  210.08   19.70
   7  14  -2  218.68   17.40
   7  14  -2  214.98   23.10
   7  14  -2  206.18   17.80
  -7 -14   2  193.68   16.90
  -7 -14   2  212.78   17.30
  -7 -14   2  224.78   22.10
  -7 -14   2  180.68   29.60
   6  14  -2   41.60   10.50
   6  14  -2   54.99    8.40
   6  14  -2   61.59    6.90
  -6 -14   2   65.99    6.70
  -6 -14   2   58.59    9.10
  -6 -14   2   43.20   15.50
  -6 -14   2   57.59    6.30
   5  14  -2   22.10    9.20
   5  14  -2   11.60    5.10
   5  14  -2   18.50    4.60
   5  14  -2    6.70    3.50
  -5 -14   2    3.20    3.00
  -5 -14   2    7.30    5.90
  -5 -14   2    8.40    2.50
   4  14  -2   -2.90    3.70
   4  14  -2    3.10    3.00
   4  14  -2   18.00    8.70
   4  14  -2    2.40    4.40
  -4 -14   2   12.20    5.90
  -4 -14   2    0.60    2.10
  -4 -14   2    1.60    2.60
   3  14  -2   -0.10    2.70
   3  14  -2    6.30    4.30
   3  14  -2   11.20    8.90
   3  14  -2    5.60    4.80
  -3 -14   2    1.80    2.00
  -3 -14   2    2.30    5.50
   2  14  -2   17.50    5.70
   2  14  -2   19.30    6.30
   2  14  -2    9.40    4.40
   2  14  -2   11.90    8.10
  -2 -14   2    3.80    5.80
  -2 -14   2   12.00    2.10
   1  14  -2    0.60    7.50
   1  14  -2   -0.30    2.40
   1  14  -2    1.40    5.00
   1  14  -2   -0.60    3.50
  -1 -14   2    0.00    1.50
  -1 -14   2   -6.70    5.00
   0  14  -2   49.50    7.10
   0  14  -2   47.30   12.30
   0  14  -2   55.59    6.20
   0  14  -2   46.40    8.50
   0 -14   2   50.19    4.70
   0 -14   2   47.30    9.80
  -1  14  -2    4.90   10.40
  -1  14  -2   14.10    4.30
  -1  14  -2    9.10    5.50
  -1  14  -2    5.20    2.80
   1 -14   2   11.90    7.00
   1 -14   2   10.40    1.80
  -2  14  -2    3.40    4.70
  -2  14  -2    3.40    3.40
  -2  14  -2   18.80   11.40
   2 -14   2    5.50    7.00
   2 -14   2    4.50    1.40
  -3  14  -2    4.30    3.50
  -3  14  -2    5.00    2.60
   3 -14   2    5.60    1.50
  -4  14  -2   13.20    4.00
  -4  14  -2    2.60    2.80
   4 -14   2    7.60    1.60
  -5  14  -2    0.70    2.20
  -5  14  -2    5.00    3.10
   5 -14   2    0.20    1.10
  -6  14  -2    1.50    2.20
  -6  14  -2    0.20    2.70
   6 -14   2    2.60    1.30
  -7  14  -2    2.10    2.20
  -7  14  -2    0.80    1.80
   7 -14   2    3.90    1.10
  -8  14  -2   -0.60    1.60
  -8  14  -2   -1.40    1.90
   8 -14   2    1.90    0.90
 -16 -13   2    1.00    1.80
 -15 -13   2    0.60    2.10
 -14 -13   2    5.80    2.60
 -13 -13   2    5.60    2.80
 -12 -13   2    8.50    3.00
 -11 -13   2    0.60    2.50
 -10 -13   2    0.10    2.40
   9  13  -2   36.00    9.10
  -9 -13   2   46.00    6.40
  -9 -13   2   76.79   18.50
   8  13  -2   -1.20    4.90
   8  13  -2    4.30    6.90
  -8 -13   2    1.00    4.00
  -8 -13   2    0.50   11.90
  -8 -13   2    0.80    3.10
   7  13  -2    2.10    4.20
   7  13  -2   -0.10    2.50
   7  13  -2   -2.70   12.90
  -7 -13   2    2.30    2.60
  -7 -13   2   -4.00    3.90
  -7 -13   2    8.00   11.80
  -7 -13   2   10.20    6.30
   6  13  -2   61.09   12.00
  -6 -13   2   77.59    7.70
  -6 -13   2  108.29   12.30
  -6 -13   2   88.09   16.20
   5  13  -2   -1.60    4.40
   5  13  -2    0.30    7.10
  -5 -13   2    1.20    1.90
  -5 -13   2   23.40   11.60
  -5 -13   2   -1.60    4.90
   4  13  -2  199.28   18.30
  -4 -13   2  167.08   14.60
  -4 -13   2  203.18   19.00
   3  13  -2   97.29   17.10
   3  13  -2  134.79   14.10
  -3 -13   2  117.49    9.70
  -3 -13   2  129.99   14.50
   2  13  -2   64.19   13.30
  -2 -13   2  105.69   12.70
  -2 -13   2   91.89    7.40
   1  13  -2    3.10    4.00
   1  13  -2    2.00    8.50
  -1 -13   2    1.10    1.40
  -1 -13   2   -1.10    4.60
   0  13  -2   30.60    5.20
   0  13  -2   29.90   12.10
  -1  13  -2   86.69    8.60
  -1  13  -2   62.69   12.40
  -1  13  -2   62.69   10.70
   1 -13   2   63.69    5.80
   1 -13   2   74.59   12.70
  -2  13  -2   -5.80    8.70
  -2  13  -2    5.10    3.50
  -2  13  -2    2.20    2.80
   2 -13   2   -1.20    5.90
   2 -13   2    3.60    1.40
  -3  13  -2  131.69   13.90
  -3  13  -2  189.68   14.10
   3 -13   2  172.88   19.50
  -4  13  -2   31.50   16.10
  -4  13  -2    5.20    3.40
  -4  13  -2    6.30    2.90
   4 -13   2    2.40    1.40
  -5  13  -2   33.90    5.50
  -5  13  -2   47.10    6.10
   5 -13   2   48.80    4.10
  -6  13  -2    0.00    2.80
  -6  13  -2    0.70    3.30
   6 -13   2    1.20    1.20
  -7  13  -2    6.90    2.50
  -7  13  -2    4.90    2.90
   7 -13   2    4.50    1.40
  -8  13  -2    5.00    2.50
  -8  13  -2   -0.20    2.00
   8 -13   2    2.60    1.20
  -9  13  -2    0.00    2.00
  -9  13  -2    1.70    1.60
   9 -13   2   -0.20    1.00
 -16 -12   2    9.20    2.70
 -15 -12   2    4.10    2.30
 -14 -12   2    3.90    2.60
 -13 -12   2    4.90    3.00
 -12 -12   2    9.40    2.90
  11  12  -2    3.70    9.90
 -11 -12   2    7.00   19.70
 -11 -12   2    0.00    2.60
  10  12  -2    6.50    7.70
 -10 -12   2    2.50    2.70
 -10 -12   2   -1.50   13.00
   9  12  -2    5.20    6.60
  -9 -12   2    5.60    3.00
  -9 -12   2   12.10   12.00
   8  12  -2   11.00    7.40
  -8 -12   2    8.80    3.40
  -8 -12   2   18.20   11.20
   7  12  -2   16.30    7.70
   7  12  -2   31.80    6.10
  -7 -12   2   45.90   11.90
  -7 -12   2   36.20    7.10
   6  12  -2   14.20    7.70
   6  12  -2   15.40    5.40
  -6 -12   2   26.70   10.10
  -6 -12   2   21.80    3.20
  -6 -12   2   13.20    5.90
   5  12  -2   59.69    9.80
   5  12  -2   50.09   11.20
  -5 -12   2   60.09   10.80
  -5 -12   2   54.99    5.60
   4  12  -2   29.80    9.10
   4  12  -2   43.60    7.40
  -4 -12   2   45.50    9.90
  -4 -12   2   49.70    7.70
  -4 -12   2   36.80    4.40
   3  12  -2   84.19   10.80
   3  12  -2   43.40   11.40
  -3 -12   2   64.09    5.80
  -3 -12   2   85.49   11.40
   2  12  -2   18.20    8.70
   2  12  -2   28.80    6.20
  -2 -12   2   25.50    3.10
  -2 -12   2   26.40    6.50
   1  12  -2    5.80    4.60
   1  12  -2    1.30    6.60
  -1 -12   2    1.60    1.20
  -1 -12   2    8.20    5.10
   0  12  -2   64.29    9.80
   0  12  -2   64.29   11.90
   0 -12   2   61.09    5.40
   0 -12   2   73.29   11.10
  -1  12  -2   21.20    5.60
  -1  12  -2   -3.70    6.70
   1 -12   2   20.00    6.40
   1 -12   2   11.40    1.70
  -2  12  -2  314.37   31.20
  -2  12  -2  344.57   25.40
  -2  12  -2  300.57   27.60
  -2  12  -2  348.37   25.50
   2 -12   2  314.27   28.50
   2 -12   2  301.57   24.10
  -3  12  -2    9.30    3.80
  -3  12  -2   11.00    3.40
  -3  12  -2   13.30    8.50
   3 -12   2   13.30    6.40
  -4  12  -2  153.98   12.50
  -4  12  -2  151.28   12.40
  -4  12  -2  104.99   20.50
   4 -12   2  126.99   10.70
   4 -12   2  146.29   18.40
  -5  12  -2   39.20   11.60
  -5  12  -2   49.99    7.20
  -5  12  -2   51.79    7.60
   5 -12   2   57.79   12.00
   5 -12   2   53.49    4.60
  -6  12  -2   25.60    4.20
  -6  12  -2   16.00    3.80
   6 -12   2   21.90    2.70
  -7  12  -2    8.30    4.40
  -7  12  -2    8.80    3.50
   7 -12   2   12.10    1.70
  -8  12  -2    2.20    2.40
  -8  12  -2    4.30    2.70
   8 -12   2    7.60    1.50
  -9  12  -2    6.20    2.40
  -9  12  -2   10.30    2.90
   9 -12   2    9.60    1.60
 -10  12  -2    2.90    1.70
  10 -12   2   -0.70    1.00
 -16 -11   2   17.40    3.10
 -15 -11   2    2.80    2.30
 -14 -11   2   82.59    8.40
 -13 -11   2   79.39    8.40
  12  11  -2  124.19   16.70
 -12 -11   2  141.69   12.20
 -12 -11   2  113.69   25.00
  11  11  -2   44.00   10.20
 -11 -11   2   57.79   16.60
 -11 -11   2   50.79    6.40
  10  11  -2  159.28   19.30
 -10 -11   2  171.98   14.70
 -10 -11   2  148.29   27.30
   9  11  -2   12.70    6.90
  -9 -11   2    7.80   10.80
   8  11  -2   -2.50    5.60
  -8 -11   2   -6.50    9.40
   7  11  -2   72.29   13.40
   7  11  -2   78.79    9.80
  -7 -11   2   64.89    7.50
  -7 -11   2   79.89   13.90
  -7 -11   2   76.59   11.10
   6  11  -2    6.50    4.10
   6  11  -2    6.30    6.30
  -6 -11   2    4.20    2.20
  -6 -11   2    8.60    9.40
  -6 -11   2    9.50    5.10
   5  11  -2   22.10    7.80
   5  11  -2   27.80    5.50
  -5 -11   2   28.20    3.30
  -5 -11   2   30.80    6.00
  -5 -11   2   34.20    9.10
   4  11  -2   56.79   10.70
   4  11  -2   80.39    9.70
  -4 -11   2   65.69    6.00
  -4 -11   2   80.79   10.30
  -4 -11   2   64.49   11.00
   3  11  -2  156.48   15.00
   3  11  -2  137.59   17.70
  -3 -11   2  168.28   15.70
   2  11  -2    1.20    6.60
   2  11  -2    8.60    4.30
  -2 -11   2   -1.20    4.30
   1  11  -2   -0.90    4.10
   1  11  -2    0.60    6.30
  -1 -11   2    1.50    4.30
   0  11  -2   60.89   11.10
   0 -11   2   57.09   11.30
  -1  11  -2  125.09   13.80
  -1  11  -2  145.29   18.00
   1 -11   2  128.99   10.10
   1 -11   2  130.19   14.50
  -2  11  -2   84.09   14.00
   2 -11   2   98.19    8.00
   2 -11   2  107.59   13.10
  -3  11  -2   74.69   11.90
   3 -11   2   88.19   12.70
   3 -11   2  102.79    7.50
  -4  11  -2   85.39   14.90
  -4  11  -2  131.69   10.60
  -4  11  -2  122.99   10.70
   4 -11   2  105.19    9.00
  -5  11  -2    1.90    2.70
  -5  11  -2   -0.40    8.30
  -5  11  -2    2.00    3.10
   5 -11   2   -0.80    1.10
   5 -11   2    9.40    6.70
  -6  11  -2   46.30    6.20
  -6  11  -2   39.10    5.80
   6 -11   2   24.00   10.60
  -7  11  -2    5.90    3.20
  -7  11  -2    3.30    2.70
   7 -11   2    2.50    1.30
  -8  11  -2   73.59    7.60
  -8  11  -2   77.09    8.20
   8 -11   2   72.29    6.10
  -9  11  -2    7.50    2.80
  -9  11  -2   10.80    2.70
   9 -11   2    7.90    1.60
 -10  11  -2    1.40    2.00
 -10  11  -2    3.80    4.10
  10 -11   2    2.00    1.30
 -16 -10   2   10.40    2.60
 -15 -10   2   77.59    7.90
 -14 -10   2    2.40    3.00
 -13 -10   2  182.18   15.50
 -12 -10   2   17.80    3.80
  11  10  -2   44.40    9.90
 -11 -10   2   63.19    6.90
 -11 -10   2   55.49   16.60
  10  10  -2    7.80    6.50
 -10 -10   2    5.60    4.20
   9  10  -2    9.90    6.50
  -9 -10   2   12.80   10.20
   8  10  -2   12.40    6.40
  -8 -10   2    9.70    9.70
   7  10  -2   15.00    6.50
   7  10  -2    6.20    3.50
  -7 -10   2   11.00    8.40
  -7 -10   2    9.20    4.70
   6  10  -2    3.80    3.30
   6  10  -2    2.20    5.90
  -6 -10   2    3.80    7.40
  -6 -10   2    2.40    3.70
   5  10  -2  129.59   16.70
   5  10  -2  151.18   13.90
  -5 -10   2  162.88   14.20
  -5 -10   2  140.19   17.40
   4  10  -2   88.49   10.30
   4  10  -2   90.89   13.60
  -4 -10   2   97.29   13.40
  -4 -10   2   89.09   10.70
   3  10  -2   43.30    7.60
   3  10  -2   31.90    8.10
  -3 -10   2   49.80    8.10
  -3 -10   2   40.60    8.40
   2  10  -2    6.60    3.80
   2  10  -2    1.30    5.50
  -2 -10   2    3.80    3.60
   1  10  -2    3.60    5.80
   1  10  -2   15.70    4.50
  -1 -10   2   11.10    4.50
   0  10  -2   45.20    7.10
   0  10  -2   63.39   12.10
   0 -10   2   43.80    7.40
  -1  10  -2   10.10    6.80
  -1  10  -2   12.10    4.60
   1 -10   2   10.50    4.60
  -2  10  -2   22.90    5.70
  -2  10  -2   -0.10    9.60
   2 -10   2   23.50    6.00
  -3  10  -2   -3.90    6.60
  -3  10  -2    0.60    4.20
   3 -10   2    2.50    4.80
  -4  10  -2   -8.40    7.10
   4 -10   2    1.00    1.20
   4 -10   2    0.90    5.00
  -5  10  -2   40.10    5.40
  -5  10  -2   32.20    5.10
   5 -10   2   33.30    3.40
   5 -10   2   42.60    8.50
  -6  10  -2    3.30    8.00
  -6  10  -2   -1.20    2.50
  -6  10  -2   -1.00    3.10
   6 -10   2    0.70    1.30
   6 -10   2   -6.00    7.80
   6 -10   2    0.00   11.50
  -7  10  -2    3.90    9.30
  -7  10  -2   10.10    3.40
  -7  10  -2    2.90    2.90
   7 -10   2    3.90    8.50
  -8  10  -2    5.20    3.10
  -8  10  -2    0.80    2.50
   8 -10   2    2.60    1.40
  -9  10  -2   -0.70    3.00
  -9  10  -2    1.80    2.90
   9 -10   2    2.30    1.20
 -10  10  -2    5.70    2.50
 -10  10  -2    2.10    2.30
  10 -10   2    4.40    1.50
 -11  10  -2   21.50    3.00
  11 -10   2   13.90    2.00
 -17  -9   2   17.20    2.90
 -16  -9   2    5.10    2.50
 -15  -9   2   -2.30    2.50
 -14  -9   2  110.89   10.50
 -13  -9   2   28.50    4.70
  12   9  -2    9.90    7.10
 -12  -9   2   35.10   16.10
 -12  -9   2    1.60    2.60
  11   9  -2   65.89   11.60
 -11  -9   2   54.49   15.10
 -11  -9   2   57.59    7.00
  10   9  -2   -4.40    5.50
 -10  -9   2    2.50    9.80
   9   9  -2   24.00    7.50
  -9  -9   2   37.50   12.10
   8   9  -2    0.30    5.70
  -8  -9   2    2.10    9.20
   7   9  -2  303.07   22.80
   7   9  -2  248.58   24.80
  -7  -9   2  273.77   27.40
  -7  -9   2  291.47   23.20
   6   9  -2   -2.90    2.90
   6   9  -2   -3.00    4.90
  -6  -9   2    3.10    6.70
  -6  -9   2   -4.00    3.00
   5   9  -2  260.97   25.60
   5   9  -2  295.27   23.50
  -5  -9   2  302.67   23.70
  -5  -9   2  291.47   26.40
   4   9  -2   64.99    8.00
   4   9  -2   49.10    8.70
  -4  -9   2   62.29    9.60
  -4  -9   2   50.99    8.20
   3   9  -2  132.89   12.00
   3   9  -2   97.29   14.60
  -3  -9   2   94.99   14.10
  -3  -9   2  138.59   12.40
   2   9  -2  171.48   20.50
   1   9  -2   36.40    5.70
  -1  -9   2   36.00    5.90
   0   9  -2   43.70    6.50
   0  -9   2   48.30    7.10
  -1   9  -2   -8.30    5.30
  -1   9  -2    1.10    3.10
   1  -9   2   -2.20    3.10
  -2   9  -2   27.00    4.90
  -2   9  -2   43.60    6.20
   2  -9   2   36.20    6.40
  -3   9  -2    8.50    6.90
  -3   9  -2    6.00    4.10
  -3   9  -2    7.70    3.20
   3  -9   2    2.10    4.20
  -4   9  -2  131.79   19.40
  -4   9  -2  190.28   15.50
   4  -9   2  170.18   17.50
  -5   9  -2    6.70    4.30
  -5   9  -2    4.50    7.20
   5  -9   2    7.10    5.20
  -6   9  -2    8.70    3.10
  -6   9  -2    0.30    8.90
  -6   9  -2   15.60    5.30
  -6   9  -2    4.70    3.60
  -6   9  -2   16.00    5.40
   6  -9   2   12.30    1.70
   6  -9   2    6.60   12.10
   6  -9   2   12.70    7.20
  -7   9  -2   80.69   10.70
  -7   9  -2   52.09    7.00
  -7   9  -2   38.90   10.90
  -7   9  -2   48.90    6.30
   7  -9   2   44.80   12.60
  -8   9  -2   10.80    6.20
  -8   9  -2   11.40    3.40
  -8   9  -2    5.60    9.10
  -8   9  -2   12.50    6.60
  -8   9  -2    6.80    3.60
   8  -9   2   10.60    2.00
   8  -9   2   31.30   10.40
  -9   9  -2   16.90    3.60
   9  -9   2   14.20    2.10
 -10   9  -2   51.79    6.00
 -10   9  -2   43.20    5.70
  10  -9   2   46.70    4.30
 -11   9  -2    0.20    2.10
  11  -9   2    0.60    1.30
 -12   9  -2   35.70    4.40
  12  -9   2   34.00    3.40
 -17  -8   2   -0.70    2.20
 -16  -8   2    2.60    2.50
 -15  -8   2   -1.20    2.70
 -14  -8   2    1.50    2.80
  13   8  -2    5.70    7.00
 -13  -8   2   21.30   22.00
  12   8  -2   86.79   15.60
 -12  -8   2  132.09   24.10
 -12  -8   2  107.09   10.20
  11   8  -2    9.90    8.20
 -11  -8   2    0.40    2.50
  10   8  -2   11.00    6.30
 -10  -8   2   12.20    9.80
   9   8  -2   25.70    7.20
  -9  -8   2   28.90   11.20
   8   8  -2  159.38   16.90
  -8  -8   2  174.08   22.00
   7   8  -2   -5.10    4.20
  -7  -8   2    4.30    7.10
   6   8  -2 1499.55  116.69
   6   8  -2 1563.84  115.39
  -6  -8   2 1541.65  117.69
  -6  -8   2 1567.24  115.49
   5   8  -2   -4.00    4.40
   5   8  -2    0.70    3.10
  -5  -8   2    5.30    6.10
  -5  -8   2   10.40    3.80
   4   8  -2  417.66   32.30
   4   8  -2  388.16   33.70
  -4  -8   2  431.66   32.50
  -4  -8   2  410.56   34.10
   3   8  -2  136.79   12.50
   3   8  -2  140.79   14.60
  -3  -8   2  137.29   12.80
  -3  -8   2  119.69   14.60
   2   8  -2   61.29   10.40
   2   8  -2   48.50    7.50
  -2  -8   2   48.70    7.80
   1   8  -2  536.25   43.30
   1   8  -2  543.05   42.10
  -1  -8   2  553.14   42.30
   0   8  -2  148.89   15.40
   0   8  -2  133.29   12.90
   0   8  -2  146.49   11.60
   0  -8   2  121.79   13.10
  -1   8  -2  402.86   34.80
  -1   8  -2  423.46   32.90
  -1   8  -2  413.26   31.80
   1  -8   2  417.26   33.10
  -2   8  -2   17.50    4.40
  -2   8  -2   13.20    3.40
  -2   8  -2   10.00    6.00
   2  -8   2   15.70    4.70
  -3   8  -2  953.10   73.69
  -3   8  -2  937.11   71.79
  -3   8  -2  935.91   71.19
   3  -8   2  948.81   72.09
  -4   8  -2    2.50    3.60
  -4   8  -2   -1.50    2.70
  -4   8  -2    1.80    6.20
   4  -8   2    4.60    3.90
  -5   8  -2  195.48   17.40
  -5   8  -2  221.68   21.90
   5  -8   2  182.48   18.70
  -6   8  -2   47.50    6.80
  -6   8  -2   46.70    9.70
   6  -8   2   28.00    3.20
   6  -8   2   33.10    7.50
  -7   8  -2   19.30    4.40
  -7   8  -2   11.00    3.50
  -7   8  -2   18.70    5.70
  -7   8  -2   18.80    5.80
   7  -8   2   20.40    2.20
  -8   8  -2   15.40    9.00
  -8   8  -2   20.10    5.60
  -8   8  -2   15.00    3.90
  -8   8  -2    8.80    3.40
  -8   8  -2   21.00    5.60
   8  -8   2   10.60    1.90
   8  -8   2   10.20    9.60
  -9   8  -2   34.10   10.70
  -9   8  -2   17.30    3.90
   9  -8   2   24.50   10.60
 -10   8  -2    4.10    2.90
 -10   8  -2    0.10    2.50
 -10   8  -2    2.10    3.30
  10  -8   2    0.90    1.40
 -11   8  -2   24.20    3.90
 -11   8  -2   26.10    4.10
  11  -8   2   30.70    3.10
  11  -8   2   25.70    3.70
 -12   8  -2   -0.90    2.10
 -12   8  -2    3.60    3.10
  12  -8   2   -0.20    1.30
 -13   8  -2   27.90    4.00
  13  -8   2   30.90    3.00
 -17  -7   2    4.30    2.10
 -16  -7   2    0.50    2.40
  15   7  -2   -0.40    1.90
 -15  -7   2    0.50    2.70
 -14  -7   2    1.70    2.90
  13   7  -2    0.70    7.20
 -13  -7   2  -16.70   23.40
 -13  -7   2    1.20    2.70
  12   7  -2   -0.40    6.70
 -12  -7   2  -10.70   14.10
 -12  -7   2    1.90    3.00
  11   7  -2   18.40    7.60
 -11  -7   2   18.00   12.00
  10   7  -2   13.60    6.40
 -10  -7   2   29.70   11.70
   9   7  -2  147.69   16.50
  -9  -7   2  158.28   21.90
   8   7  -2   65.69   10.70
  -8  -7   2   58.49   11.30
   7   7  -2  493.05   39.30
  -7  -7   2  484.55   41.30
   6   7  -2   65.29    9.60
   6   7  -2   61.39    7.10
  -6  -7   2   83.99   12.80
  -6  -7   2   49.30    7.30
   5   7  -2  304.57   23.60
   5   7  -2  276.47   24.90
  -5  -7   2  310.17   23.70
  -5  -7   2  294.97   26.20
   4   7  -2    7.10    4.60
  -4  -7   2   10.50    5.90
   3   7  -2   50.29    7.30
   3   7  -2   54.39    9.70
  -3  -7   2   60.09    7.50
   2   7  -2  390.06   32.70
   2   7  -2  429.96   31.70
  -2  -7   2  432.46   31.80
  -2  -7   2  366.76   32.30
   1   7  -2   12.20    3.60
  -1  -7   2   14.00    3.90
   0   7  -2 1195.08   97.79
   0   7  -2 1288.87   98.29
   0   7  -2 1468.35   99.69
   0  -7   2 1301.57   98.49
  -1   7  -2  133.19   12.40
  -1   7  -2  126.69   11.00
   1  -7   2  134.19   12.70
  -2   7  -2  888.31   68.69
  -2   7  -2  917.21   69.09
   2  -7   2  926.51   69.29
  -3   7  -2   -3.50    2.40
  -3   7  -2   -4.00    2.70
  -3   7  -2    1.20    5.70
   3  -7   2    3.40    3.30
  -4   7  -2  185.18   16.50
   4  -7   2  180.98   16.70
  -5   7  -2  147.79   19.00
  -5   7  -2  186.28   15.30
   5  -7   2  178.18   16.30
  -6   7  -2   29.50    8.70
  -6   7  -2   12.20    4.90
   6  -7   2   -0.70    5.30
  -7   7  -2   21.70    5.10
  -7   7  -2   16.40    7.30
   7  -7   2   12.60    1.90
   7  -7   2   -0.60    7.50
  -8   7  -2    9.40    7.10
  -8   7  -2    6.30    4.70
  -8   7  -2    3.70    2.90
  -8   7  -2    1.30    3.40
  -8   7  -2   -4.50    3.50
  -8   7  -2    6.10    5.50
   8  -7   2    3.00    8.40
   8  -7   2    2.50    1.50
  -9   7  -2   15.40    3.70
  -9   7  -2   12.00    3.70
  -9   7  -2   12.50    9.10
  -9   7  -2   16.50    4.10
   9  -7   2   20.60    2.30
   9  -7   2   13.80   10.20
 -10   7  -2    1.00    3.10
 -10   7  -2    1.70    2.80
 -10   7  -2   -0.80    2.60
  10  -7   2    0.90    1.40
 -11   7  -2    6.70    3.10
 -11   7  -2   10.50    3.40
  11  -7   2   11.30    2.00
 -12   7  -2   21.00    3.70
 -12   7  -2   28.10    4.60
  12  -7   2   27.10    3.70
  12  -7   2   23.70    3.00
 -13   7  -2    3.80    2.50
 -13   7  -2    5.40    2.40
  13  -7   2    6.20    2.00
  13  -7   2    7.20    1.40
  17   6  -2    0.70    1.60
 -17  -6   2   -0.70    2.20
 -17  -6   2    2.30    2.10
  16   6  -2    4.20    1.80
 -16  -6   2    8.40    2.50
 -16  -6   2    3.10    2.50
 -15  -6   2    1.10    2.90
 -15  -6   2    2.00    2.70
 -14  -6   2    5.30    3.50
 -14  -6   2    1.10    3.10
  13   6  -2    5.50    1.70
 -13  -6   2    1.80    2.90
 -13  -6   2    4.70    3.20
  12   6  -2   15.10    7.50
  12   6  -2   11.90    2.00
 -12  -6   2   15.30    3.80
 -12  -6   2   30.90   16.20
 -12  -6   2    7.40    3.30
  11   6  -2   26.90    3.10
  11   6  -2   23.60    8.10
 -11  -6   2   13.80   12.80
  10   6  -2   86.99    6.60
  10   6  -2   76.69   12.60
 -10  -6   2   64.39    9.10
 -10  -6   2   83.19   16.00
   9   6  -2   83.79   13.00
  -9  -6   2  102.99   18.80
  -9  -6   2  102.89    9.10
  -9  -6   2  105.69    9.10
   8   6  -2  177.38   16.40
  -8  -6   2  134.29   19.60
  -8  -6   2  161.08   13.20
  -8  -6   2  163.08   13.30
   7   6  -2  157.98   13.00
   7   6  -2  180.68   17.60
  -7  -6   2  152.78   12.90
   6   6  -2    7.10    2.20
   6   6  -2   10.30    4.90
   6   6  -2    3.80    2.50
  -6  -6   2    1.70    2.00
  -6  -6   2   10.80    6.40
   5   6  -2   82.49    8.30
   5   6  -2   89.79   10.40
  -5  -6   2   76.09    8.20
  -5  -6   2   86.89   12.70
   4   6  -2   39.90    6.10
   4   6  -2   52.59    8.40
  -4  -6   2   41.10    6.10
  -4  -6   2   36.90    7.70
   3   6  -2  269.97   20.80
   3   6  -2  225.48   24.10
  -3  -6   2  260.47   22.10
  -3  -6   2  274.67   20.80
   2   6  -2  571.64   43.80
   2   6  -2  568.64   44.70
  -2  -6   2  588.24   43.90
  -2  -6   2  576.84   44.50
   1   6  -2  611.64   43.30
   1   6  -2  531.65   42.20
  -1  -6   2  520.95   42.20
   0   6  -2  241.38   26.00
   0   6  -2  287.77   20.80
  -1   6  -2  405.86   32.00
  -1   6  -2  402.06   31.30
   1  -6   2  428.16   32.20
  -2   6  -2   -0.20    3.10
  -2   6  -2    0.30    2.30
  -2   6  -2    2.10    4.70
   2  -6   2   -2.70    3.20
  -3   6  -2   65.99    7.70
  -4   6  -2  941.71   72.09
  -4   6  -2  911.61   68.89
  -4   6  -2  899.51   69.09
   4  -6   2  898.91   69.39
  -5   6  -2    9.50    3.30
  -6   6  -2  102.49   10.80
  -6   6  -2   89.19   14.40
   6  -6   2  100.49   15.30
   6  -6   2  126.89   12.10
  -7   6  -2   54.39    9.20
  -7   6  -2   73.49   13.60
   7  -6   2   69.19    5.60
  -8   6  -2   12.00    4.70
  -8   6  -2   13.90    8.10
   8  -6   2   23.90    9.00
   8  -6   2   21.40    2.30
  -9   6  -2    3.40    4.20
  -9   6  -2    4.40    8.50
  -9   6  -2    4.30    2.70
  -9   6  -2    7.60    4.20
  -9   6  -2    4.10    4.70
  -9   6  -2    4.20    4.70
   9  -6   2    4.10    1.50
   9  -6   2   -4.60    8.50
 -10   6  -2    2.60    6.70
 -10   6  -2   -1.80   11.80
 -10   6  -2    3.30    3.20
 -10   6  -2    8.10    3.10
 -10   6  -2    5.90    3.50
 -10   6  -2   -6.30    8.00
  10  -6   2    6.00    1.70
  10  -6   2    0.20   12.40
 -11   6  -2   15.60    3.90
 -11   6  -2   12.10    3.50
  11  -6   2   14.40    2.00
 -12   6  -2   -1.70    2.50
 -12   6  -2    2.50    2.90
  12  -6   2    1.10    1.40
 -13   6  -2    4.30    2.50
 -13   6  -2    0.10    2.20
  13  -6   2    2.60    1.40
  13  -6   2    0.50    2.00
 -14   6  -2    2.70    2.00
 -14   6  -2    3.40    2.00
  14  -6   2    3.90    1.70
  17   5  -2    1.90    1.60
 -17  -5   2    2.60    2.10
 -17  -5   2    3.40    2.10
  16   5  -2    1.90    1.70
 -16  -5   2    5.00    2.60
 -16  -5   2    4.40    2.60
 -15  -5   2    1.30    3.00
 -15  -5   2    3.10    3.10
  14   5  -2    2.30    1.40
 -14  -5   2    1.80    3.60
 -14  -5   2   -2.60    3.00
  13   5  -2   15.10    2.40
 -13  -5   2   13.90    4.00
 -13  -5   2   26.80    4.10
  12   5  -2    0.00    6.90
  12   5  -2   -1.40    1.40
 -12  -5   2   -1.90    2.90
 -12  -5   2   -9.70   14.70
 -12  -5   2   -0.80    3.00
  11   5  -2   28.80    3.40
  11   5  -2   25.30    7.50
 -11  -5   2   15.10   12.80
 -11  -5   2   30.90    5.20
 -11  -5   2   33.00    5.20
  10   5  -2    3.10    1.40
  10   5  -2    0.00    5.10
 -10  -5   2    2.40    3.20
 -10  -5   2    2.20   13.30
 -10  -5   2    2.70    3.00
   9   5  -2  113.89   14.20
  -9  -5   2  131.39   11.20
  -9  -5   2  133.49   11.20
  -9  -5   2  113.79   19.10
   8   5  -2    2.50    4.30
  -8  -5   2   -4.10    2.10
  -8  -5   2   -5.20    2.30
  -8  -5   2    7.90    7.20
   7   5  -2  129.99   14.40
  -7  -5   2  163.28   17.60
   6   5  -2   17.20    5.10
  -6  -5   2   28.80    7.50
  -6  -5   2   28.20    3.50
  -6  -5   2   28.80    3.60
   5   5  -2   41.60    5.20
   5   5  -2   46.70    7.80
   5   5  -2   34.60    4.30
  -5  -5   2   43.00    5.30
  -5  -5   2   38.10    4.40
  -5  -5   2   45.80    7.60
  -5  -5   2   39.70    4.30
   4   5  -2   34.60    6.50
   4   5  -2   42.30    7.30
  -4  -5   2   45.50    6.90
   3   5  -2   -0.40    2.30
   3   5  -2    3.00    3.50
  -3  -5   2    5.10    4.60
   2   5  -2  102.19   10.10
   2   5  -2   92.59    9.00
  -2  -5   2   97.29   10.90
   1   5  -2  258.87   19.30
   1   5  -2  205.58   17.90
  -1  -5   2  215.68   18.00
   0   5  -2 1034.80   79.39
   0   5  -2 1053.89   78.79
   0  -5   2 1069.29   78.89
  -1   5  -2   72.79    7.30
  -1   5  -2   49.70    9.70
   1  -5   2   69.09    7.60
  -2   5  -2  765.62   57.49
  -2   5  -2  710.03   60.49
  -2   5  -2  785.92   57.89
   2  -5   2  796.22   57.99
  -3   5  -2   38.10    6.50
   3  -5   2   48.90    6.90
  -4   5  -2  511.45   36.20
  -4   5  -2  401.66   35.80
   4  -5   2  484.45   36.40
  -5   5  -2  118.99   12.00
  -5   5  -2  147.49   15.30
   5  -5   2  136.99   13.20
  -6   5  -2    5.80    5.90
   6  -5   2    1.50    5.80
  -7   5  -2    0.90    6.00
  -7   5  -2    3.10    3.60
   7  -5   2    2.70    7.20
  -8   5  -2   91.89   15.30
  -8   5  -2   90.09   11.60
   8  -5   2  105.79    8.00
   8  -5   2  106.59   17.00
  -9   5  -2    5.50    4.30
  -9   5  -2   -3.70    6.50
  -9   5  -2   -1.60    2.60
   9  -5   2    0.70    1.40
   9  -5   2   10.10    8.10
 -10   5  -2    3.20    8.10
 -10   5  -2   23.00    6.10
 -10   5  -2    8.90    3.70
 -10   5  -2   11.70    3.60
 -10   5  -2    5.10    4.00
 -10   5  -2   24.20    6.00
  10  -5   2    6.70    9.40
  10  -5   2   12.30    2.00
 -11   5  -2  112.89    9.90
 -11   5  -2   82.29    9.70
  11  -5   2   98.49    8.00
 -12   5  -2    7.70    3.60
 -12   5  -2    8.40    3.30
  12  -5   2   15.00    2.00
 -13   5  -2    1.00    2.50
 -13   5  -2    3.40    2.80
  13  -5   2    0.70    2.20
  13  -5   2    0.90    1.40
 -14   5  -2    2.50    2.40
 -14   5  -2   -1.60    1.90
  14  -5   2    0.90    1.20
  14  -5   2    1.70    2.00
  17   4  -2   18.50    2.40
 -17  -4   2   15.00    2.90
 -17  -4   2   20.20    3.20
  16   4  -2    1.00    2.00
 -16  -4   2    3.00    2.70
 -16  -4   2    1.10    2.50
  15   4  -2    0.10    1.40
 -15  -4   2    1.10    2.80
 -15  -4   2    3.00    3.00
  14   4  -2   64.69    6.00
 -14  -4   2   82.79    8.10
 -14  -4   2   67.19    8.20
  13   4  -2   62.59    5.40
 -13  -4   2   56.89    7.70
 -13  -4   2   48.70    7.10
  12   4  -2   47.80    4.70
  12   4  -2   51.59   10.90
 -12  -4   2   40.10    6.40
 -12  -4   2   67.89   19.80
 -12  -4   2   44.00    9.00
 -12  -4   2   53.89    7.00
  11   4  -2  138.69    9.80
  11   4  -2   89.49   14.80
 -11  -4   2  136.79   25.20
 -11  -4   2  119.59   12.20
 -11  -4   2  122.19   12.20
  10   4  -2  117.19   16.00
  10   4  -2  146.79   11.60
 -10  -4   2  160.28   13.70
 -10  -4   2  164.38   13.80
   9   4  -2   94.99   12.30
  -9  -4   2   85.39    8.90
  -9  -4   2   79.69    8.80
  -9  -4   2  105.49   17.00
   8   4  -2    4.30    4.60
  -8  -4   2   11.40    2.80
  -8  -4   2   11.80    2.90
  -8  -4   2   12.80    7.50
   7   4  -2   59.59    9.50
  -7  -4   2   72.49   13.40
  -7  -4   2   51.19    6.20
  -7  -4   2   55.59    6.20
   6   4  -2    3.40    4.00
  -6  -4   2   -2.40    2.10
  -6  -4   2    5.20    6.30
  -6  -4   2   -2.00    2.00
   5   4  -2   62.99   11.20
  -5  -4   2   35.70    4.60
  -5  -4   2   35.40    4.50
   4   4  -2   66.59    8.80
  -4  -4   2   79.99   10.80
   3   4  -2   71.49    8.40
   3   4  -2   67.79    6.70
  -3  -4   2   69.89    9.80
   2   4  -2  663.23   56.59
   2   4  -2  864.61   57.29
  -2  -4   2  745.03   57.29
   1   4  -2  680.13   50.89
  -1  -4   2  674.03   50.89
   0   4  -2 2144.19  168.58
   0   4  -2 2465.75  169.28
   0  -4   2 2210.38  168.68
  -1   4  -2 2651.33  182.78
  -1   4  -2 2426.86  181.98
  -1   4  -2 2306.57  181.68
   1  -4   2 2428.06  182.08
  -2   4  -2  236.58   18.50
  -2   4  -2  238.58   18.10
  -2   4  -2  206.18   19.70
   2  -4   2  238.28   18.70
  -3   4  -2  596.14   45.10
  -3   4  -2  558.04   49.10
  -3   4  -2  620.04   45.10
   3  -4   2  597.94   45.30
  -4   4  -2   97.29    9.10
  -4   4  -2   94.99    9.60
  -4   4  -2   90.29   12.00
   4  -4   2   94.69    9.80
  -5   4  -2  389.96   36.50
  -5   4  -2  492.35   35.30
   5  -4   2  475.85   35.80
  -6   4  -2   84.89    9.80
  -6   4  -2  105.39   12.70
   6  -4   2   99.49   11.20
   6  -4   2  112.59   13.90
  -7   4  -2    5.90    6.40
  -7   4  -2    1.60    3.00
   7  -4   2   12.80    7.00
  -8   4  -2  309.07   28.00
  -8   4  -2  311.37   26.10
   8  -4   2  292.37   23.50
   8  -4   2  353.06   29.50
  -9   4  -2    4.20    4.10
  -9   4  -2   20.50    8.60
   9  -4   2   10.90    8.30
   9  -4   2   14.00    1.90
 -10   4  -2   38.70    7.00
 -10   4  -2   43.60    6.00
 -10   4  -2   38.20    7.20
 -10   4  -2   30.30    5.90
 -10   4  -2   60.99   11.60
  10  -4   2   46.80   11.90
  10  -4   2   42.50    4.10
 -11   4  -2    0.60    3.10
 -11   4  -2   -7.40    5.00
  11  -4   2   -0.20    1.50
  11  -4   2   14.70   11.70
 -12   4  -2   65.49    7.60
 -12   4  -2   57.09    7.90
  12  -4   2   69.79    5.70
 -13   4  -2    0.30    2.70
 -13   4  -2    1.10    3.10
 -14   4  -2    4.30    2.50
 -14   4  -2    0.90    3.10
  14  -4   2   -1.20    2.40
  14  -4   2    4.10    1.60
 -15   4  -2    0.30    2.50
 -15   4  -2    1.80    1.90
  15  -4   2    4.20    1.20
  15  -4   2   -0.40    2.10
 -17  -3   2   -2.40    2.10
 -17  -3   2    0.10    2.30
  16   3  -2    1.50    1.60
 -16  -3   2    0.20    2.50
 -16  -3   2    1.30    2.60
  15   3  -2   25.60    3.20
 -15  -3   2   24.30    4.40
 -15  -3   2   35.40    4.80
  14   3  -2   -1.50    1.30
 -14  -3   2    2.10    3.10
 -14  -3   2    1.30    3.20
  13   3  -2   89.39    7.80
 -13  -3   2   95.69    9.80
 -13  -3   2   95.19    9.60
  12   3  -2    3.30    6.30
  12   3  -2    1.10    1.60
 -12  -3   2   -1.00    3.20
 -12  -3   2    8.70    4.40
 -12  -3   2    5.70    4.60
 -12  -3   2  -15.30   18.40
 -12  -3   2    4.50    3.90
  11   3  -2  173.58   13.10
 -11  -3   2  142.69   27.80
 -11  -3   2  166.98   15.50
 -11  -3   2  171.28   15.60
  10   3  -2   45.20    4.50
 -10  -3   2   48.70    7.10
 -10  -3   2   29.60   12.40
 -10  -3   2   45.50    7.00
   9   3  -2   11.30    5.90
  -9  -3   2   13.50    3.40
  -9  -3   2   12.70    9.20
  -9  -3   2   12.90    3.40
   8   3  -2  187.88   17.70
  -8  -3   2  177.58   15.10
  -8  -3   2  179.78   15.10
   7   3  -2   39.40    6.60
  -7  -3   2   31.10    4.60
  -7  -3   2   31.00    4.60
  -7  -3   2   44.50    9.20
   6   3  -2 1209.18   82.99
  -6  -3   2 1048.20   81.69
  -6  -3   2 1097.29   83.89
  -6  -3   2 1023.30   81.49
   5   3  -2  149.59   13.30
  -5  -3   2  138.59   11.60
  -5  -3   2  139.79   11.70
  -5  -3   2  149.79   16.00
   4   3  -2  913.01   66.09
  -4  -3   2  803.62   65.19
  -4  -3   2  914.31   66.79
   3   3  -2   21.90    7.90
   2   3  -2  358.86   27.90
   0   3  -2   39.80    4.50
   0   3  -2   28.10    5.50
   0  -3   2   34.80    5.80
  -1   3  -2  383.06   31.30
  -1   3  -2  456.65   32.40
   1  -3   2  396.56   31.40
  -2   3  -2  323.77   23.00
  -2   3  -2  236.38   21.50
  -3   3  -2   51.29    8.50
  -3   3  -2   36.30    4.90
  -3   3  -2   34.30    5.70
   3  -3   2   38.50    5.80
  -4   3  -2  543.35   40.60
  -4   3  -2  522.75   40.00
   4  -3   2  464.65   38.90
  -5   3  -2   81.49    7.90
  -5   3  -2   52.99   10.10
   5  -3   2   61.89    8.50
  -6   3  -2   -0.10    4.80
  -6   3  -2    3.90    2.80
   6  -3   2    2.40    5.40
   6  -3   2    1.90    4.50
  -7   3  -2  143.69   15.60
   7  -3   2  156.18   16.90
  -8   3  -2   74.09    9.20
  -8   3  -2   60.09   12.10
   8  -3   2   68.89   13.40
  -9   3  -2   84.99   11.00
   9  -3   2   89.79    7.20
 -10   3  -2   84.29   14.70
 -10   3  -2  110.59   11.80
 -10   3  -2   94.69    9.90
 -10   3  -2  105.79   11.80
  10  -3   2  100.89    8.20
  10  -3   2   98.99   16.10
 -11   3  -2   13.20    3.80
 -11   3  -2   22.90    6.20
 -11   3  -2   24.10    6.10
 -11   3  -2   13.60    4.10
  11  -3   2   16.00    8.80
  11  -3   2   19.60    2.40
 -12   3  -2   20.50    4.20
 -12   3  -2   17.90    4.30
  12  -3   2   29.00    3.30
 -13   3  -2   -0.40    3.00
 -13   3  -2    0.50    2.70
  13  -3   2   -0.70    1.30
 -14   3  -2    6.90    3.30
 -14   3  -2   11.90    3.10
  14  -3   2   10.70    1.90
 -15   3  -2    3.00    2.50
 -15   3  -2    0.90    2.10
  15  -3   2    1.70    1.20
  15  -3   2   -2.20    1.80
 -16  -2   2   35.90    5.00
 -16  -2   2   34.40    4.50
  15   2  -2    3.20    1.50
 -15  -2   2    1.70    2.90
 -15  -2   2    4.10    3.30
  14   2  -2   25.70    3.20
 -14  -2   2   24.30    4.70
 -14  -2   2   23.80    4.50
  13   2  -2   14.40    8.10
  13   2  -2   16.40    2.60
 -13  -2   2   12.10    5.40
 -13  -2   2   12.00    5.70
 -13  -2   2   16.00    4.10
 -13  -2   2   22.40    4.20
  12   2  -2   10.10    7.60
  12   2  -2    1.50    1.60
 -12  -2   2    0.70    3.10
 -12  -2   2    8.00   25.20
 -12  -2   2    4.70    4.10
 -12  -2   2    3.50    3.90
 -12  -2   2    0.40    3.20
  11   2  -2   57.19    5.00
  11   2  -2   37.30    9.80
 -11  -2   2   58.59    8.20
 -11  -2   2   49.00   17.10
 -11  -2   2   59.29    8.30
  10   2  -2   65.79   11.00
  10   2  -2   69.89    6.00
 -10  -2   2   79.59   16.10
   9   2  -2  492.15   45.00
  -9  -2   2  490.55   47.70
  -9  -2   2  632.64   43.40
  -9  -2   2  618.54   43.50
   8   2  -2   25.70    6.40
  -8  -2   2   23.90    4.90
  -8  -2   2   25.50    5.00
  -8  -2   2   28.30    9.70
   7   2  -2  537.35   42.30
  -7  -2   2  541.35   40.80
  -7  -2   2  546.25   41.00
  -7  -2   2  514.35   44.10
   6   2  -2   49.10    8.90
  -6  -2   2   66.49   13.10
   5   2  -2  299.27   24.90
  -5  -2   2  303.67   23.80
  -5  -2   2  334.07   26.70
  -5  -2   2  303.47   23.80
   4   2  -2   41.90    6.80
  -4  -2   2   36.50    4.80
  -4  -2   2   31.40    4.50
  -4  -2   2   28.60    6.50
   3   2  -2    8.70    3.50
  -3  -2   2   18.20    5.50
  -2   2  -2   29.80    4.50
  -3   2  -2  349.27   28.90
  -3   2  -2  412.86   30.10
   3  -2   2  380.36   29.20
  -4   2  -2   24.70    5.30
  -4   2  -2   20.90    3.70
  -5   2  -2  269.27   21.90
  -5   2  -2  279.17   23.20
   5  -2   2  259.17   22.30
   5  -2   2  298.57   23.70
  -6   2  -2   79.19   11.90
  -6   2  -2  127.79   10.50
   6  -2   2   92.89   12.90
   6  -2   2  118.79   11.60
  -7   2  -2   82.99   11.10
  -7   2  -2   80.29    8.70
   7  -2   2   66.79   12.20
  -8   2  -2  125.19   11.50
  -8   2  -2  107.99   14.10
   8  -2   2   94.69   15.10
  -9   2  -2    9.80    4.50
  -9   2  -2    7.40    6.40
   9  -2   2    9.90    7.20
   9  -2   2    3.80    1.30
 -10   2  -2    6.80    4.10
 -10   2  -2    7.70    6.60
  10  -2   2    3.60    6.90
 -11   2  -2   14.00    5.10
 -11   2  -2   11.10    4.90
 -11   2  -2    6.40    3.40
 -11   2  -2   12.70    3.80
  11  -2   2   17.20    9.40
  11  -2   2    7.00    1.70
 -12   2  -2    4.60    3.20
 -12   2  -2    3.40    3.30
 -12   2  -2    7.10    5.70
 -12   2  -2    7.30    8.00
  12  -2   2    3.20    1.90
  12  -2   2    7.90   11.90
 -13   2  -2   11.80    3.70
 -13   2  -2   17.40    4.10
  13  -2   2   16.80    2.20
 -14   2  -2    5.10    3.00
 -14   2  -2    4.90    3.40
 -15   2  -2    2.30    2.20
 -15   2  -2    1.20    2.60
  15  -2   2    2.30    2.10
  15  -2   2    0.80    1.40
  16   1  -2    0.10    1.30
 -16  -1   2    2.80    2.50
 -16  -1   2    0.00    2.10
  15   1  -2   13.80    1.90
 -15  -1   2    9.90    3.40
 -15  -1   2   15.60    3.50
  14   1  -2   10.00    1.90
 -14  -1   2   10.20    3.70
 -14  -1   2    9.80    3.70
  13   1  -2   29.20   10.00
  13   1  -2   40.60    4.00
 -13  -1   2   41.80    6.20
 -13  -1   2   26.30    6.90
 -13  -1   2   26.50    6.80
 -13  -1   2   34.40    5.30
  12   1  -2    1.50    1.60
  12   1  -2    1.40    7.50
 -12  -1   2    5.40    3.50
 -12  -1   2    1.00    3.20
 -12  -1   2    0.80    4.00
 -12  -1   2    1.50    4.30
  11   1  -2   23.40    8.60
  11   1  -2   39.30    4.20
 -11  -1   2   51.99    8.00
 -11  -1   2   58.09    8.40
  10   1  -2   17.80    2.50
  10   1  -2   10.60    7.40
 -10  -1   2   25.70   13.20
 -10  -1   2   26.90    5.20
 -10  -1   2   30.20    5.30
   9   1  -2  186.98   19.50
  -9  -1   2  190.38   23.10
  -9  -1   2  194.28   16.50
  -9  -1   2  191.18   16.40
   8   1  -2   12.20    5.80
  -8  -1   2   10.60    7.60
  -8  -1   2    9.10    3.20
  -8  -1   2   11.50    3.30
   7   1  -2   11.60    5.30
  -7  -1   2   21.80    8.30
  -7  -1   2    2.80    2.70
  -7  -1   2    3.10    2.80
  -6  -1   2   62.69    7.10
  -6  -1   2   62.89    7.10
   5   1  -2    6.20    4.00
  -5  -1   2   -0.40    2.20
  -5  -1   2    0.40    2.10
  -5  -1   2    1.30    5.70
   4   1  -2  180.08   15.20
  -4  -1   2  162.08   13.90
  -4  -1   2  163.98   13.90
  -4  -1   2  197.18   17.40
   3   1  -2  469.45   34.90
  -3  -1   2  437.46   35.90
  -3   1  -2 1620.24  125.59
  -3   1  -2 1756.92  125.99
  -4   1  -2  115.49   10.00
  -4   1  -2  115.09   11.40
   4  -1   2  115.29   11.80
   5  -1   2   37.30    5.50
  -6   1  -2    5.10    3.10
  -6   1  -2    5.60    4.20
   6  -1   2    8.40    5.00
   6  -1   2    8.10    8.90
  -7   1  -2   65.89   10.80
   7  -1   2   76.49   11.80
  -8   1  -2   38.50    6.40
  -8   1  -2   34.10    7.60
   8  -1   2   39.70    8.70
  -9   1  -2   79.29   13.10
  -9   1  -2  113.79   10.80
   9  -1   2   85.99   14.20
   9  -1   2   82.79    7.10
 -10   1  -2   43.40    7.10
  10  -1   2   40.80    4.00
  10  -1   2   39.60    9.80
 -11   1  -2   71.29    8.00
 -11   1  -2   62.99   11.20
 -11   1  -2   72.89    8.10
  11  -1   2   66.39    5.90
  11  -1   2   59.69   18.20
 -12   1  -2   71.49   11.00
 -12   1  -2   76.89    8.80
 -12   1  -2   79.79   11.00
 -12   1  -2   77.19    8.80
  12  -1   2   87.59   15.80
  12  -1   2   77.19    6.60
 -13   1  -2  167.08   14.70
 -13   1  -2  162.78   14.50
  13  -1   2  166.18   12.90
 -14   1  -2    1.30    3.90
 -14   1  -2    0.10    3.00
  14  -1   2    3.20    1.60
 -15   1  -2   21.00    3.60
 -15   1  -2   16.90    3.70
  15  -1   2   18.40    3.20
  15  -1   2   19.10    2.40
 -16   1  -2   14.90    3.00
 -16   1  -2   10.90    2.70
  16  -1   2   17.00    2.60
  16  -1   2   13.60    1.80
  16   0  -2    3.40    1.70
  16   0  -2    1.80    1.90
 -16   0   2   -1.50    2.40
 -16   0   2    4.90    2.30
  15   0  -2    0.40    1.30
 -15   0   2    0.50    2.80
 -15   0   2    0.80    2.50
  14   0  -2    0.60    1.40
 -14   0   2    0.50    3.00
 -14   0   2    0.20    3.00
  13   0  -2   13.30    2.10
 -13   0   2    9.70    3.70
 -13   0   2    5.10    3.60
  12   0  -2   13.80    8.80
  12   0  -2    4.60    1.70
 -12   0   2    6.10    4.50
 -12   0   2    7.30    3.60
 -12   0   2   12.80    5.00
 -12   0   2    7.60    3.70
  11   0  -2   48.90    5.00
  11   0  -2   59.89   12.10
 -11   0   2   38.70    7.30
 -11   0   2   56.19    7.00
 -11   0   2   44.90    6.80
 -11   0   2   41.60    7.10
  10   0  -2  143.89   19.00
  10   0  -2  170.98   13.10
 -10   0   2  173.88   15.80
 -10   0   2  182.68   16.00
   9   0  -2  102.79   14.00
  -9   0   2  105.99   20.20
  -9   0   2  100.79   10.50
  -9   0   2   93.39   10.50
   8   0  -2   34.40    8.00
  -8   0   2   21.00    4.40
  -8   0   2   30.90    9.20
  -8   0   2   21.70    4.50
   7   0  -2  231.78   19.60
  -7   0   2  200.38   17.40
  -7   0   2  218.18   22.00
  -7   0   2  195.08   17.30
   6   0  -2   80.79   10.90
  -6   0   2   85.49    8.40
  -6   0   2   73.49    9.90
   5   0  -2  350.66   27.60
  -5   0   2  342.67   29.40
  -5   0   2  335.37   27.10
  -5   0   2  340.37   26.50
   4   0  -2  906.91   69.09
  -4   0   2  952.20   68.49
  -4   0   2  873.61   69.89
  -4   0   2  927.01   68.79
   3   0  -2   58.79    8.00
  -3   0   2   48.90    7.30
  -3   0   2   70.49    6.40
  -3   0   2   53.79    8.40
  -3   0  -2   12.40    2.60
  -3   0  -2   10.50    3.60
   3   0   2   10.10    4.00
  -4   0  -2 1173.98   86.59
  -4   0  -2 1136.19   86.89
   4   0   2 1172.38   87.19
  -5   0  -2    3.30    3.50
  -5   0  -2    3.50    2.40
   5   0   2   -2.10    3.80
  -6   0  -2  335.57   26.50
  -6   0  -2  305.37   25.30
   6   0   2  329.17   27.00
  -7   0  -2  135.59   14.10
  -7   0  -2  139.09   12.50
   7   0   2  139.19   15.10
  -8   0  -2    5.90    3.00
  -8   0  -2    7.10    5.70
   8   0   2    7.60    6.10
  -9   0  -2  121.09   12.20
   9   0   2  118.59   15.40
 -10   0  -2   74.59    9.70
  10   0   2   80.39   14.10
  10   0   2   72.89    6.30
 -11   0  -2  164.18   16.60
 -11   0  -2  164.98   16.70
  11   0   2  211.58   21.40
  11   0   2  177.38   13.70
 -12   0  -2  191.08   17.80
 -12   0  -2  201.78   16.20
 -12   0  -2  189.68   17.80
 -12   0  -2  177.58   16.10
  12   0   2  182.78   14.40
  12   0   2  167.08   22.30
 -13   0  -2    6.90    3.50
 -13   0  -2   10.20    6.20
 -13   0  -2    3.60    3.30
 -13   0  -2    7.70    6.40
  13   0   2    4.70    1.80
  13   0   2    8.50    8.10
 -14   0  -2   64.89    7.40
 -14   0  -2   54.19    7.10
  14   0   2   55.09    5.10
 -15   0  -2    1.50    2.40
 -15   0  -2   -2.10    2.80
  15   0   2    0.50    1.60
 -16   0  -2    0.30    2.50
 -16   0  -2   -0.40    1.90
  16   0   2    3.20    1.50
  16   0   2   -1.80    1.80
  16  -1  -2    2.30    1.80
  16  -1  -2    0.90    1.40
 -16   1   2    1.60    2.30
 -16   1   2    1.70    1.90
 -15   1   2    2.10    2.80
 -15   1   2    4.10    2.50
  14  -1  -2   -0.10    1.30
 -14   1   2    0.70    3.00
 -14   1   2    0.40    2.70
  13  -1  -2   41.70    4.30
 -13   1   2   45.10    6.70
 -13   1   2   40.60    5.70
  12  -1  -2    3.90    1.60
  12  -1  -2    4.50    8.40
 -12   1   2    7.40    3.50
 -12   1   2    8.50    4.70
 -12   1   2    3.20    3.30
 -12   1   2    8.90    5.00
  11  -1  -2   31.80   10.40
  11  -1  -2   57.59    5.10
 -11   1   2   63.79    8.40
 -11   1   2   59.49    7.40
 -11   1   2   59.89    7.50
 -11   1   2   59.09    8.40
  10  -1  -2  119.39   17.50
  10  -1  -2  127.79   10.70
 -10   1   2  148.59   13.80
 -10   1   2  153.38   14.00
   9  -1  -2   99.99   14.80
   9  -1  -2  105.29    8.80
  -9   1   2  122.79   11.90
  -9   1   2  123.89   11.80
   8  -1  -2    8.00    6.30
  -8   1   2    7.20    3.60
  -8   1   2    9.80    7.80
  -8   1   2    8.60    3.70
   7  -1  -2  222.08   19.60
  -7   1   2  222.78   18.70
  -7   1   2  173.98   19.70
  -7   1   2  184.18   19.70
   6  -1  -2  107.89   13.60
  -6   1   2  136.79   11.30
  -6   1   2  111.89   12.60
  -6   1   2  131.19   17.70
   5  -1  -2  305.67   24.60
  -5   1   2  261.57   23.00
  -5   1   2  278.37   25.60
  -5   1   2  312.07   23.80
   4  -1  -2    5.20    3.60
  -4   1   2    7.90    3.60
  -4   1   2    1.60    2.30
  -4   1   2   10.70    5.90
   3  -1  -2  875.21   64.89
  -3   1   2  860.71   65.79
  -3   1   2  845.92   64.59
  -4  -1  -2   36.50    6.40
   4   1   2   36.30    7.20
  -5  -1  -2   17.50    3.30
  -5  -1  -2   25.00    4.60
   5   1   2   25.60    4.90
  -6  -1  -2  943.91   72.29
  -6  -1  -2  963.70   71.79
   6   1   2  959.80   72.69
  -7  -1  -2  290.07   24.60
  -7  -1  -2  330.87   26.00
   7   1   2  318.17   26.50
   8   1   2  164.58   16.70
  -9  -1  -2   10.40    3.70
   9   1   2   10.80    6.40
 -10  -1  -2   16.20    6.10
  10   1   2   27.00    3.10
 -11  -1  -2   13.50    4.30
 -11  -1  -2   16.30    4.70
  11   1   2   17.90    7.90
  11   1   2   11.70    1.90
 -12  -1  -2   68.39    9.50
 -12  -1  -2   75.29    9.70
 -12  -1  -2   57.19    7.50
 -12  -1  -2   49.00    7.40
  12   1   2   52.99    5.10
  12   1   2   39.70   10.90
 -13  -1  -2   19.20    6.20
 -13  -1  -2   16.50    5.90
 -13  -1  -2   29.10    5.10
 -13  -1  -2   42.90    5.20
  13   1   2   31.60    4.00
  13   1   2   25.30    9.20
 -14  -1  -2    3.20    3.20
 -14  -1  -2    0.40    3.30
  14   1   2    1.80    1.50
 -15  -1  -2   -0.60    2.60
 -15  -1  -2   -0.70    3.00
 -16  -1  -2    1.10    2.20
 -16  -1  -2    2.20    2.70
  16   1   2    1.10    1.40
  16   1   2    2.30    2.00
 -15   2   2    2.30    2.70
 -15   2   2    2.10    2.20
  14  -2  -2    2.30    1.40
 -14   2   2    0.30    3.00
 -14   2   2    1.70    2.70
  13  -2  -2    4.50    1.50
 -13   2   2    1.30    3.30
 -13   2   2    3.20    3.20
  12  -2  -2   13.20    9.10
  12  -2  -2   12.10    2.20
 -12   2   2   13.60    4.10
 -12   2   2   10.60    4.00
 -12   2   2   20.90    6.20
 -12   2   2   17.30    6.20
  11  -2  -2   79.59   16.30
  11  -2  -2   97.69    7.90
 -11   2   2   95.29   12.20
 -11   2   2  110.59   10.20
 -11   2   2  101.89   10.00
 -11   2   2   87.89   11.70
  10  -2  -2   83.69    7.80
 -10   2   2  115.79   11.70
 -10   2   2  110.29   11.50
   9  -2  -2    2.90    1.30
   9  -2  -2    0.50    6.30
  -9   2   2    4.10    3.90
  -9   2   2    2.90    3.80
   8  -2  -2  477.35   40.80
  -8   2   2  456.15   39.90
  -8   2   2  525.95   38.80
  -8   2   2  513.65   38.60
   7  -2  -2    7.10    5.40
  -7   2   2   10.50    3.40
  -7   2   2    4.80    5.00
  -7   2   2    9.40    3.30
   6  -2  -2  715.03   54.29
  -6   2   2  651.93   52.79
  -6   2   2  722.43   53.79
   5  -2  -2  440.46   33.00
  -5   2   2  357.26   31.50
  -5   2   2  433.46   32.40
   4  -2  -2  154.48   14.10
  -4   2   2  151.48   13.40
  -4   2   2  134.89   15.70
  -3   2   2  101.99    8.50
  -3   2   2   84.89   12.10
  -3   2   2   86.09    9.50
  -2   2   2   15.80    2.70
  -4  -2  -2  693.33   51.89
  -5  -2  -2   82.39   10.50
   5   2   2   84.29   10.00
  -6  -2  -2    8.50    2.80
  -6  -2  -2    3.50    5.20
   6   2   2    4.90    4.60
  -7  -2  -2  220.68   20.30
  -7  -2  -2  191.48   17.20
   7   2   2  226.48   19.30
  -8  -2  -2  134.99   13.10
  -8  -2  -2  148.69   17.10
   8   2   2  170.68   16.10
  -9  -2  -2  232.08   24.10
  -9  -2  -2  209.48   18.40
 -10  -2  -2  167.58   14.80
  10   2   2  149.69   12.10
 -11  -2  -2  289.67   23.00
 -11  -2  -2  301.27   23.00
  11   2   2  226.18   25.60
  11   2   2  258.67   20.40
 -12  -2  -2   30.40    5.90
 -12  -2  -2   57.49    7.80
 -12  -2  -2   55.99    8.40
 -12  -2  -2   45.90    6.60
  12   2   2   46.20    4.50
 -13  -2  -2    6.80    5.30
 -13  -2  -2    5.20    4.70
 -13  -2  -2    9.00    3.60
 -13  -2  -2    4.60    3.30
  13   2   2    4.80    1.80
  13   2   2    8.20    8.40
 -14  -2  -2    8.40    3.80
 -14  -2  -2   11.10    3.90
  14   2   2   13.00    2.00
 -15  -2  -2   -0.40    2.80
 -15  -2  -2    0.10    2.80
 -16  -2  -2    2.40    3.50
 -16  -2  -2    4.50    2.70
  16   2   2    3.60    2.40
  16   2   2    3.70    1.50
 -17  -2  -2    4.60    2.70
 -17  -2  -2    1.60    1.90
  15  -3  -2   15.10    1.90
 -15   3   2   11.70    2.70
 -15   3   2   11.40    3.10
  14  -3  -2   26.90    2.90
 -14   3   2   27.10    4.10
 -14   3   2   18.60    3.80
  13  -3  -2   63.29    5.50
 -13   3   2   80.29    7.80
 -13   3   2   47.50    7.20
  12  -3  -2   55.79    5.30
 -12   3   2   67.89    7.60
 -12   3   2   55.89    7.70
  11  -3  -2   12.30    2.10
  11  -3  -2   12.70    9.10
 -11   3   2   30.20    6.60
 -11   3   2   10.60    3.90
 -11   3   2   22.50    6.30
 -11   3   2   11.40    4.00
  10  -3  -2  297.67   23.70
 -10   3   2  335.47   27.20
 -10   3   2  320.47   26.60
 -10   3   2  309.77   25.30
 -10   3   2  317.87   25.10
   9  -3  -2   81.49   15.10
   8  -3  -2    0.50    6.50
  -8   3   2    4.70    6.20
  -8   3   2    1.20    3.20
  -8   3   2    1.20    3.40
   7  -3  -2   12.60    6.00
  -7   3   2   13.20    5.50
  -7   3   2    6.20    3.20
  -7   3   2    7.60    3.30
   6  -3  -2   13.30    5.60
  -6   3   2   14.70    4.90
  -6   3   2    7.30    3.00
   5  -3  -2  129.49   13.90
  -5   3   2  128.29   11.40
  -5   3   2  120.59   12.90
   4  -3  -2  143.29   12.40
   4  -3  -2  139.89   14.50
  -4   3   2  163.98   13.10
  -4   3   2  145.39   14.00
  -4   3   2  159.38   12.30
   3  -3  -2  675.23   50.69
  -3   3   2  671.13   50.69
  -3   3   2  683.13   50.89
  -2   3   2    4.30    2.20
  -2   3   2    7.40    3.90
  -3  -3  -2 4080.39  318.97
   3   3   2 4533.55  319.07
  -4  -3  -2   15.50    4.70
   4   3   2   15.20    4.10
  -5  -3  -2  307.67   24.20
  -5  -3  -2  280.57   22.50
   5   3   2  287.67   23.60
  -6  -3  -2  688.93   55.69
  -6  -3  -2  732.33   54.29
   6   3   2  742.43   55.29
  -7  -3  -2   57.49   11.60
   7   3   2   45.70    7.40
  -8  -3  -2 1556.64  125.99
  -8  -3  -2 1760.92  124.09
  -9  -3  -2  244.68   24.50
  -9  -3  -2  230.58   19.90
   9   3   2  253.57   22.30
 -10  -3  -2  608.44   45.40
 -10  -3  -2  607.34   45.20
 -10  -3  -2  519.25   49.70
  10   3   2  611.34   43.60
  10   3   2  561.14   47.60
 -11  -3  -2  122.09   12.30
 -11  -3  -2  129.49   12.70
  11   3   2  119.79    9.50
  11   3   2  104.19   15.50
 -12  -3  -2  156.58   15.00
 -12  -3  -2  142.19   13.20
 -12  -3  -2  141.29   13.10
 -12  -3  -2  160.78   15.70
  12   3   2  133.39   11.30
 -13  -3  -2    0.90    3.00
 -13  -3  -2    1.90    3.00
 -13  -3  -2    0.10    4.40
 -13  -3  -2    2.00    4.80
  13   3   2    0.40    1.60
  13   3   2  -10.30    6.60
 -14  -3  -2   33.60    5.20
 -14  -3  -2   32.40    5.00
  14   3   2   30.10    3.60
 -15  -3  -2   41.20    5.40
 -15  -3  -2   40.60    5.50
 -16  -3  -2    2.90    2.90
 -16  -3  -2    2.70    2.60
  16   3   2    3.30    2.10
  16   3   2    4.40    2.90
 -17  -3  -2   25.10    3.80
 -17  -3  -2   29.40    4.40
  17   3   2   30.30    3.50
  15  -4  -2   10.00    2.40
  15  -4  -2    8.50    1.40
 -15   4   2    2.80    2.80
 -15   4   2    6.90    2.30
  14  -4  -2   28.00    3.30
 -14   4   2   16.20    4.40
 -14   4   2   22.30    3.70
  13  -4  -2   82.79    6.60
 -13   4   2   70.09    8.30
 -13   4   2   81.89    8.50
  12  -4  -2   31.60    3.40
 -12   4   2   27.00    4.80
 -12   4   2   33.10    5.00
  11  -4  -2  200.08   15.10
 -11   4   2  184.48   16.70
 -11   4   2  201.68   16.90
  10  -4  -2   56.69   12.10
  10  -4  -2   58.89    5.60
 -10   4   2   86.79   10.50
 -10   4   2   59.89    7.80
 -10   4   2   79.69   10.40
   9  -4  -2   68.69   13.30
   9  -4  -2   70.49    5.70
  -9   4   2   68.79    9.10
  -9   4   2   61.99    9.10
  -9   4   2   63.39   11.20
   8  -4  -2  487.45   39.50
  -8   4   2  386.66   32.70
  -8   4   2  382.46   32.90
   7  -4  -2   30.20    8.00
  -7   4   2   58.59    7.60
  -7   4   2   55.39    7.40
  -7   4   2   41.30    8.00
   6  -4  -2   89.59   12.60
  -6   4   2   93.59   11.80
   5  -4  -2  266.87   23.30
   5  -4  -2  253.37   21.00
  -5   4   2  269.27   21.00
  -5   4   2  280.77   21.30
  -5   4   2  250.87   22.70
   4  -4  -2    2.40    2.30
  -4   4   2    0.20    4.50
  -4   4   2    1.90    2.40
  -4   4   2   -1.00    2.20
   3  -4  -2   95.89    8.50
  -3   4   2   85.69    8.60
  -3   4   2   92.89    8.50
  -3   4   2   97.69   10.60
  -2   4   2 1159.38   91.09
  -2   4   2 1377.16   92.09
  -2   4   2 1136.79   91.09
  -1   4   2   88.19   10.00
  -1   4   2   88.09    8.20
   0   4   2 2316.37  159.48
   0   4   2 1972.30  159.08
   1   4   2  383.66   29.40
  -2  -4  -2 2157.18  159.48
   2   4   2 1987.60  159.18
   2   4   2 2401.26  159.58
   2   4   2 2037.80  159.48
  -3  -4  -2  214.88   19.40
   3   4   2  235.78   17.80
   3   4   2  218.38   18.60
  -4  -4  -2  555.54   41.70
   4   4   2  506.85   40.80
   4   4   2  561.44   41.50
  -5  -4  -2  377.26   28.90
  -5  -4  -2  333.67   27.00
   5   4   2  376.16   28.20
   5   4   2  338.47   27.20
  -6  -4  -2  817.72   63.49
  -6  -4  -2  870.51   65.59
   6   4   2  858.41   64.59
  -7  -4  -2  154.68   17.00
   7   4   2  162.38   15.50
  -8  -4  -2   39.40    8.50
  -8  -4  -2   39.70    5.80
   8   4   2   38.40   11.60
  -9  -4  -2  402.36   32.80
  -9  -4  -2  404.26   35.80
  -9  -4  -2  368.86   33.20
   9   4   2  467.35   34.40
 -10  -4  -2   79.79    8.90
 -10  -4  -2   74.69    9.10
 -10  -4  -2   91.79   16.90
  10   4   2   81.69    6.80
  10   4   2   93.29   13.00
 -11  -4  -2  119.69   25.10
 -11  -4  -2  169.98   14.90
 -11  -4  -2  164.38   14.70
  11   4   2  173.28   12.50
  11   4   2  140.69   17.90
 -12  -4  -2   14.90    4.00
 -12  -4  -2   40.90   16.10
 -12  -4  -2   10.70    4.70
 -12  -4  -2   15.20    3.80
 -12  -4  -2   11.00    4.70
  12   4   2   16.30    2.70
  12   4   2    7.60    9.00
 -13  -4  -2   78.09    8.50
 -13  -4  -2   77.49   10.40
 -13  -4  -2   74.29    8.40
 -13  -4  -2   74.89   10.80
  13   4   2   74.59    6.40
  13   4   2   69.39   12.70
 -14  -4  -2   26.40    4.50
 -14  -4  -2   27.80    4.60
  14   4   2   25.70    3.00
 -15  -4  -2   13.40    4.30
 -15  -4  -2   15.70    4.10
  15   4   2   14.00    2.20
 -16  -4  -2   14.50    3.50
 -16  -4  -2   26.20    4.00
  16   4   2   20.60    3.00
 -17  -4  -2    0.70    2.00
 -17  -4  -2    2.60    2.50
  17   4   2    3.40    1.80
  14  -5  -2   13.00    1.90
 -14   5   2   21.90    3.30
 -14   5   2    9.90    3.00
  13  -5  -2    1.30    1.20
 -13   5   2   -0.60    2.60
 -13   5   2    3.70    2.60
  12  -5  -2   11.80    1.80
 -12   5   2    8.80    3.60
 -12   5   2    9.80    3.50
  11  -5  -2   99.39    8.40
 -11   5   2  115.09   10.50
 -11   5   2   99.39   10.20
  10  -5  -2   13.50    1.90
  10  -5  -2   18.60    9.40
 -10   5   2    7.80    3.50
 -10   5   2   18.30    5.80
 -10   5   2   11.80    7.90
 -10   5   2   16.90    5.60
 -10   5   2    6.90    3.60
   9  -5  -2  948.31   70.19
   9  -5  -2  868.81   75.69
  -9   5   2  845.02   74.59
  -9   5   2 1015.80   72.39
  -9   5   2  969.10   71.69
  -9   5   2 1013.80   72.69
   8  -5  -2   33.30    9.70
  -8   5   2   16.90    5.10
  -8   5   2   15.80    5.10
  -8   5   2   35.30    9.10
   7  -5  -2  927.11   69.39
  -7   5   2  840.02   66.69
  -7   5   2  855.21   66.49
  -7   5   2  881.81   68.49
   6  -5  -2   10.70    6.20
  -6   5   2    7.50    5.40
  -6   5   2    5.40    3.00
  -6   5   2    6.60    3.20
   5  -5  -2  434.86   37.70
  -5   5   2  449.26   37.20
  -5   5   2  498.25   35.80
   4  -5  -2    4.70    2.60
  -4   5   2    3.20    2.50
  -4   5   2    4.50    4.50
  -4   5   2   -1.50    2.50
   3  -5  -2  236.68   19.40
  -3   5   2  260.07   19.30
  -3   5   2  263.27   19.40
  -3   5   2  201.28   20.80
  -2   5   2  729.63   50.69
  -2   5   2  611.24   49.50
  -2   5   2  630.74   49.30
  -1   5   2  335.27   27.50
  -1   5   2  420.96   29.20
  -1   5   2  338.57   27.90
   0  -5  -2  430.16   33.60
   0   5   2  431.06   34.00
   0   5   2  452.25   33.90
   0   5   2  423.36   33.20
  -1  -5  -2  402.56   30.20
   1   5   2  361.06   29.70
   1   5   2  396.66   30.50
  -2  -5  -2 1188.28   87.49
   2   5   2 1094.79   87.19
   2   5   2 1113.49   87.59
   2   5   2 1277.17   87.69
  -3  -5  -2   13.30    3.80
   3   5   2    8.60    3.00
  -4  -5  -2  148.59   15.00
   4   5   2  177.98   13.70
   4   5   2  162.78   14.60
  -5  -5  -2  239.38   19.40
   5   5   2  209.58   18.20
   5   5   2  195.28   17.10
  -6  -5  -2   26.90    6.70
  -6  -5  -2   22.20    3.40
   6   5   2   30.60    5.10
   6   5   2   28.50    5.70
  -7  -5  -2  104.59    9.80
  -7  -5  -2  109.79   13.90
   7   5   2  120.69   12.40
  -8  -5  -2   15.00    3.20
  -8  -5  -2   13.40    3.20
  -8  -5  -2   15.80    7.40
   8   5   2   15.80    5.10
  -9  -5  -2   36.40    5.70
  -9  -5  -2   53.99   10.00
  -9  -5  -2   35.50    5.40
   9   5   2   39.60    7.20
 -10  -5  -2   11.80    3.40
 -10  -5  -2   11.70    3.50
 -10  -5  -2    7.80    9.10
  10   5   2   22.30    6.80
 -11  -5  -2   14.60   11.20
  11   5   2    6.50    5.80
  11   5   2    7.10    1.50
 -12  -5  -2    1.80    3.30
 -12  -5  -2    9.50    4.10
 -12  -5  -2   12.30    4.20
 -12  -5  -2   31.50   14.80
 -12  -5  -2    3.20    3.00
 -13  -5  -2   44.20   27.40
 -13  -5  -2   74.69    8.40
 -13  -5  -2   74.79    8.40
  13   5   2   73.99    6.40
 -14  -5  -2    4.40    3.10
 -14  -5  -2   -1.10    2.80
  14   5   2   -1.50    1.60
 -15  -5  -2   15.50    4.40
 -15  -5  -2   13.00    4.10
  15   5   2   14.80    3.40
 -16  -5  -2   -1.20    2.30
 -16  -5  -2    2.30    2.70
  16   5   2   -0.10    1.90
 -17  -5  -2   -0.20    2.40
 -17  -5  -2    1.00    2.10
  17   5   2    1.30    1.70
  14  -6  -2    0.90    1.70
  14  -6  -2    0.20    1.70
 -14   6   2    1.20    1.90
 -14   6   2   -0.80    2.00
 -13   6   2    2.80    2.60
 -13   6   2    6.60    2.80
  12  -6  -2   32.30    3.20
 -12   6   2   26.90    4.50
 -12   6   2   28.30    4.60
  11  -6  -2    9.10    1.60
 -11   6   2    5.20    3.10
 -11   6   2    8.90    3.40
  10  -6  -2  292.97   21.60
 -10   6   2  260.17   23.00
 -10   6   2  298.27   23.20
   9  -6  -2   55.39    4.80
   9  -6  -2   55.09   13.30
  -9   6   2   35.50    7.90
  -9   6   2   54.69   11.80
  -9   6   2   67.39    8.70
  -9   6   2   44.90    6.80
  -9   6   2   62.59    9.00
   8  -6  -2  639.74   55.69
  -8   6   2  581.14   54.59
  -8   6   2  728.03   52.49
  -8   6   2  750.22   52.89
   7  -6  -2  223.48   21.90
  -7   6   2  228.28   21.00
  -7   6   2  180.98   17.70
  -7   6   2  179.08   17.50
   6  -6  -2   65.99   13.40
  -6   6   2   85.09    9.20
  -6   6   2   67.99   12.20
  -6   6   2   87.99    9.30
   5  -6  -2   15.70    3.80
  -5   6   2    8.90    5.50
  -5   6   2   12.40    3.50
  -5   6   2   13.50    3.40
   4  -6  -2   18.80    3.90
  -4   6   2   21.10    3.70
  -4   6   2   18.00    3.90
   3  -6  -2  258.47   20.70
  -3   6   2  274.07   20.60
  -3   6   2  224.98   22.20
  -3   6   2  253.87   20.20
  -2   6   2   58.99    9.70
  -2   6   2   34.10    5.20
  -1   6   2  751.02   60.29
  -1   6   2  773.82   59.39
  -1   6   2  834.92   58.99
   0  -6  -2  227.08   19.10
   0   6   2  241.68   19.70
   0   6   2  219.48   19.60
   0   6   2  232.18   18.50
  -1  -6  -2    8.50    3.90
   1   6   2    2.40    4.10
   1   6   2    5.20    3.90
   1   6   2    2.70    2.80
  -2  -6  -2   19.30    4.50
   2   6   2   20.50    4.70
   2   6   2   11.80    3.40
  -3  -6  -2    6.70    3.90
   3   6   2    4.20    3.60
   3   6   2    2.30    2.80
  -4  -6  -2   85.79   10.80
   4   6   2   84.49   10.00
   4   6   2  105.79    9.10
  -5  -6  -2   13.40    5.40
   5   6   2   16.80    4.60
   5   6   2   17.40    3.40
  -6  -6  -2  204.28   19.70
   6   6   2  213.58   17.20
   6   6   2  212.88   18.70
  -7  -6  -2   38.90    4.90
  -7  -6  -2   49.90    8.70
   7   6   2   46.00    7.30
   7   6   2   45.30    6.00
  -8  -6  -2   -3.00    2.00
  -8  -6  -2   -2.30    2.20
  -8  -6  -2    7.70    6.60
   8   6   2    1.10    4.10
  -9  -6  -2    6.00    2.60
  -9  -6  -2    5.80    2.50
  -9  -6  -2    2.20    7.10
   9   6   2    5.60    4.90
 -10  -6  -2    2.00    2.60
 -10  -6  -2   -2.60    8.70
 -10  -6  -2    0.90    2.40
 -11  -6  -2   16.90   11.10
  11   6   2    7.50    5.70
  11   6   2   13.70    2.00
 -12  -6  -2  122.29   21.30
 -12  -6  -2  130.29   12.90
 -12  -6  -2  127.79   11.30
  12   6   2  135.19   18.00
  12   6   2  108.59    9.60
 -13  -6  -2   72.69    8.10
 -13  -6  -2   59.79    7.80
 -13  -6  -2   58.79   21.60
 -14  -6  -2   54.99    6.80
 -14  -6  -2   48.00    6.80
 -15  -6  -2   18.80    4.20
 -15  -6  -2   31.90    5.30
  15   6   2   20.50    3.30
 -16  -6  -2   41.10    5.50
 -16  -6  -2   43.90    5.40
  16   6   2   33.90    4.50
 -17  -6  -2    5.70    2.90
 -17  -6  -2    0.60    2.20
  17   6   2    8.20    2.40
  13  -7  -2    3.50    1.20
  13  -7  -2   -0.40    1.80
 -13   7   2   -0.20    2.20
 -13   7   2    1.40    2.00
  12  -7  -2   -0.80    1.20
 -12   7   2   -0.10    2.40
 -12   7   2   -0.50    2.50
  11  -7  -2   34.10    4.00
 -11   7   2   22.20    5.40
 -11   7   2   34.10    4.80
  10  -7  -2   11.50    1.80
 -10   7   2   10.50    3.50
 -10   7   2    5.20    3.20
   9  -7  -2   35.40   11.90
   9  -7  -2   25.40    3.10
  -9   7   2   23.10    6.60
  -9   7   2   28.30    4.60
  -9   7   2   20.40    4.40
  -9   7   2   40.40   11.00
  -9   7   2   25.50    6.80
   8  -7  -2  270.57   35.90
  -8   7   2  354.76   26.70
  -8   7   2  258.07   37.10
  -8   7   2  379.96   26.50
   7  -7  -2   84.99   15.10
  -7   7   2   74.29   10.10
  -7   7   2   96.79   14.60
  -7   7   2   81.29   10.10
  -6   7   2  123.79   12.20
  -6   7   2  118.39   12.00
   5  -7  -2   21.20    7.70
  -5   7   2    9.50    6.40
  -5   7   2   17.80    4.10
  -5   7   2   18.10    4.10
  -5   7   2   17.10    6.70
   4  -7  -2  170.78   14.50
  -4   7   2  155.28   14.20
  -4   7   2  153.58   13.70
  -4   7   2  154.48   13.80
  -4   7   2  181.38   17.00
   3  -7  -2   69.19    8.70
  -3   7   2   79.19    8.70
  -3   7   2   85.19    8.10
  -3   7   2   68.39   11.40
   2  -7  -2  117.99   11.20
  -2   7   2  107.09   11.00
  -1   7   2    6.70    2.20
  -1   7   2    5.20    5.00
  -1   7   2    4.10    3.10
  -1   7   2    7.30    2.30
   0   7   2  659.03   57.19
   0   7   2  862.61   58.69
  -1  -7  -2   18.00    4.50
   1   7   2   19.30    5.10
   1   7   2   16.10    4.90
  -2  -7  -2  789.42   61.59
   2   7   2  835.12   62.09
  -3  -7  -2   11.10    4.40
   3   7   2   11.60    4.80
  -4  -7  -2  323.27   26.30
   4   7   2  303.97   25.20
   4   7   2  330.37   26.40
  -5  -7  -2   84.09   11.70
   5   7   2   74.89    8.60
   5   7   2   86.09   10.40
  -6  -7  -2    4.20    6.20
   6   7   2    5.70    4.30
   6   7   2    4.80    3.10
   7   7   2  484.65   38.90
   7   7   2  536.95   40.60
  -8  -7  -2   21.10    7.70
   8   7   2   24.90    6.20
  -9  -7  -2  378.06   34.20
   9   7   2  372.66   31.50
  10   7   2  118.19   14.70
 -11  -7  -2   14.20   10.80
  11   7   2   -2.70    5.70
 -12  -7  -2  148.19   12.40
  12   7   2  122.89   16.90
 -13  -7  -2   30.10    4.70
 -13  -7  -2   28.00    4.50
 -13  -7  -2   27.20   19.30
  13   7   2   30.60    9.00
 -14  -7  -2   34.50    5.00
 -14  -7  -2   33.80    4.90
  14   7   2   32.40    4.40
 -15  -7  -2   30.60    4.60
 -15  -7  -2   39.40    5.50
  15   7   2   29.70    3.80
 -16  -7  -2    4.20    2.60
 -16  -7  -2    4.30    2.50
  16   7   2    4.30    1.90
 -17  -7  -2   16.10    2.80
 -17  -7  -2   12.20    2.80
  17   7   2   12.00    2.20
  13  -8  -2   21.60    3.00
  13  -8  -2   22.90    2.40
 -13   8   2   17.60    2.80
 -13   8   2   28.70    4.50
  12  -8  -2    7.00    1.40
 -12   8   2    1.30    2.10
 -12   8   2   -1.30    2.30
  11  -8  -2   30.60    3.10
 -11   8   2   28.90    4.40
 -11   8   2   30.20    4.30
  10  -8  -2   15.60    2.00
 -10   8   2   12.30    3.50
 -10   8   2   20.30    3.80
   9  -8  -2   24.40   10.10
  -9   8   2   12.90    9.20
  -9   8   2   19.30    7.00
  -9   8   2   17.40    6.50
   8  -8  -2   33.70   11.20
  -8   8   2   57.19    9.30
  -8   8   2   44.20    5.70
  -8   8   2   59.99    8.30
  -8   8   2   51.49    6.30
  -8   8   2   35.00   10.60
   7  -8  -2   37.30   10.80
  -7   8   2   65.19    6.80
  -7   8   2   55.89   11.80
   6  -8  -2   63.99   12.30
  -6   8   2   77.49   14.00
  -6   8   2   82.39    9.70
  -6   8   2   78.29    9.50
   5  -8  -2   69.69    9.30
  -5   8   2   82.99    9.20
  -5   8   2   80.39    9.20
  -5   8   2   68.59   13.20
  -5   8   2   74.69    9.10
   4  -8  -2   21.40    4.70
  -4   8   2   18.40    4.50
  -4   8   2   19.40    7.00
  -4   8   2   27.40    4.50
  -4   8   2   27.00    4.30
   3  -8  -2  544.35   49.80
  -3   8   2  640.34   47.60
  -3   8   2  664.23   50.19
  -3   8   2  630.34   47.40
  -3   8   2  641.64   49.20
   2  -8  -2    6.10    3.50
  -2   8   2   10.10    2.80
  -2   8   2   12.80    3.00
  -2   8   2    5.40    3.30
  -2   8   2   21.40    6.20
  -1   8   2 1195.38   93.29
  -1   8   2 1213.58   91.39
  -1   8   2 1268.17   92.29
   0   8   2   78.49    9.10
   0   8   2   77.59   11.40
  -1  -8  -2 1023.30   80.19
   1   8   2 1061.09   80.89
   1   8   2 1100.39   80.09
  -2  -8  -2   52.39    9.50
   2   8   2   57.29    7.50
  -3  -8  -2  506.45   40.30
   3   8   2  526.35   39.80
   3   8   2  512.25   40.80
  -4  -8  -2   28.90    6.20
   4   8   2   26.10    4.50
   4   8   2   16.40    5.80
  -5  -8  -2  291.97   24.60
   5   8   2  273.27   24.30
   5   8   2  285.37   22.90
  -6  -8  -2 1070.19   80.59
   6   8   2 1037.90   78.79
   6   8   2 1031.60   79.79
  -7  -8  -2   39.50    8.80
   7   8   2   43.10    6.30
   7   8   2   26.90    6.20
  -8  -8  -2 1772.92  141.49
   8   8   2 1950.30  140.49
  -9  -8  -2   24.60    9.70
   9   8   2   24.80    6.70
 -10  -8  -2  184.28   25.00
  10   8   2  191.88   19.40
 -11  -8  -2   45.20   13.60
  11   8   2   51.09    9.60
 -12  -8  -2    3.90    3.10
 -12  -8  -2    3.60   12.60
  12   8   2    4.60    6.20
 -13  -8  -2   50.69    6.40
 -13  -8  -2   65.19   20.80
  13   8   2   38.70    9.60
 -14  -8  -2    5.60    3.20
 -15  -8  -2   -0.80    2.50
 -16  -8  -2   -0.40    2.30
 -17  -8  -2    6.30    2.40
  12  -9  -2   22.00    2.60
 -12   9   2   26.40    3.50
  11  -9  -2    3.30    3.40
  11  -9  -2    4.80    1.70
 -11   9   2    4.00    2.60
 -11   9   2    2.50    2.30
  10  -9  -2   33.20    3.40
 -10   9   2   36.70    4.50
 -10   9   2   37.80    5.20
   9  -9  -2   -0.50    1.00
  -9   9   2    3.00    2.70
   8  -9  -2   54.79    4.40
   8  -9  -2   47.80   18.20
  -8   9   2   37.50    9.60
  -8   9   2   39.40    6.10
  -8   9   2   46.10    9.50
  -8   9   2   73.49   17.60
  -8   9   2   51.89    7.70
   7  -9  -2    2.00    7.90
  -7   9   2    5.80    4.60
  -7   9   2    5.80    7.90
  -7   9   2   13.20    5.30
  -7   9   2    1.20    2.80
  -7   9   2   11.30    5.00
   6  -9  -2    1.60    7.40
  -6   9   2   -2.60    4.00
  -6   9   2   -2.50    3.80
  -6   9   2   11.50    7.70
   5  -9  -2    4.80    4.90
  -5   9   2   -0.30    6.10
  -5   9   2    6.90    7.10
  -5   9   2    1.30    4.80
  -5   9   2    2.20    4.90
   4  -9  -2   92.09   11.90
  -4   9   2   95.39   11.30
  -4   9   2   70.39   14.40
  -4   9   2  119.39   10.60
  -4   9   2  124.39   10.70
   3  -9  -2  107.89   11.60
  -3   9   2  114.79   11.50
  -3   9   2  113.69   11.50
  -3   9   2  117.79   14.90
  -3   9   2   98.59   11.80
   2  -9  -2  331.27   25.50
  -2   9   2  308.27   25.10
  -2   9   2  289.57   24.10
  -2   9   2  298.67   24.00
   1  -9  -2   81.99    9.50
  -1   9   2   74.69    9.10
   0   9   2  268.07   24.20
  -1  -9  -2    1.20    4.50
   1   9   2   -1.70    4.90
   1   9   2    4.90    3.60
  -2  -9  -2  115.69   13.40
   2   9   2  154.88   12.80
   2   9   2  121.79   14.40
  -3  -9  -2  155.78   15.50
   3   9   2  146.79   14.10
   3   9   2  171.68   16.50
  -4  -9  -2  403.76   33.70
   4   9   2  434.46   32.70
   4   9   2  403.06   34.20
  -5  -9  -2  463.65   38.20
   5   9   2  419.66   38.10
   5   9   2  517.15   36.70
  -6  -9  -2   20.70    7.30
   6   9   2   24.40    6.50
   6   9   2   21.90    4.40
  -7  -9  -2   75.79   14.20
   7   9   2   73.69   11.10
   7   9   2   76.59    8.60
  -8  -9  -2   30.10    9.60
   8   9   2   30.70    7.10
   8   9   2   35.30    7.20
  -9  -9  -2   18.80   12.70
 -10  -9  -2    6.80    9.80
  10   9   2    5.30    6.50
 -11  -9  -2    7.60   11.10
  11   9   2   16.00    7.00
 -12  -9  -2  199.58   15.20
 -12  -9  -2  144.09   24.70
  12   9   2  162.88   19.30
 -13  -9  -2   28.80   24.90
 -13  -9  -2   31.80    4.80
  13   9   2   33.10   10.70
 -14  -9  -2    6.80    3.20
 -15  -9  -2   20.20    3.90
 -16  -9  -2    1.20    2.50
 -17  -9  -2    8.50    2.50
  11 -10  -2   12.90    1.70
 -11  10   2   16.20    2.80
  10 -10  -2    5.80    1.40
 -10  10   2    4.10    2.30
  -9  10   2   52.59    6.80
   8 -10  -2   10.90    1.70
  -8  10   2   12.40    3.20
  -8  10   2   16.90    3.50
   7 -10  -2    3.60   11.90
  -7  10   2    4.80    7.10
  -7  10   2    1.60    2.50
  -7  10   2   -7.60    8.20
  -7  10   2    2.50    3.00
  -7  10   2    9.90    7.90
   6 -10  -2    6.40    9.00
  -6  10   2   -0.80    2.30
  -6  10   2   -4.20    7.00
  -6  10   2    1.40    5.50
  -6  10   2   -1.90    5.80
  -5  10   2   29.40    5.60
  -5  10   2   13.50    7.70
  -5  10   2   24.80    5.40
   4 -10  -2   12.30    5.20
  -4  10   2   16.30    5.50
  -4  10   2   18.60    5.90
  -4  10   2   12.90    4.70
  -4  10   2    9.40    8.20
   3 -10  -2   16.20    4.90
  -3  10   2   36.20   12.10
  -3  10   2   14.20    5.00
   2 -10  -2   28.60    5.50
  -2  10   2    9.60    6.90
  -2  10   2   18.10    4.90
   1 -10  -2   80.69   10.60
  -1  10   2   81.19   10.00
   0 -10  -2   17.60    4.90
   0  10   2   16.50    6.20
   0  10   2   18.10    5.00
  -1 -10  -2   14.20    5.10
   1  10   2    8.60    4.10
   1  10   2   29.00    6.90
  -2 -10  -2   64.49   10.10
   2  10   2   67.39   10.90
   2  10   2   70.39    9.20
  -3 -10  -2   11.90    5.10
   3  10   2    3.30    3.70
   3  10   2   -5.00    5.00
   4  10   2   92.29   12.80
   4  10   2   84.69   10.10
  -5 -10  -2   58.79   11.50
   5  10   2   50.59    9.50
   5  10   2   69.09    8.60
  -6 -10  -2  644.84   51.19
   6  10   2  632.44   50.69
   6  10   2  625.14   48.90
  -7 -10  -2    9.90    7.70
   7  10   2    5.40    6.00
   7  10   2   10.20    3.80
  -8 -10  -2  375.56   37.50
   8  10   2  288.47   24.10
   8  10   2  274.07   26.40
  -9 -10  -2   86.19   14.50
   9  10   2   80.69   13.00
 -10 -10  -2  116.59   22.30
  10  10   2  138.69   15.70
 -11 -10  -2   43.00   15.90
 -11 -10  -2   57.09    6.40
  11  10   2   52.69   10.20
 -12 -10  -2   89.99   19.40
 -12 -10  -2   92.49    9.40
  12  10   2   97.19   15.60
 -13 -10  -2    2.20    3.10
 -13 -10  -2   -9.30   20.20
  13  10   2    6.10    6.60
 -14 -10  -2    3.00    2.80
 -15 -10  -2   28.70    4.40
 -16 -10  -2   11.20    2.90
 -17 -10  -2   11.80    2.50
 -11  11   2    1.30    1.80
  10 -11  -2    2.00    1.10
 -10  11   2    0.80    2.00
   9 -11  -2    4.60    1.30
  -9  11   2    4.60    2.40
   8 -11  -2    0.50    1.10
  -8  11   2    1.70    2.40
  -8  11   2    1.90    2.90
  -7  11   2   -0.50    2.80
  -7  11   2    1.80    2.50
   6 -11  -2   -1.40    9.30
  -6  11   2   -1.50    2.40
  -6  11   2    0.20    8.90
  -6  11   2   -3.20    2.70
   5 -11  -2   15.70    9.20
   5 -11  -2   27.40    7.70
  -5  11   2   23.40    4.20
  -5  11   2   22.20    9.60
   4 -11  -2    5.00    5.30
  -4  11   2    4.90    4.40
  -4  11   2   -1.60    7.20
   3 -11  -2   -6.40    4.30
  -3  11   2   -0.20    4.20
  -3  11   2    1.70    7.60
   2 -11  -2  112.39   13.30
  -2  11   2  153.48   17.80
  -2  11   2  105.69   12.90
   1 -11  -2   31.90    6.60
  -1  11   2   32.90    6.50
   0 -11  -2  186.78   17.60
   0  11   2  169.08   17.00
   0  11   2  208.58   20.70
  -1 -11  -2    4.60    4.30
   1  11   2    5.10    6.40
   1  11   2    3.20    4.10
   2  11   2   78.89   12.70
   2  11   2   64.89    9.60
  -3 -11  -2   80.89   11.80
   3  11   2   74.29   12.10
   3  11   2   79.39   10.00
  -4 -11  -2  156.08   17.30
   4  11   2  173.88   15.90
   4  11   2  180.48   18.60
  -5 -11  -2  485.85   40.50
   5  11   2  484.45   41.00
   5  11   2  494.55   38.70
  -6 -11  -2    2.00    2.40
  -6 -11  -2   14.70    7.70
   6  11   2    6.70    6.80
   6  11   2    7.40    4.00
  -7 -11  -2  295.27   24.20
  -7 -11  -2  316.77   35.70
   7  11   2  312.67   28.50
   7  11   2  330.17   25.80
  -8 -11  -2   24.00    9.90
  -8 -11  -2   30.40    6.60
  -8 -11  -2   24.20    4.20
   8  11   2   24.60    8.00
   8  11   2   29.50    5.60
  -9 -11  -2  289.87   31.20
   9  11   2  315.57   27.80
 -10 -11  -2   12.70   10.50
  10  11   2   12.30    6.80
 -11 -11  -2  200.98   29.00
 -11 -11  -2  177.78   18.90
  11  11   2  213.08   21.00
 -12 -11  -2   10.90    3.20
 -12 -11  -2    4.20   14.90
  12  11   2   21.60    8.10
 -13 -11  -2  167.28   14.40
 -14 -11  -2   35.10    5.10
 -15 -11  -2   18.90    3.60
 -16 -11  -2    7.90    2.50
 -17 -11  -2    7.80    2.80
 -10  12   2    1.60    2.10
   9 -12  -2   45.40    4.20
  -9  12   2   55.19    5.50
   8 -12  -2    2.80    1.20
  -8  12   2    4.50    2.70
  -8  12   2    3.40    2.30
   7 -12  -2   30.20    3.00
  -7  12   2   34.50    7.30
  -7  12   2   35.30    5.00
  -6  12   2   -0.60    2.10
  -6  12   2    1.10    3.00
  -5  12   2   56.89    6.60
  -5  12   2   44.50    6.10
   4 -12  -2   19.00    6.20
  -4  12   2    5.90    9.20
  -4  12   2   12.40    3.50
  -4  12   2   22.20    6.10
  -4  12   2   22.70    4.30
   3 -12  -2   24.80    7.40
  -3  12   2   20.80    6.30
  -3  12   2   24.30    4.40
   2 -12  -2  215.28   20.70
  -2  12   2  248.88   24.80
  -2  12   2  219.58   20.60
   1 -12  -2  209.78   19.60
  -1  12   2  220.38   19.40
  -1  12   2  181.18   22.70
   0 -12  -2  232.98   21.60
   0  12   2  233.78   21.30
   0  12   2  252.07   24.50
  -1 -12  -2  300.87   25.30
   1  12   2  272.97   24.50
   2  12   2   35.20    8.80
  -3 -12  -2   21.40    5.70
  -3 -12  -2   21.60    2.80
  -3 -12  -2   36.60    7.90
   3  12   2   22.30    8.70
   3  12   2   22.20    5.50
  -4 -12  -2   32.00    6.90
  -4 -12  -2   57.19    9.90
  -4 -12  -2   44.10    4.20
   4  12   2   35.00    9.20
   4  12   2   36.60    6.90
  -5 -12  -2   32.90    4.40
  -5 -12  -2   31.00    9.10
   5  12   2   39.20   10.40
   5  12   2   49.99    7.20
  -6 -12  -2   36.90   14.90
  -6 -12  -2   44.30    5.20
  -6 -12  -2   54.89    7.90
   6  12   2   47.20   10.10
   6  12   2   46.50    8.50
  -7 -12  -2   15.10    6.90
  -7 -12  -2    7.80    3.00
  -7 -12  -2    9.20    8.80
   7  12   2   13.90    7.70
   7  12   2   13.50    7.00
  -8 -12  -2  103.69   13.70
  -8 -12  -2  106.69   21.50
  -8 -12  -2   85.09    9.50
   8  12   2   91.79   15.20
   8  12   2  117.49   11.90
  -9 -12  -2   25.50   10.90
  -9 -12  -2   14.20    4.10
   9  12   2   25.40    7.90
 -10 -12  -2  239.28   28.60
 -10 -12  -2  234.08   18.50
  10  12   2  199.98   22.70
 -11 -12  -2   24.60   13.90
 -11 -12  -2   20.00    3.80
  11  12   2   14.20    8.00
 -12 -12  -2  146.09   14.30
 -12 -12  -2  159.38   26.30
  12  12   2  143.79   18.50
 -13 -12  -2    1.60    2.70
 -14 -12  -2   24.70    3.90
 -15 -12  -2    3.70    3.90
 -16 -12  -2    0.50    2.50
   9 -13  -2    0.10    1.60
  -9  13   2    0.70    1.70
   8 -13  -2   33.40    3.40
  -8  13   2   38.40    4.60
  -8  13   2   30.60    4.30
   7 -13  -2    0.60    1.20
  -7  13   2    4.40    2.70
  -7  13   2   -0.70    2.10
   6 -13  -2   30.30    3.00
  -6  13   2   31.10    5.20
  -6  13   2   30.70    4.60
   5 -13  -2    1.50    1.70
  -5  13   2    6.40    2.70
  -5  13   2    5.60    3.40
   4 -13  -2    8.40    7.50
  -4  13   2    0.90    3.20
  -4  13   2  -12.70    9.00
  -4  13   2    1.30    2.50
   3 -13  -2  138.19   17.00
  -3  13   2  144.09   13.00
  -3  13   2  152.48   12.70
  -3  13   2  115.49   21.30
  -3  13   2  162.48   15.70
   2 -13  -2  190.28   19.70
  -2  13   2  165.88   23.30
  -2  13   2  223.58   17.60
  -2  13   2  223.18   19.50
  -2  13   2  204.88   18.10
   1 -13  -2   98.69   13.30
  -1  13   2   76.89   14.40
  -1  13   2   91.79    9.50
  -1  13   2   96.69   12.70
   0 -13  -2  495.85   38.50
   0  13   2  391.46   40.40
   0  13   2  500.75   38.20
  -1 -13  -2   17.30    2.10
  -1 -13  -2   28.60    6.70
   1  13   2    0.30    7.90
   1  13   2   24.20    5.90
  -2 -13  -2  410.16   30.10
  -2 -13  -2  418.96   33.80
   2  13   2  412.36   33.20
   2  13   2  354.16   35.70
  -3 -13  -2    0.30    1.30
  -3 -13  -2   -2.00    4.50
   3  13   2    0.40    4.10
   3  13   2    3.60    7.60
  -4 -13  -2    4.20    1.80
  -4 -13  -2   -0.20   10.00
  -4 -13  -2    1.30    4.90
   4  13   2   -0.70    4.10
   4  13   2    0.90    7.70
  -5 -13  -2    4.10    2.10
  -5 -13  -2    6.90    5.30
  -5 -13  -2   10.20    8.50
   5  13   2   10.30    5.00
   5  13   2    0.80    7.80
  -6 -13  -2    1.50    2.10
  -6 -13  -2    5.60    8.80
  -6 -13  -2   -1.10    4.90
   6  13   2   -0.10    4.20
   6  13   2    1.10    7.40
  -7 -13  -2    9.50    5.20
  -7 -13  -2    2.10    2.60
  -7 -13  -2  -12.70    8.40
   7  13   2   -3.90    6.40
   7  13   2   -2.60    4.00
  -8 -13  -2   -9.00    5.80
  -8 -13  -2    4.80   10.30
  -8 -13  -2    1.80    3.10
   8  13   2   -1.60    4.30
   8  13   2    3.40    7.20
  -9 -13  -2   17.80    4.20
  -9 -13  -2   48.00   13.30
  -9 -13  -2   21.60    4.80
   9  13   2   24.30    8.90
   9  13   2   20.20    5.70
 -10 -13  -2   -6.50   12.90
 -10 -13  -2    0.60    2.80
  10  13   2    9.70    4.90
  10  13   2    4.60    7.60
 -11 -13  -2   20.50    4.20
  11  13   2   21.40   11.60
 -12 -13  -2   15.00    3.50
 -13 -13  -2    0.30    3.00
 -14 -13  -2    7.40    2.70
 -15 -13  -2    1.40    2.10
 -16 -13  -2    0.10    1.80
  -8  14   2    9.00    2.20
   7 -14  -2    1.70    1.10
  -7  14   2    1.00    2.60
  -7  14   2    1.30    1.90
   6 -14  -2   -0.30    1.10
  -6  14   2    0.40    2.00
  -6  14   2   -2.90    2.40
   5 -14  -2    5.40    1.20
  -5  14   2    3.40    3.10
   4 -14  -2    1.50    1.10
  -4  14   2    1.20    2.40
  -4  14   2    0.20    3.10
   3 -14  -2   19.50    2.20
  -3  14   2   15.10    4.20
  -3  14   2   25.40   12.20
  -3  14   2   21.50    3.70
   2 -14  -2    3.90    1.30
   2 -14  -2   -4.00    5.80
  -2  14   2    2.40    3.50
  -2  14   2   -0.50    2.50
  -2  14   2    1.00    5.30
  -2  14   2    5.10   11.00
   1 -14  -2  106.09   13.50
   1 -14  -2   83.29    6.70
  -1  14   2   72.79    8.90
   0 -14  -2    2.30    1.30
   0 -14  -2    6.90    5.30
   0  14   2   10.10    4.00
   0  14   2    3.50    2.80
   0  14   2   11.80    9.50
   0  14   2    1.40    4.20
  -1 -14  -2  201.98   15.70
  -1 -14  -2  212.88   20.00
   1  14   2  216.58   19.40
   1  14   2  171.88   16.70
  -2 -14  -2   -0.80    5.50
  -2 -14  -2    3.00    1.50
   2  14   2   -1.70    7.40
   2  14   2    5.50    3.90
   2  14   2    0.50    6.10
  -3 -14  -2   55.89    9.00
  -3 -14  -2   49.20    5.10
   3  14   2   67.49   11.90
   3  14   2   50.89    8.40
  -4 -14  -2   21.00   10.70
  -4 -14  -2   16.30    2.70
  -4 -14  -2   15.30    5.70
   4  14   2   29.90    9.50
   4  14   2    8.70    5.00
  -5 -14  -2   27.80    6.70
  -5 -14  -2   29.30   10.80
   5  14   2   21.90    5.80
   5  14   2   21.40   10.00
  -6 -14  -2   28.40    6.60
  -6 -14  -2   15.00   10.80
  -6 -14  -2   15.80    3.10
   6  14   2    6.40    4.50
   6  14   2    0.70    8.80
   6  14   2   12.00    5.30
  -7 -14  -2   17.70    3.70
  -7 -14  -2   17.20    3.60
  -7 -14  -2    8.80   13.20
   7  14   2   11.30    3.50
   7  14   2   26.30    5.40
   7  14   2   20.10    8.90
  -8 -14  -2    0.30    3.40
  -8 -14  -2   13.10   12.10
  -8 -14  -2   14.70    7.70
  -8 -14  -2    1.00    5.60
   8  14   2    6.70    8.30
   8  14   2    7.60    5.30
   8  14   2    1.30    4.70
  -9 -14  -2    2.90    3.00
  -9 -14  -2   17.40   15.00
  -9 -14  -2   12.50    4.00
   9  14   2    2.00    4.60
   9  14   2    0.70    7.90
 -10 -14  -2   99.49    9.90
  10  14   2  102.69   11.00
  10  14   2  120.29   23.20
 -11 -14  -2   14.00    3.40
 -12 -14  -2   18.10    3.70
 -13 -14  -2    9.90    2.90
 -14 -14  -2    1.10    2.30
 -15 -14  -2   15.80    3.60
  -7  15   2   -1.70    2.20
  -7  15   2   -0.40    1.50
   6 -15  -2    3.90    1.00
  -6  15   2    3.00    2.60
  -6  15   2    1.90    1.80
   5 -15  -2    0.20    1.00
  -5  15   2   -1.70    1.80
  -5  15   2    0.00    2.60
   4 -15  -2    1.20    1.00
  -4  15   2    2.40    3.10
  -4  15   2    1.10    2.20
   3 -15  -2   20.60    2.40
  -3  15   2   13.40    3.30
  -3  15   2   34.50    4.60
   2 -15  -2    8.60    1.50
  -2  15   2   12.10    3.00
  -2  15   2    2.20    3.60
   1 -15  -2   92.99    7.10
   1 -15  -2   75.79   13.50
  -1  15   2   88.99   16.20
  -1  15   2   69.29   12.50
  -1  15   2   90.69    9.40
   0 -15  -2  120.99    9.20
   0 -15  -2  120.09   17.50
   0  15   2   82.09   17.90
   0  15   2  123.99   16.50
   0  15   2  117.39   11.10
  -1 -15  -2  133.69   17.70
  -1 -15  -2  169.98   13.00
   1  15   2  181.98   23.50
   1  15   2  185.98   15.10
   1  15   2  148.69   17.10
   1  15   2  182.28   14.10
  -2 -15  -2   67.89    6.30
  -2 -15  -2   75.89   12.30
   2  15   2   52.29    8.80
   2  15   2   90.89    7.70
   2  15   2   79.99   11.00
  -3 -15  -2   59.69   10.10
  -3 -15  -2   73.99    6.80
   3  15   2   76.59    7.70
   3  15   2   83.99    9.20
   3  15   2   82.09   14.30
   3  15   2   81.09   11.20
  -4 -15  -2   78.79    8.30
  -4 -15  -2   80.59    7.10
  -4 -15  -2   73.49   11.80
   4  15   2   71.29   11.20
   4  15   2   57.79    9.00
   4  15   2   83.29   15.20
   4  15   2   81.69    9.20
  -5 -15  -2  107.39   11.00
  -5 -15  -2  109.89   14.70
  -5 -15  -2  142.09   21.80
  -5 -15  -2  129.29   10.60
   5  15   2  123.39   11.30
   5  15   2  135.49   20.40
   5  15   2  118.59   14.30
   5  15   2  142.59   12.50
  -6 -15  -2  198.48   16.10
  -6 -15  -2  190.88   19.60
  -6 -15  -2  162.18   27.70
  -6 -15  -2  189.38   15.90
   6  15   2  208.28   16.20
   6  15   2  216.78   19.30
   6  15   2  146.79   23.70
   6  15   2  208.98   17.00
  -7 -15  -2   33.50   13.40
  -7 -15  -2    2.70    2.60
  -7 -15  -2   -0.40    2.90
   7  15   2    0.90    9.10
   7  15   2   -1.00    4.20
   7  15   2   -0.30    2.60
   7  15   2   -4.50    4.60
  -8 -15  -2  124.39   11.70
  -8 -15  -2  109.49   22.70
  -8 -15  -2  125.59   11.40
   8  15   2  139.39   11.40
   8  15   2  121.89   19.20
   8  15   2  121.59   12.40
  -9 -15  -2   34.90    5.40
  -9 -15  -2   25.10   14.90
  -9 -15  -2   32.20    5.40
   9  15   2   32.60    9.50
   9  15   2   35.80    6.50
 -10 -15  -2   33.10    4.60
  10  15   2   28.30    5.60
 -11 -15  -2   18.20    6.70
 -11 -15  -2    7.50    3.10
 -12 -15  -2   -0.10    2.30
 -13 -15  -2    7.10    2.70
 -14 -15  -2   -0.40    2.00
  -6  16   2    1.60    1.40
  -6  16   2   -1.10    2.00
   5 -16  -2    5.20    1.10
  -5  16   2    1.50    1.70
  -5  16   2    4.20    2.50
   4 -16  -2   10.10    1.50
  -4  16   2    6.50    3.00
  -4  16   2    4.80    2.80
   3 -16  -2    3.80    1.20
  -3  16   2    2.30    3.30
  -3  16   2    0.50    1.90
   2 -16  -2   14.00    1.80
  -2  16   2   12.40    2.90
  -2  16   2   12.10    4.00
   1 -16  -2    2.00    1.30
  -1  16   2   -3.60    3.50
  -1  16   2    3.10    2.40
   0 -16  -2  105.59    8.90
   0  16   2  126.39    9.90
   0  16   2  101.09   10.90
  -1 -16  -2    6.40    2.00
   1  16   2   10.00    4.20
   1  16   2   17.50    3.20
  -2 -16  -2   61.29    5.60
  -2 -16  -2   59.59    9.60
   2  16   2   66.69    9.70
   2  16   2   61.39   10.50
   2  16   2   61.79    8.30
   2  16   2   31.10   13.50
  -3 -16  -2  182.58   20.50
  -3 -16  -2  199.68   16.60
   3  16   2  208.48   16.80
   3  16   2  214.58   19.90
   3  16   2  204.58   17.50
  -4 -16  -2  205.48   25.90
  -4 -16  -2  196.18   15.50
  -4 -16  -2  189.68   15.90
   4  16   2  217.58   23.80
   4  16   2  194.78   16.10
   4  16   2  173.78   16.70
  -5 -16  -2   25.70    3.80
  -5 -16  -2   25.30    4.10
  -5 -16  -2   33.50   10.30
   5  16   2   17.30    4.10
   5  16   2   42.80    9.50
   5  16   2   21.50    5.30
  -6 -16  -2   14.10    6.70
  -6 -16  -2   -1.00    4.10
  -6 -16  -2    1.20    2.50
   6  16   2   -1.40    4.30
   6  16   2   -1.40   10.00
   6  16   2   -0.10    2.60
   6  16   2   -1.20    4.70
  -7 -16  -2   41.80    5.70
  -7 -16  -2   55.19    9.10
  -7 -16  -2   41.40   19.60
  -7 -16  -2   49.90    6.30
   7  16   2   61.79   10.00
   7  16   2   32.30    8.90
   7  16   2   22.40   11.10
   7  16   2   42.40    6.30
  -8 -16  -2    8.10    3.80
  -8 -16  -2   10.10    3.30
   8  16   2    7.90    3.20
   8  16   2   11.10    4.60
  -9 -16  -2   53.59    6.10
  -9 -16  -2   50.19    6.20
   9  16   2   34.90    6.50
 -10 -16  -2    3.40    2.70
  10  16   2   -0.70    4.30
 -11 -16  -2   25.90    3.80
 -11 -16  -2   18.60    5.70
  11  16   2   22.50    5.80
 -12 -16  -2    4.90    2.40
  -5  17   2   -0.60    1.50
  -5  17   2   -0.60    1.70
   4 -17  -2    1.00    1.20
  -4  17   2    1.80    1.90
  -4  17   2    0.50    2.10
   3 -17  -2    1.50    1.20
  -3  17   2   -1.10    1.50
   2 -17  -2   10.40    1.60
  -2  17   2    6.00    3.10
  -2  17   2    2.80    2.00
   1 -17  -2   -2.30    1.10
  -1  17   2    0.10    1.90
  -1  17   2    0.60    3.20
   0 -17  -2    0.30    1.40
   0  17   2    0.90    3.90
   0  17   2    1.60    2.20
  -1 -17  -2    0.70    1.60
   1  17   2   -0.20    3.60
   1  17   2   -1.00    2.30
  -2 -17  -2   23.50    3.00
  -2 -17  -2   24.60    3.70
   2  17   2   22.60    4.90
   2  17   2   20.50    3.70
  -3 -17  -2   -0.10    2.00
  -3 -17  -2    2.50    2.40
   3  17   2    1.50    2.70
   3  17   2    3.40    3.90
  -4 -17  -2    5.00    2.50
  -4 -17  -2    3.60    2.80
   4  17   2    4.40    2.80
   4  17   2    3.90    4.20
  -5 -17  -2    2.40    2.70
  -5 -17  -2    5.80    2.80
   5  17   2   10.90    3.00
   5  17   2   -5.20    4.00
  -6 -17  -2    2.50    2.70
  -6 -17  -2   -2.60    2.80
   6  17   2    3.60    2.70
   6  17   2    0.10    4.40
  -7 -17  -2    7.50    3.10
  -7 -17  -2   14.50    3.50
   7  17   2    4.70    2.80
   7  17   2    7.80    4.70
  -8 -17  -2    2.40    3.50
  -8 -17  -2    6.10    3.80
   8  17   2   -2.70    4.30
  -9 -17  -2    3.50    3.50
  -9 -17  -2    1.30    2.40
   9  17   2    4.80    4.50
 -10 -17  -2   11.20    2.80
  10  17   2    5.70    4.30
 -11 -17  -2   14.80    6.20
   3 -18  -2    3.40    1.30
  -3  18   2    0.90    1.70
  -3  18   2    1.30    1.50
   2 -18  -2   -1.00    1.30
  -2  18   2    1.70    1.80
  -2  18   2    0.00    2.20
   1 -18  -2    0.90    1.50
  -1  18   2    1.50    2.30
  -1  18   2   -1.50    1.70
   0 -18  -2    1.30    1.60
   0 -18  -2    0.30    1.90
   0  18   2    0.30    2.60
   0  18   2    0.90    1.90
  -1 -18  -2    3.50    1.80
  -1 -18  -2    1.40    2.00
   1  18   2    1.50    3.00
   1  18   2   -1.40    1.90
  -2 -18  -2    0.60    1.80
  -2 -18  -2   -2.10    1.90
   2  18   2   -3.10    1.80
   2  18   2   -2.30    3.20
  -3 -18  -2   17.70    2.90
   3  18   2   15.80    3.30
   3  18   2   20.40    4.60
  -4 -18  -2    0.60    2.30
   4  18   2    1.20    2.40
  -5 -18  -2   44.30    5.90
   5  18   2   57.89    5.90
  -6 -18  -2    1.20    2.80
  -6 -18  -2    4.30    2.60
   6  18   2    3.10    4.30
   6  18   2    2.50    2.40
  -7 -18  -2   31.50    4.60
  -7 -18  -2   34.70    4.80
   7  18   2   35.40    5.70
   7  18   2   25.70    4.10
  -8 -18  -2    5.20    3.30
   8  18   2   -1.20    3.80
  -9 -18  -2   -4.30    5.80
   9  18   2   12.00    4.30
  10  18   2    1.90    3.50
   1 -19  -2    2.20    3.00
  -1  19   2    0.40    1.40
   0 -19  -2    5.30    2.00
   0 -19  -2    8.40    1.90
   0  19   2    3.40    1.90
   0  19   2    3.60    1.90
  -1 -19  -2    6.40    2.00
  -1 -19  -2    1.60    2.10
   1  19   2    1.40    2.40
  -2 -19  -2   -0.30    1.90
  -2 -19  -2   -0.50    1.90
   2  19   2   -0.70    2.20
   2  19   2   -0.60    1.80
  -3 -19  -2   14.10    2.80
  -3 -19  -2   12.20    2.70
   3  19   2   13.20    2.60
   3  19   2   12.50    3.30
  -4 -19  -2   57.29    5.40
   4  19   2   25.30    5.00
   4  19   2   42.20    5.80
  -5 -19  -2    4.60    2.90
   5  19   2    7.40    3.20
  -6 -19  -2   20.30    3.80
   6  19   2   20.00    4.20
  -7 -19  -2   -0.80    3.10
   7  19   2   -1.90    3.30
  -8 -19  -2   18.30    4.00
   8  19   2   17.30    5.40
   9  19   2    2.20    3.40
  10  19   2   28.90    6.60
  -1 -20  -2    3.10    1.90
   1  20   2    0.70    1.20
  -2 -20  -2    1.90    2.00
   2  20   2    0.50    1.50
  -3 -20  -2   -0.10    2.20
   3  20   2    1.00    1.70
  -4 -20  -2    7.40    2.60
   4  20   2    3.70    2.50
  -5 -20  -2    2.90    2.60
   5  20   2    0.70    2.70
  -6 -20  -2   -1.00    2.60
   6  20   2    0.20    2.60
  -7 -20  -2   15.50    3.20
   7  20   2    6.00    3.10
   8  20   2   -1.50    3.00
   9  20   2   20.00    3.70
  10  20   2    4.00    3.90
  -7 -20   3    4.80    2.00
   6  20  -3    8.80    2.70
  -6 -20   3    8.20    2.00
   5  20  -3    1.10    1.50
   5  20  -3    3.30    2.40
  -5 -20   3   -0.30    1.50
   4  20  -3    5.50    2.30
   4  20  -3    5.10    1.80
  -4 -20   3    3.30    1.80
 -10 -19   3   -0.50    1.40
  -9 -19   3    1.20    1.80
  -8 -19   3    1.20    1.90
   7  19  -3    1.30    4.20
  -7 -19   3    3.00    2.10
   6  19  -3    1.00    3.00
   6  19  -3    1.90    2.00
  -6 -19   3    2.10    2.10
  -6 -19   3    2.00    2.70
   5  19  -3   -1.00    2.90
   5  19  -3   -0.70    1.90
  -5 -19   3   -3.60    2.30
  -5 -19   3    1.90    2.00
   4  19  -3    2.20    2.60
   4  19  -3    3.30    1.90
  -4 -19   3    4.00    1.90
  -4 -19   3    4.40    2.40
   3  19  -3   -1.10    2.10
   3  19  -3    1.30    1.90
  -3 -19   3    0.80    1.70
  -3 -19   3   -0.90    2.10
   2  19  -3    0.70    1.70
   2  19  -3   -0.20    1.70
  -2 -19   3    3.60    1.90
  -2 -19   3    2.40    1.80
   1  19  -3    0.40    2.40
   1  19  -3    0.70    1.50
  -1 -19   3    0.50    1.60
  -1 -19   3    1.30    2.10
   0  19  -3    0.80    1.20
   0  19  -3   -0.20    1.60
   0 -19   3    0.40    1.50
   0 -19   3    2.40    1.50
 -10 -18   3    1.60    2.10
  -9 -18   3    4.10    2.20
  -8 -18   3   -1.50    2.20
   7  18  -3    1.00    3.90
   7  18  -3    3.60    2.20
  -7 -18   3    1.20    2.20
  -7 -18   3   -2.00    2.90
   6  18  -3    7.00    3.70
   6  18  -3   13.20    2.90
  -6 -18   3   11.90    3.30
  -6 -18   3   11.60    2.80
   5  18  -3    5.50    3.30
   5  18  -3    0.90    2.10
  -5 -18   3    3.30    2.10
  -5 -18   3    1.00    2.60
   4  18  -3   19.40    3.40
   4  18  -3   16.70    4.00
  -4 -18   3   17.80    3.30
  -4 -18   3   27.70    3.40
   3  18  -3   -0.40    2.00
   3  18  -3    0.50    2.80
  -3 -18   3    2.90    2.10
  -3 -18   3    3.20    2.10
   2  18  -3   -0.70    2.70
   2  18  -3    1.90    2.10
  -2 -18   3    2.40    1.90
  -2 -18   3    2.50    2.00
   1  18  -3    2.30    2.40
   1  18  -3    3.60    2.50
  -1 -18   3    1.60    2.40
  -1 -18   3    3.90    1.90
   0  18  -3    2.70    2.20
   0  18  -3    9.40    2.30
   0 -18   3   10.30    2.00
   0 -18   3    4.90    2.10
  -1  18  -3    0.00    1.50
  -1  18  -3    2.00    1.70
   1 -18   3   -0.80    1.60
   1 -18   3    0.90    1.50
  -2  18  -3    3.90    2.00
  -2  18  -3    1.30    1.30
   2 -18   3    3.90    1.90
   2 -18   3    3.50    1.60
 -13 -17   3   35.90    4.10
 -12 -17   3    1.90    1.90
 -11 -17   3   51.29    5.50
 -10 -17   3    9.70    2.60
  -9 -17   3   47.90    5.70
   8  17  -3    2.60    2.60
   8  17  -3    5.90    3.70
  -8 -17   3    4.10    2.60
   7  17  -3    1.60    3.70
   7  17  -3    1.40    2.40
  -7 -17   3    6.10    2.70
  -7 -17   3    1.30    2.70
   6  17  -3   12.60    3.30
   6  17  -3    7.50    4.00
  -6 -17   3    6.60    2.90
  -6 -17   3   10.10    3.10
   5  17  -3   -0.10    5.50
   5  17  -3   -0.70    2.60
  -5 -17   3    1.70    2.40
  -5 -17   3    1.00    2.50
   4  17  -3   22.20    4.10
   4  17  -3   22.60    4.80
  -4 -17   3   23.30    3.20
  -4 -17   3   17.80    4.30
   3  17  -3    4.70    4.30
   3  17  -3    5.00    3.40
  -3 -17   3   10.30    3.80
  -3 -17   3    7.10    2.40
   2  17  -3   10.30    5.00
   2  17  -3   10.10    3.00
  -2 -17   3   13.40    2.90
  -2 -17   3   14.50    2.80
   1  17  -3    1.10    2.20
   1  17  -3    0.00    3.00
  -1 -17   3    0.30    1.60
   0  17  -3    7.20    2.50
   0  17  -3    7.50    3.20
   0 -17   3   11.30    1.90
  -1  17  -3    0.80    2.40
  -1  17  -3   -0.40    1.70
   1 -17   3    0.90    1.40
  -2  17  -3   -0.30    2.00
  -2  17  -3   -0.50    1.70
   2 -17   3    2.30    2.20
  -3  17  -3   -0.80    1.50
  -3  17  -3   -0.40    1.60
   3 -17   3    0.90    1.20
  -4  17  -3    0.60    1.60
  -4  17  -3    0.60    1.20
   4 -17   3    0.10    1.10
 -14 -16   3   25.00    3.40
 -13 -16   3   -0.50    1.80
 -12 -16   3   62.89    6.40
 -11 -16   3    1.50    2.10
 -10 -16   3   71.69    7.50
  -9 -16   3    0.90    3.40
   8  16  -3    2.60    2.70
  -8 -16   3    0.10    2.50
   7  16  -3   33.30    5.40
   7  16  -3   25.90    4.40
  -7 -16   3   24.90    4.40
  -7 -16   3   32.50    4.30
   6  16  -3    0.30    2.50
   6  16  -3    1.60    3.90
  -6 -16   3    0.30    2.60
  -6 -16   3    2.90    2.50
   5  16  -3   87.09    9.10
   5  16  -3   83.69    8.10
  -5 -16   3   71.49    8.00
  -5 -16   3   76.39    7.60
   4  16  -3   -1.80    3.40
   4  16  -3   -0.40    2.60
  -4 -16   3    1.60    2.20
  -4 -16   3    0.00    2.20
   3  16  -3   30.20    5.00
   3  16  -3   16.20    3.70
  -3 -16   3   22.80    3.10
  -3 -16   3   13.70    3.40
   2  16  -3   -4.00    3.40
   2  16  -3   -0.30    2.40
  -2 -16   3    0.10    1.80
   1  16  -3    9.70    3.90
   1  16  -3    2.30    2.50
  -1 -16   3    0.50    1.60
   0  16  -3    1.40    3.20
   0  16  -3   -0.90    2.20
   0 -16   3   -0.50    1.30
  -1  16  -3    1.10    2.10
  -1  16  -3    5.00    4.10
   1 -16   3    1.50    2.00
  -2  16  -3    1.90    2.70
  -2  16  -3    0.00    1.80
   2 -16   3    0.40    1.20
  -3  16  -3    3.70    2.30
  -3  16  -3    0.90    1.80
   3 -16   3   -1.10    1.20
  -4  16  -3    0.10    2.20
  -4  16  -3    0.60    1.70
   4 -16   3    0.70    1.20
  -5  16  -3   -0.20    1.50
  -5  16  -3    1.20    1.60
   5 -16   3    1.40    1.10
 -14 -15   3    0.90    1.80
 -13 -15   3    0.30    2.00
 -12 -15   3    0.60    2.10
 -11 -15   3    2.60    2.50
 -10 -15   3    1.30    2.50
  -9 -15   3    6.30    2.90
   8  15  -3    1.70    2.60
  -8 -15   3    1.40    2.70
  -8 -15   3    3.70    3.40
   7  15  -3    6.30    4.30
   7  15  -3   -3.60    5.70
  -7 -15   3    5.80    4.00
  -7 -15   3    5.60    3.10
   6  15  -3   10.90    9.40
   6  15  -3   34.10   17.70
   6  15  -3   34.90    5.00
  -6 -15   3   35.00    4.90
  -6 -15   3   32.80    4.80
   5  15  -3    8.90    4.30
   5  15  -3    8.60    3.40
   5  15  -3    3.20    7.00
   5  15  -3    7.50    6.10
  -5 -15   3   12.30    7.80
  -5 -15   3   10.00    2.80
  -5 -15   3    9.90    3.10
   4  15  -3   29.00    5.50
   4  15  -3   44.60    8.50
   4  15  -3   31.00    5.00
  -4 -15   3   39.50    5.40
  -4 -15   3   33.90    4.20
  -4 -15   3   46.10    9.70
   3  15  -3   49.99    9.10
   3  15  -3   39.50   12.60
   3  15  -3   47.10    5.90
   3  15  -3   35.40    5.90
  -3 -15   3   43.80    4.90
  -3 -15   3   51.89   10.50
   2  15  -3  118.59   18.40
   2  15  -3   92.79    8.90
  -2 -15   3  114.39   21.20
  -2 -15   3   81.79    7.70
   1  15  -3   11.00    4.10
   1  15  -3   23.80   10.80
   1  15  -3    7.00    3.30
  -1 -15   3    4.60    7.90
  -1 -15   3   11.60    2.10
   0  15  -3   41.20    5.20
   0  15  -3   27.60    5.00
   0 -15   3   39.90    3.90
  -1  15  -3    2.30    3.40
  -1  15  -3    0.10    2.20
   1 -15   3    1.10    1.40
  -2  15  -3    0.10    2.30
  -2  15  -3    3.90    3.40
   2 -15   3    3.20    1.40
  -3  15  -3    1.40    4.60
  -3  15  -3    1.70    2.30
   3 -15   3    1.80    1.30
  -4  15  -3   12.60    3.30
  -4  15  -3   15.70    3.00
   4 -15   3   15.30    1.90
  -5  15  -3   30.50    4.30
   5 -15   3   33.00    3.30
  -6  15  -3    1.40    1.70
  -6  15  -3   -0.90    1.70
   6 -15   3    3.60    1.20
  -7  15  -3   -0.40    1.60
 -15 -14   3   -0.20    1.80
 -14 -14   3    2.90    2.10
 -13 -14   3   -2.30    2.10
 -12 -14   3    9.60    3.00
 -11 -14   3    2.10    2.70
 -10 -14   3   -0.20    2.40
   9  14  -3    3.50    7.50
  -9 -14   3    2.00    3.80
  -9 -14   3   34.20   21.60
   8  14  -3   10.80    6.30
   8  14  -3   10.70    3.30
  -8 -14   3    6.60    3.70
  -8 -14   3   -4.60   16.70
  -8 -14   3   10.00    3.20
   7  14  -3    2.40    8.50
   7  14  -3    1.60    4.50
   7  14  -3    2.80    2.90
  -7 -14   3   27.00   17.00
  -7 -14   3    2.10    2.90
  -7 -14   3    4.00    2.80
   6  14  -3   -4.70    7.30
   6  14  -3    6.80    4.10
   6  14  -3   10.10    3.30
   6  14  -3   16.10    5.80
  -6 -14   3    3.40    2.80
  -6 -14   3   17.40    7.50
  -6 -14   3    7.40    3.10
  -6 -14   3   -3.50   14.30
   5  14  -3  124.09   19.80
   5  14  -3  143.69   12.80
   5  14  -3  166.18   15.80
   5  14  -3  115.79   15.40
  -5 -14   3  157.08   16.80
  -5 -14   3  145.29   11.80
  -5 -14   3  139.09   12.50
   4  14  -3   -2.10    2.80
   4  14  -3    2.20    4.90
   4  14  -3    7.50    7.90
  -4 -14   3    9.10    6.00
  -4 -14   3   -0.50    1.90
  -4 -14   3   -2.00    2.20
   3  14  -3  563.94   56.89
   3  14  -3  757.32   54.89
   3  14  -3  633.94   52.49
   3  14  -3  743.73   52.29
  -3 -14   3  709.63   55.29
  -3 -14   3  690.03   51.19
   2  14  -3    0.80    7.70
   2  14  -3    0.10    2.50
   2  14  -3   -0.90    3.40
   2  14  -3   -4.20    4.80
  -2 -14   3   -1.80    1.50
  -2 -14   3    0.40    5.50
   1  14  -3  271.27   22.80
   1  14  -3  331.07   22.80
   1  14  -3  230.88   28.30
   1  14  -3  299.57   25.90
  -1 -14   3  280.47   21.70
  -1 -14   3  290.77   26.90
   0  14  -3   -0.90    3.40
   0  14  -3   -1.50    9.30
   0  14  -3    7.30    5.60
   0  14  -3   -0.30    2.40
   0 -14   3    3.40    6.90
   0 -14   3   -0.30    1.40
  -1  14  -3   32.60   18.80
  -1  14  -3   38.30    5.20
  -1  14  -3   30.30    5.30
   1 -14   3   34.50    3.70
  -2  14  -3   91.19    9.90
  -2  14  -3   72.59   16.00
  -2  14  -3  122.19    9.50
   2 -14   3  118.79   18.40
   2 -14   3   93.89    8.00
  -3  14  -3    7.30    3.60
  -3  14  -3    3.80    2.60
   3 -14   3    7.10    1.50
  -4  14  -3  194.08   16.50
  -4  14  -3  210.18   16.50
   4 -14   3  196.08   15.20
  -5  14  -3    3.40    3.00
  -5  14  -3    1.20    2.30
   5 -14   3    3.40    1.20
  -6  14  -3  114.09   10.50
  -6  14  -3  130.09   10.60
  -7  14  -3    2.50    2.10
  -7  14  -3    3.70    2.00
   7 -14   3    3.90    1.20
  -8  14  -3    6.70    2.40
  -8  14  -3    4.70    1.90
   8 -14   3    7.90    1.30
 -15 -13   3    2.50    2.10
 -14 -13   3   13.20    3.10
 -13 -13   3   35.30    5.30
 -12 -13   3   24.00    4.10
 -11 -13   3    4.60    2.80
  10  13  -3    0.50    6.90
 -10 -13   3   20.50   16.10
 -10 -13   3    3.50    2.60
   9  13  -3   -1.90    6.40
  -9 -13   3    1.90   18.80
  -9 -13   3    2.80    2.70
   8  13  -3    9.20    7.70
   8  13  -3   14.70    3.70
  -8 -13   3   13.70    4.20
  -8 -13   3   28.00   16.20
  -8 -13   3   15.40    3.70
   7  13  -3   51.29    6.80
   7  13  -3   70.49   11.90
   7  13  -3   52.69   10.90
  -7 -13   3   51.49   10.00
  -7 -13   3   58.19    6.60
   6  13  -3  203.38   17.00
   6  13  -3  217.38   24.50
   6  13  -3  201.78   19.00
  -6 -13   3  211.58   26.40
  -6 -13   3  212.78   20.10
  -6 -13   3  192.98   16.80
   5  13  -3   -2.10    7.30
   5  13  -3   12.30    4.90
  -5 -13   3   16.90    6.10
  -5 -13   3    7.60    2.40
  -5 -13   3   16.60   11.90
   4  13  -3  422.96   35.60
   4  13  -3  460.75   39.40
  -4 -13   3  427.66   36.20
  -4 -13   3  433.36   32.90
   3  13  -3  151.48   15.00
   3  13  -3  113.19   18.90
  -3 -13   3  139.99   15.70
  -3 -13   3  141.99   11.10
   2  13  -3  219.08   24.40
   2  13  -3  215.68   20.50
  -2 -13   3  220.18   16.90
  -2 -13   3  227.08   21.30
   1  13  -3   47.90    6.80
   1  13  -3   61.19   10.00
   1  13  -3   60.39    6.30
   1  13  -3   32.40   10.20
  -1 -13   3   43.60    5.80
  -1 -13   3   48.60    9.20
   0  13  -3   72.59   11.40
   0  13  -3   77.79    7.70
   0  13  -3   72.49   13.00
   0  13  -3   78.99    8.50
   0 -13   3   75.09    6.30
   0 -13   3   71.89   12.80
  -1  13  -3   53.59   10.30
  -1  13  -3   61.59   12.60
  -1  13  -3   74.29    7.70
  -1  13  -3   72.49    7.20
   1 -13   3   69.69   10.90
   1 -13   3   59.99    5.50
  -2  13  -3    9.00    3.50
  -2  13  -3    6.10    9.70
  -2  13  -3    2.40    2.60
   2 -13   3   17.40    7.30
   2 -13   3    2.10    1.40
  -3  13  -3  229.88   18.70
  -3  13  -3  241.78   18.60
   3 -13   3  214.58   17.30
  -4  13  -3    1.50    3.30
  -4  13  -3    5.70    2.80
   4 -13   3    5.50    1.50
  -5  13  -3  166.78   13.40
  -5  13  -3  144.19   13.20
   5 -13   3  153.48   12.00
  -6  13  -3    5.20    3.10
  -6  13  -3    3.30    2.50
   6 -13   3    2.70    1.30
  -7  13  -3   49.40    5.50
  -7  13  -3   30.40    4.60
   7 -13   3   43.30    3.90
  -8  13  -3    7.20    2.50
  -8  13  -3    5.60    2.30
   8 -13   3    7.10    1.40
  -9  13  -3    2.60    2.20
  -9  13  -3    4.80    2.00
   9 -13   3    2.40    1.00
 -16 -12   3    0.10    1.90
 -15 -12   3   17.10    3.20
 -14 -12   3   37.90    5.30
 -13 -12   3   97.29   10.50
 -12 -12   3    6.70    2.90
  11  12  -3   83.79   14.80
 -11 -12   3   85.19   10.20
 -11 -12   3   80.69   23.90
  10  12  -3   12.10    8.00
 -10 -12   3    9.30    3.20
 -10 -12   3   -9.60   13.60
   9  12  -3   73.59   12.30
  -9 -12   3   67.49    7.60
  -9 -12   3   63.79   16.50
   8  12  -3   12.60   10.30
   8  12  -3    3.00    2.80
  -8 -12   3    2.60    2.70
  -8 -12   3    6.40   12.00
   7  12  -3   24.10    8.60
   7  12  -3   26.90    5.80
  -7 -12   3   25.90    8.10
  -7 -12   3   12.30   10.70
   6  12  -3   -5.00    4.20
   6  12  -3   -8.60    6.00
  -6 -12   3    5.90   10.70
  -6 -12   3   -1.00    2.00
   5  12  -3   36.40    6.40
   5  12  -3   36.00    9.60
  -5 -12   3   28.20    3.70
  -5 -12   3   18.80   13.30
  -5 -12   3   28.60    6.60
   4  12  -3    4.10    4.30
   4  12  -3   -1.20    6.80
  -4 -12   3    1.10    1.70
  -4 -12   3   -4.20    8.80
  -4 -12   3   11.20    5.20
   3  12  -3   23.60    6.20
   3  12  -3   45.20   10.70
  -3 -12   3   30.00    3.40
  -3 -12   3   25.20    6.60
   2  12  -3    6.20    7.30
   2  12  -3    5.40    4.80
  -2 -12   3    6.10    1.60
  -2 -12   3    8.30    5.60
   1  12  -3   19.50    5.50
   1  12  -3   22.30    8.70
  -1 -12   3   25.70    2.90
  -1 -12   3   19.00    6.20
   0  12  -3   -1.10    6.60
   0  12  -3    9.70    5.30
   0 -12   3    6.40    5.70
  -1  12  -3   -6.40    4.10
  -1  12  -3   -2.50    6.40
   1 -12   3    0.70    5.20
   1 -12   3    0.50    1.20
  -2  12  -3    4.00    3.60
  -2  12  -3   14.60    3.50
  -2  12  -3    0.90   12.60
  -3  12  -3    1.70    2.70
  -3  12  -3   -3.00    7.70
  -3  12  -3    2.00    3.40
   3 -12   3    0.00    5.90
   3 -12   3    3.80    1.30
  -4  12  -3    4.10   10.30
  -4  12  -3    2.90    2.90
  -4  12  -3   16.90    4.10
   4 -12   3    2.80    1.50
  -5  12  -3   24.60   10.60
  -5  12  -3   15.50    4.00
  -5  12  -3   33.60    5.40
   5 -12   3   28.80    3.00
   5 -12   3   17.60   11.80
  -6  12  -3    2.00    3.10
  -6  12  -3   -4.40    2.40
   6 -12   3   -1.50    1.30
  -7  12  -3   68.09    9.50
  -7  12  -3   82.89    8.10
   7 -12   3   82.39    6.60
  -8  12  -3    0.50    2.20
  -8  12  -3    6.20    2.80
   8 -12   3    4.00    1.40
  -9  12  -3    7.30    2.60
  -9  12  -3    4.50    2.20
 -10  12  -3    6.50    2.40
 -10  12  -3    0.70    2.00
  10 -12   3    0.20    1.20
 -16 -11   3    5.00    2.40
 -15 -11   3   26.50    4.30
 -14 -11   3   60.69    7.20
 -13 -11   3   12.60    3.50
 -12 -11   3   53.29    6.70
  11  11  -3   13.40    7.40
 -11 -11   3   -0.60    2.50
 -11 -11   3  -11.80   13.60
  10  11  -3   21.50    8.50
 -10 -11   3   14.30    3.90
 -10 -11   3   20.80   12.70
   9  11  -3   33.20    9.80
  -9 -11   3   40.40    5.40
  -9 -11   3   42.90   15.70
   8  11  -3   28.60    8.60
  -8 -11   3   41.10   12.30
   7  11  -3   47.20    6.90
   7  11  -3   43.30    9.50
  -7 -11   3   56.89   12.80
  -7 -11   3   52.89    8.30
  -7 -11   3   41.10    6.10
   6  11  -3   -0.50    6.20
   6  11  -3   -8.00    3.60
  -6 -11   3    1.60    4.40
  -6 -11   3   -0.70    2.00
   5  11  -3   12.90    4.90
  -5 -11   3   11.90    8.60
  -5 -11   3   14.00    5.10
  -5 -11   3    8.40    2.20
   4  11  -3    6.70    4.50
   4  11  -3    8.30    7.00
  -4 -11   3    3.10    7.60
  -4 -11   3    1.30    1.60
  -4 -11   3   -0.50    4.40
   3  11  -3   26.30    8.00
  -3 -11   3   35.10    3.70
   2  11  -3    8.80    7.40
   2  11  -3   -4.10    3.80
  -2 -11   3    3.90    1.30
  -2 -11   3    2.40    4.50
   1  11  -3    5.30    9.40
  -1 -11   3    3.30    1.20
  -1 -11   3   -1.20    6.60
   0  11  -3   13.40    5.20
   0  11  -3   21.50    8.30
   0 -11   3   19.00    2.40
   0 -11   3   20.00    6.10
  -1  11  -3  147.29   15.30
   1 -11   3  146.89   16.20
  -2  11  -3   17.80    5.40
  -2  11  -3   -1.10    7.10
   2 -11   3    7.40    5.50
  -3  11  -3  204.08   26.10
   3 -11   3  275.57   23.60
   3 -11   3  250.57   18.60
  -4  11  -3   -5.40    8.50
  -4  11  -3   15.30    4.00
  -4  11  -3    5.70    4.20
   4 -11   3   24.20    7.50
   4 -11   3    7.70    1.60
  -5  11  -3   96.39    9.00
  -5  11  -3   75.79   14.10
  -5  11  -3   92.69    9.10
   5 -11   3   88.19    7.20
   5 -11   3   84.59   15.00
  -6  11  -3   21.90    9.10
  -6  11  -3    5.80    3.60
  -6  11  -3   22.20    4.50
   6 -11   3   11.20    1.90
   6 -11   3    6.60    8.20
  -7  11  -3    3.80    2.70
  -7  11  -3   -0.20    3.10
   7 -11   3    1.90    1.30
  -8  11  -3    9.10    3.30
  -8  11  -3    3.70    3.10
   8 -11   3    6.20    1.50
  -9  11  -3    4.50    2.70
  -9  11  -3    1.60    2.20
   9 -11   3    2.40    1.40
 -10  11  -3    3.00    3.10
 -10  11  -3    2.40    2.00
  10 -11   3    2.20    1.30
 -16 -10   3   14.60    2.90
 -15 -10   3    1.80    2.40
 -14 -10   3  105.69   10.00
 -13 -10   3   -2.50    2.60
  12  10  -3   23.70    8.60
 -12 -10   3  -13.50   16.20
 -12 -10   3   17.80    3.70
  11  10  -3   27.20    8.90
 -11 -10   3    8.20   14.50
 -11 -10   3   14.80    3.80
  10  10  -3   -1.40    7.40
 -10 -10   3    0.50    2.80
 -10 -10   3   -0.50   12.60
   9  10  -3   43.20    8.70
  -9 -10   3   40.10   13.20
   8  10  -3    1.50    6.00
  -8 -10   3    6.00    9.60
   7  10  -3   12.90    4.70
   7  10  -3   24.60    7.70
  -7 -10   3   21.50   15.00
  -7 -10   3   11.10    5.40
   6  10  -3  169.28   19.60
   6  10  -3  181.68   16.30
  -6 -10   3  184.68   21.70
  -6 -10   3  201.48   17.00
   5  10  -3   57.79    7.70
   5  10  -3   34.60    8.60
  -5 -10   3   58.69    8.50
  -5 -10   3   34.40    9.10
   4  10  -3  129.59   17.10
   4  10  -3  164.78   14.20
  -4 -10   3  160.38   14.70
  -4 -10   3  129.89   17.30
   3  10  -3   21.40    7.10
   3  10  -3   32.10    5.60
  -3 -10   3   29.50    5.80
   2  10  -3  107.99   11.40
  -2 -10   3   97.29   11.80
   1  10  -3   50.29    8.70
  -1 -10   3   55.89    9.20
   0  10  -3   67.29    9.60
   0  10  -3   69.29   11.10
   0 -10   3   76.59   10.30
  -1  10  -3   76.99    9.90
  -1  10  -3   56.89   10.70
   1 -10   3   80.89   10.70
  -2  10  -3  181.98   22.30
  -2  10  -3  237.18   21.60
   2 -10   3  220.88   22.10
  -3  10  -3   65.39   12.60
   3 -10   3  116.09   12.70
   3 -10   3   84.59    6.80
  -4  10  -3   48.30   11.00
   4 -10   3   58.79    9.60
   4 -10   3   54.99    4.60
  -5  10  -3    1.80    2.70
  -5  10  -3    1.30    3.40
  -5  10  -3   13.20    8.00
   5 -10   3    1.30    1.70
   5 -10   3    6.40    6.40
  -6  10  -3   19.50    3.90
  -6  10  -3   24.70    9.70
   6 -10   3   26.30    9.20
   6 -10   3   27.10    2.80
   6 -10   3   10.20    8.70
  -7  10  -3    4.10    8.70
  -7  10  -3    8.20    3.50
  -7  10  -3    5.50    3.40
   7 -10   3    9.70    1.70
   7 -10   3    9.00    9.00
  -8  10  -3   17.40    3.90
  -8  10  -3   23.60    3.90
   8 -10   3   22.90    2.80
  -9  10  -3    6.20    3.00
  -9  10  -3    1.60    2.60
   9 -10   3    7.20    1.60
 -10  10  -3    1.20    2.20
 -10  10  -3   -0.70    2.30
  10 -10   3    1.20    1.30
 -11  10  -3    9.20    2.40
  11 -10   3    9.30    1.60
 -16  -9   3   14.80    3.00
 -15  -9   3    2.00    2.50
 -14  -9   3   52.19    6.70
 -13  -9   3    7.40    3.30
  12   9  -3   20.40    8.60
 -12  -9   3   29.90    4.60
 -12  -9   3   38.90   16.80
  11   9  -3   38.40    9.60
 -11  -9   3   47.30   15.50
  10   9  -3   34.40    8.60
 -10  -9   3   27.70   12.30
   9   9  -3   26.80    7.60
  -9  -9   3   27.00   11.80
   8   9  -3   12.20    6.30
   7   9  -3  265.37   24.40
  -7  -9   3  277.07   27.60
   6   9  -3    7.70    3.20
   6   9  -3    7.30    5.30
  -6  -9   3    7.90    7.20
  -6  -9   3    0.70    3.50
   5   9  -3 1216.38   90.99
   5   9  -3 1210.48   89.39
  -5  -9   3 1134.19   91.39
  -5  -9   3 1180.68   89.49
   4   9  -3   14.60    6.30
   4   9  -3   39.20    5.50
  -4  -9   3   27.30    5.10
  -4  -9   3   23.90    7.20
   3   9  -3  639.84   52.59
  -3  -9   3  734.93   54.69
  -3  -9   3  626.14   52.29
   2   9  -3   -4.40    5.30
   2   9  -3   11.80    3.90
  -2  -9   3    7.40    4.00
   1   9  -3    0.50    3.60
   1   9  -3   -2.50    5.20
  -1  -9   3    3.20    3.80
   0   9  -3   84.89   13.30
   0   9  -3   92.49   10.20
   0  -9   3   88.59   10.60
  -1   9  -3    2.60    5.80
  -1   9  -3    1.10    3.50
   1  -9   3   -1.80    3.60
  -2   9  -3   53.99    6.80
  -2   9  -3   54.49    8.70
  -2   9  -3   54.89    9.90
   2  -9   3   51.39    9.10
  -3   9  -3    9.30    7.30
  -3   9  -3   -2.20    3.00
  -3   9  -3    5.20    4.20
   3  -9   3   17.10    5.10
  -4   9  -3    9.30    4.10
  -4   9  -3    4.50    7.80
   4  -9   3    8.30    5.10
   4  -9   3    2.50    1.50
  -5   9  -3   13.70    7.60
  -5   9  -3   13.50    4.90
   5  -9   3    8.10    1.70
   5  -9   3   14.50    6.60
  -6   9  -3    0.20    3.30
  -6   9  -3   -9.70    8.80
  -6   9  -3    8.00    4.60
  -6   9  -3    2.30    2.70
   6  -9   3    5.80    1.60
   6  -9   3   -3.80   10.20
   6  -9   3   21.50    7.50
  -7   9  -3   97.39    9.40
  -7   9  -3   81.39   12.60
  -7   9  -3   96.79   16.80
  -7   9  -3   84.19   12.50
   7  -9   3   89.99   17.90
   7  -9   3  106.79    7.90
  -8   9  -3    1.20    4.80
  -8   9  -3    3.60    6.20
  -8   9  -3    3.80    6.40
  -8   9  -3    0.70    8.60
   8  -9   3   -0.90    7.00
   8  -9   3    6.20    1.70
  -9   9  -3   49.80    6.60
  -9   9  -3   59.09    6.70
   9  -9   3   54.29    4.90
 -10   9  -3    1.50    2.40
 -10   9  -3    6.00    2.90
  10  -9   3    3.50    1.40
 -11   9  -3    2.50    2.40
 -11   9  -3    4.10    2.40
  11  -9   3    5.00    1.60
 -12   9  -3    0.50    1.90
  12  -9   3    1.40    1.20
 -17  -8   3   15.60    2.70
 -16  -8   3   -0.30    2.10
 -15  -8   3   88.99    9.00
 -14  -8   3    0.90    2.70
  13   8  -3   24.50   11.00
 -13  -8   3   32.80    5.00
  12   8  -3   22.50    8.60
 -12  -8   3   30.60   17.30
 -12  -8   3   14.00    3.80
  11   8  -3   -3.60    6.40
 -11  -8   3  -17.90   10.20
 -11  -8   3    1.40    2.60
  10   8  -3   -3.70    5.20
 -10  -8   3   -5.10    9.10
   9   8  -3    5.10    5.60
  -9  -8   3   -5.40    9.30
   8   8  -3  171.28   17.00
  -8  -8   3  138.59   21.50
   7   8  -3   36.30    7.10
  -7  -8   3   31.60    9.50
   6   8  -3  209.48   18.90
   6   8  -3  169.58   16.30
  -6  -8   3  238.78   21.40
  -6  -8   3  183.28   16.60
   5   8  -3   12.00    5.50
   5   8  -3    8.00    3.50
  -5  -8   3    2.80    3.20
  -5  -8   3    5.80    6.40
   4   8  -3  214.68   18.80
   4   8  -3  246.48   21.10
  -4  -8   3  243.18   21.50
  -4  -8   3  208.88   18.90
   3   8  -3   72.19   11.30
   3   8  -3   90.49    9.30
  -3  -8   3   62.89   12.20
  -3  -8   3   91.19    9.40
   2   8  -3   46.60    7.20
   2   8  -3   36.90    7.60
  -2  -8   3   43.40    7.40
   1   8  -3  326.47   26.40
  -1  -8   3  330.97   26.70
   0   8  -3    1.50    5.50
   0   8  -3    0.50    3.30
   0   8  -3   -5.00    2.20
   0  -8   3   -1.10    3.40
  -1   8  -3   25.00    7.20
  -1   8  -3    6.90    4.10
  -1   8  -3    5.10    3.00
   1  -8   3    7.80    4.40
  -2   8  -3   23.10    7.10
  -2   8  -3   19.00    3.60
  -2   8  -3    9.90    4.00
   2  -8   3   11.40    4.20
  -3   8  -3    5.50    2.90
  -3   8  -3   -2.30    3.20
   3  -8   3    2.00    3.90
  -4   8  -3   34.60    8.40
  -4   8  -3   38.80    6.30
   4  -8   3   39.60    7.00
  -5   8  -3  142.19   13.50
   5  -8   3  138.29   15.30
  -6   8  -3   -1.70    6.40
  -6   8  -3    0.40    4.30
   6  -8   3    9.50    6.70
   6  -8   3    0.00    1.30
  -7   8  -3    9.90    5.50
  -7   8  -3    2.80    7.30
  -7   8  -3    9.60    3.70
  -7   8  -3    6.20    3.10
   7  -8   3    3.20    8.70
  -8   8  -3   -2.10    3.40
  -8   8  -3    6.30    3.00
  -8   8  -3   16.70    5.60
  -8   8  -3   -1.30    7.80
  -8   8  -3   20.60    5.70
   8  -8   3   -0.90    9.80
  -9   8  -3    7.30    9.20
  -9   8  -3    0.40    3.20
  -9   8  -3    1.00    2.60
   9  -8   3   -0.40    9.20
   9  -8   3    0.80    1.60
 -10   8  -3    4.50    2.80
 -10   8  -3    4.30    3.20
  10  -8   3    4.60    1.60
 -11   8  -3    4.30    2.70
 -11   8  -3    1.70    2.50
 -11   8  -3    1.30    3.30
  11  -8   3    3.60    1.40
 -12   8  -3    1.30    2.10
  12  -8   3    1.90    1.40
  13  -8   3    1.30    1.20
 -17  -7   3    1.50    2.10
 -16  -7   3   19.20    3.50
 -15  -7   3   17.00    3.70
 -14  -7   3    2.90    3.10
  13   7  -3   37.10   10.00
 -13  -7   3   56.19   24.60
 -13  -7   3   34.40    6.70
  12   7  -3   53.09   10.80
 -12  -7   3   44.90    6.60
 -12  -7   3   65.89   19.30
  11   7  -3   16.70    7.60
 -11  -7   3   17.50    3.70
 -11  -7   3   29.70   13.80
  10   7  -3    6.40    6.40
 -10  -7   3   11.20   10.60
   8   7  -3    3.00    5.30
  -8  -7   3    1.50    8.10
   7   7  -3  168.18   17.00
  -7  -7   3  183.28   20.70
   6   7  -3   17.40    3.70
  -6  -7   3   27.20    4.20
  -6  -7   3   13.90    8.90
   5   7  -3   22.20    5.60
   5   7  -3   24.90    6.00
  -5  -7   3   23.10    7.30
  -5  -7   3   29.60    6.20
   4   7  -3   33.80    6.00
   4   7  -3   26.50    6.00
  -4  -7   3   21.40    6.90
   3   7  -3  467.95   40.40
   3   7  -3  507.15   39.30
  -3  -7   3  507.75   39.50
  -3  -7   3  570.74   42.00
   2   7  -3   40.50    6.60
  -2  -7   3   41.20    7.10
   1   7  -3  289.87   23.60
   1   7  -3  268.67   22.10
  -1  -7   3  262.87   22.30
   0   7  -3   14.10    4.00
   0   7  -3   13.60    2.80
   0  -7   3   16.20    4.30
  -1   7  -3   10.30    3.60
  -1   7  -3    4.00    2.50
  -1   7  -3    5.50    5.30
   1  -7   3    4.70    3.60
  -2   7  -3  612.54   51.19
  -2   7  -3  732.63   51.99
   2  -7   3  687.83   52.09
  -3   7  -3   38.50    5.10
  -3   7  -3   24.60    7.30
  -4   7  -3  596.64   53.59
  -4   7  -3  738.93   51.69
   4  -7   3  682.93   52.29
  -5   7  -3   35.70    5.70
  -5   7  -3   55.19   10.00
   5  -7   3   34.70    6.90
  -6   7  -3  199.88   23.50
   6  -7   3  233.68   17.70
   6  -7   3  263.57   22.10
  -7   7  -3   72.19   10.20
  -7   7  -3   69.09   13.80
   7  -7   3   83.09    6.40
   7  -7   3   69.09   13.60
  -8   7  -3   -2.50    3.20
  -8   7  -3   -0.40    3.40
  -8   7  -3   -1.50    7.30
  -8   7  -3   -0.70    3.80
   8  -7   3    1.30    1.30
   8  -7   3    0.40    8.10
  -9   7  -3   19.70    4.20
  -9   7  -3   22.30    6.40
  -9   7  -3    8.70    8.50
  -9   7  -3   22.90    6.50
  -9   7  -3   14.40    3.70
  -9   7  -3   15.70    3.80
   9  -7   3   19.20    2.30
   9  -7   3   24.60    9.80
 -10   7  -3    2.50    2.90
 -10   7  -3    1.00    2.90
 -10   7  -3    1.20    3.30
 -11   7  -3   10.70    3.40
 -11   7  -3   12.50    3.50
 -11   7  -3   10.90    3.20
  11  -7   3   13.10    2.30
  11  -7   3   11.10    2.90
 -12   7  -3    6.00    3.10
 -12   7  -3   13.10    3.00
  12  -7   3    9.60    2.60
  12  -7   3   11.90    1.80
 -13   7  -3    2.20    2.10
 -13   7  -3    3.80    2.20
  13  -7   3    8.60    1.50
  13  -7   3    2.50    2.00
 -17  -6   3    4.70    2.70
  16   6  -3    6.30    1.70
 -16  -6   3    5.90    2.90
 -16  -6   3    1.20    2.50
 -15  -6   3    3.40    2.60
 -15  -6   3    6.00    3.10
 -14  -6   3   40.40    5.60
 -14  -6   3   51.69    6.80
  13   6  -3    7.30    3.10
  13   6  -3    5.80    7.80
 -13  -6   3    8.40    3.40
 -13  -6   3    9.80    3.40
 -13  -6   3   31.60   23.60
  12   6  -3   84.99    7.10
  12   6  -3   78.89   13.30
 -12  -6   3   91.59    9.10
 -12  -6   3   82.99   20.80
  11   6  -3   -1.90    5.60
  11   6  -3   -2.10    1.40
 -11  -6   3    0.40   11.00
  10   6  -3    4.30    5.70
  10   6  -3    3.60    1.50
 -10  -6   3   20.20   11.20
   9   6  -3   49.30    8.40
  -9  -6   3   43.90   12.00
   8   6  -3   52.49    8.10
   8   6  -3   36.30    5.30
  -8  -6   3   52.89    5.90
  -8  -6   3   49.70    5.80
  -8  -6   3   64.79   11.70
   7   6  -3  349.17   26.50
   7   6  -3  309.67   23.80
  -7  -6   3  276.07   23.90
  -7  -6   3  321.47   29.00
  -7  -6   3  300.17   24.00
   6   6  -3  397.46   32.10
   6   6  -3  478.45   34.50
  -6  -6   3  411.26   32.60
  -6  -6   3  450.35   36.20
  -6  -6   3  403.66   32.20
   5   6  -3   -3.90    2.50
   5   6  -3    2.60    4.00
  -5  -6   3   -3.40    2.60
  -5  -6   3    0.80    5.70
   4   6  -3  190.38   15.50
   4   6  -3  191.18   17.20
  -4  -6   3  194.08   18.30
  -4  -6   3  182.58   15.60
   3   6  -3   82.49    9.90
   3   6  -3   66.49    7.90
  -3  -6   3   74.39    8.30
  -3  -6   3   92.09   11.20
   2   6  -3   84.29    8.30
  -2  -6   3   84.19   10.50
  -2  -6   3   69.49    8.40
   1   6  -3  482.85   37.80
  -1  -6   3  497.95   38.00
   0   6  -3  759.72   52.49
   0   6  -3  664.43   50.69
   0   6  -3  635.34   51.29
   0  -6   3  648.44   51.39
  -1   6  -3 1410.36  104.09
  -1   6  -3 1338.87  105.59
  -1   6  -3 1405.66  104.59
   1  -6   3 1435.06  104.79
  -2   6  -3  566.94   43.00
  -2   6  -3  591.34   43.60
  -2   6  -3  498.25   44.60
   2  -6   3  604.24   43.80
  -3   6  -3 1226.18   91.39
  -3   6  -3 1116.99   92.89
  -3   6  -3 1281.27   91.79
   3  -6   3 1251.47   91.99
  -4   6  -3   -4.20    5.30
  -4   6  -3    4.80    2.90
   4  -6   3    0.90    3.50
  -5   6  -3  822.52   63.29
  -5   6  -3  815.22   61.19
   5  -6   3  769.72   62.89
  -6   6  -3   -0.10    3.20
  -6   6  -3    2.80    6.50
  -7   6  -3  106.99   16.90
  -7   6  -3  157.08   13.70
   7  -6   3  104.59   17.90
   7  -6   3  138.69   10.20
   7  -6   3  127.39   20.90
  -8   6  -3   19.90    8.30
  -8   6  -3   44.50    7.20
   8  -6   3   15.80    9.80
   8  -6   3   39.90    3.50
  -9   6  -3    1.60    3.70
  -9   6  -3    4.20    4.40
  -9   6  -3   -3.90    7.10
  -9   6  -3   -0.60    2.60
  -9   6  -3    4.30    5.00
   9  -6   3    0.30    1.40
   9  -6   3   -0.80    8.60
 -10   6  -3   15.70    4.00
 -10   6  -3   12.40    6.00
 -10   6  -3   17.30   10.50
 -10   6  -3   12.50    5.90
 -10   6  -3    8.30    3.60
 -10   6  -3   11.70    3.40
  10  -6   3    6.60   11.80
  10  -6   3   13.60    3.50
 -11   6  -3   14.90    3.90
 -11   6  -3   10.00    3.50
 -11   6  -3   13.30    3.60
 -12   6  -3   13.20    3.60
 -12   6  -3   16.10    3.80
  12  -6   3   18.50    3.20
  12  -6   3   19.60    2.40
 -13   6  -3   13.30    3.00
 -13   6  -3   13.20    3.00
  13  -6   3   15.30    2.70
  13  -6   3   18.00    2.30
 -14   6  -3    2.30    2.00
 -14   6  -3    0.80    1.90
  14  -6   3   -0.60    1.60
  14  -6   3   -1.20    1.60
  17   5  -3    1.60    1.40
 -17  -5   3    0.10    2.00
 -17  -5   3    3.00    2.20
  16   5  -3    2.00    1.70
 -16  -5   3    0.70    2.30
 -16  -5   3    2.60    2.80
 -15  -5   3   12.50    3.70
 -15  -5   3   15.00    3.60
  14   5  -3   -0.70    1.40
 -14  -5   3   -0.20    2.70
 -14  -5   3   -1.40    2.80
  13   5  -3   79.29    7.30
  13   5  -3   71.79   13.40
 -13  -5   3   82.89    8.70
 -13  -5   3   45.70   32.90
 -13  -5   3   75.79    8.40
  12   5  -3   20.50    7.90
  12   5  -3   13.20    2.20
 -12  -5   3   -3.60   15.10
  11   5  -3    1.40    5.90
  11   5  -3    1.30    1.50
 -11  -5   3    2.20    4.10
 -11  -5   3   -4.10   11.90
 -11  -5   3    0.30    3.80
  10   5  -3   38.70    8.80
 -10  -5   3   57.59    7.00
 -10  -5   3   53.69    6.80
 -10  -5   3   23.50   12.80
   9   5  -3   28.70    7.10
  -9  -5   3   27.30    4.40
  -9  -5   3   26.70    4.40
  -9  -5   3   41.40   11.50
   8   5  -3  198.88   17.80
  -8  -5   3  207.48   21.60
  -8  -5   3  172.58   14.90
  -8  -5   3  169.28   14.80
   7   5  -3  104.89   11.80
  -7  -5   3   86.49    8.40
  -7  -5   3   91.69   18.00
  -7  -5   3   86.59    8.50
   6   5  -3  268.07   20.80
   6   5  -3  231.98   18.30
  -6  -5   3  254.07   23.30
  -6  -5   3  229.28   18.40
  -6  -5   3  212.88   18.30
   5   5  -3   40.20    5.10
   5   5  -3   37.80    4.50
   5   5  -3   43.10    8.10
  -5  -5   3   36.70    7.80
  -5  -5   3   50.99    5.40
  -5  -5   3   39.50    4.70
  -5  -5   3   36.90    4.70
   4   5  -3  142.79   13.60
   4   5  -3  141.89   11.00
  -4  -5   3  123.49   11.00
  -4  -5   3  127.99   14.30
  -4  -5   3  111.39   10.90
   3   5  -3   43.80    5.80
   3   5  -3   46.80    7.70
  -3  -5   3   48.90    6.00
  -3  -5   3   44.40    9.30
   2   5  -3  419.86   32.40
   2   5  -3  416.76   31.60
  -2  -5   3  395.26   32.40
  -2  -5   3  416.86   31.70
   1   5  -3  369.36   32.30
   1   5  -3  418.56   31.50
  -1  -5   3  441.36   31.70
   0   5  -3 1075.29   83.89
   0   5  -3 1086.09   83.49
   0   5  -3 1272.17   84.79
   0  -5   3 1058.89   83.99
  -1   5  -3   28.30    3.80
  -1   5  -3   29.30    4.40
   1  -5   3   30.60    4.60
  -2   5  -3 1166.68   78.49
  -2   5  -3  898.21   76.89
  -3   5  -3  257.77   20.90
  -3   5  -3  289.47   23.50
  -3   5  -3  252.17   21.40
   3  -5   3  260.17   21.60
  -4   5  -3  827.72   67.19
  -4   5  -3 1030.20   69.29
   4  -5   3  824.12   67.59
  -5   5  -3  606.14   47.50
   5  -5   3  596.74   46.90
  -6   5  -3  243.98   21.80
  -6   5  -3  220.48   18.80
   6  -5   3  190.68   19.60
   6  -5   3  241.78   22.60
  -7   5  -3   66.49   12.60
  -7   5  -3   68.39    9.00
   7  -5   3   64.89   11.60
   7  -5   3   61.99   10.00
  -8   5  -3   -2.40    3.60
  -8   5  -3    2.80    6.80
   8  -5   3   -3.10    7.10
   8  -5   3    4.90    1.40
  -9   5  -3    4.50    3.00
  -9   5  -3   15.90   10.50
  -9   5  -3    5.70    7.50
   9  -5   3    1.70   10.60
   9  -5   3    5.50    2.50
 -10   5  -3   19.80    6.20
 -10   5  -3   18.60    6.20
 -10   5  -3   18.00    4.50
 -10   5  -3   12.90    3.50
 -10   5  -3   17.90    8.70
 -10   5  -3   16.70    4.10
  10  -5   3   13.70    2.20
  10  -5   3   24.00   10.20
 -11   5  -3   25.90    4.70
 -11   5  -3   24.00    4.60
  11  -5   3   29.00    3.50
 -12   5  -3    3.60    2.90
 -12   5  -3    1.30    3.10
 -13   5  -3    1.10    2.60
 -13   5  -3    2.90    2.60
  13  -5   3    3.20    2.30
  13  -5   3    2.30    1.60
 -14   5  -3    2.60    2.40
 -14   5  -3    1.90    2.10
  14  -5   3    2.00    1.30
  14  -5   3    4.30    2.00
  17   4  -3    1.20    1.50
 -17  -4   3    1.30    2.00
 -17  -4   3    3.60    2.10
 -16  -4   3    6.20    2.80
 -16  -4   3    9.20    3.20
  15   4  -3   -0.70    1.30
 -15  -4   3   -0.70    3.00
 -15  -4   3    0.70    2.90
  14   4  -3   99.19    7.90
 -14  -4   3  112.39   10.30
 -14  -4   3   75.79    9.40
  13   4  -3    5.30    2.40
  13   4  -3    7.60    7.20
  13   4  -3    5.70    8.60
 -13  -4   3    2.70    3.20
 -13  -4   3    3.90    3.40
 -13  -4   3    3.80    5.90
 -13  -4   3   21.20   33.50
  12   4  -3   84.09   15.20
  12   4  -3  103.19    8.20
 -12  -4   3  108.79   10.10
 -12  -4   3  107.29   14.10
 -12  -4   3   92.99   12.30
 -12  -4   3   84.09   21.10
 -12  -4   3   96.99   11.00
  11   4  -3   14.90    7.50
  11   4  -3   13.00    2.00
 -11  -4   3    3.00   13.40
 -11  -4   3   10.00    4.10
 -11  -4   3    9.20    4.40
  10   4  -3   21.70    2.70
  10   4  -3   25.80    7.50
 -10  -4   3   22.80    4.70
 -10  -4   3   21.40    4.70
 -10  -4   3   26.90   12.60
   9   4  -3  125.69   15.20
  -9  -4   3  154.38   12.50
  -9  -4   3  119.59   20.50
  -9  -4   3  148.29   12.50
   8   4  -3  201.78   18.00
  -8  -4   3  189.88   15.70
  -8  -4   3  172.58   21.50
  -8  -4   3  190.68   15.70
   7   4  -3  130.59   15.00
  -7  -4   3  178.78   13.20
  -7  -4   3  163.58   18.80
  -7  -4   3  149.49   13.00
   6   4  -3  124.69   13.10
  -6  -4   3  137.79   16.60
  -6  -4   3  136.09   11.10
  -6  -4   3  126.09   11.00
   5   4  -3  997.80   72.09
  -5  -4   3 1006.50   73.19
  -5  -4   3  917.31   70.79
  -5  -4   3  884.61   70.79
   4   4  -3  142.49   12.50
   4   4  -3  127.39   10.50
  -4  -4   3  123.99   10.60
  -4  -4   3  129.99   10.60
  -4  -4   3  148.09   14.70
   3   4  -3  139.29   11.90
   3   4  -3  155.88   13.10
  -3  -4   3  139.49   12.00
  -3  -4   3  149.39   14.60
   2   4  -3  788.52   56.89
   2   4  -3  719.63   56.29
  -2  -4   3  770.72   57.59
  -2  -4   3  727.93   56.29
   1   4  -3 3658.43  255.17
   1   4  -3 3333.57  254.67
  -1  -4   3 3321.37  254.67
   0   4  -3   67.09    7.50
   0  -4   3   73.89    7.90
  -2   4  -3    4.20    2.80
  -2   4  -3    2.60    2.30
   2  -4   3    5.60    3.10
  -3   4  -3   79.49    8.20
  -3   4  -3   65.49    7.40
   3  -4   3   74.19    8.30
  -4   4  -3  616.64   44.80
  -4   4  -3  588.24   43.20
   4  -4   3  478.35   46.10
  -5   4  -3   98.39   13.20
  -6   4  -3   24.60    4.90
  -6   4  -3   23.60    6.80
   6  -4   3   34.30    8.20
   6  -4   3   26.00    5.80
  -7   4  -3   14.00    6.70
  -7   4  -3   10.80    3.90
   7  -4   3   21.90    5.80
   7  -4   3   11.20    6.90
  -8   4  -3    4.00    3.90
  -8   4  -3   21.50    8.20
   8  -4   3   10.70    1.70
   8  -4   3   29.20   10.20
  -9   4  -3    7.40    4.60
  -9   4  -3   11.30    7.10
   9  -4   3    9.40    1.70
   9  -4   3    5.40    7.90
 -10   4  -3   57.59    8.40
 -10   4  -3   55.69    8.60
 -10   4  -3   46.20   11.20
 -10   4  -3   82.49   10.20
 -10   4  -3   71.69    7.90
  10  -4   3   74.99    5.90
 -11   4  -3   11.40    4.10
 -11   4  -3    7.60    3.50
 -11   4  -3    1.30    3.00
  11  -4   3    2.00    1.60
  11  -4   3   -1.60   12.70
 -12   4  -3    1.10    2.90
 -12   4  -3    3.00    3.30
  12  -4   3    2.50    1.50
 -13   4  -3   27.90    4.50
 -13   4  -3   23.60    4.10
  13  -4   3   26.70    3.30
 -14   4  -3    2.80    2.50
 -14   4  -3    3.10    3.00
  14  -4   3    2.10    1.60
  14  -4   3    0.20    2.20
 -15   4  -3    1.30    1.90
 -15   4  -3    0.80    2.20
  15  -4   3    2.90    1.80
  15  -4   3    0.80    1.20
 -16  -3   3    7.70    2.60
 -16  -3   3    3.00    2.60
  15   3  -3   11.00    1.90
 -15  -3   3    6.90    3.40
 -15  -3   3   12.00    3.50
  14   3  -3   20.10    2.40
 -14  -3   3   13.50    4.00
 -14  -3   3   18.70    4.30
  13   3  -3   -1.90    7.50
  13   3  -3    2.30    2.40
 -13  -3   3    1.60    3.20
 -13  -3   3   15.30    5.10
 -13  -3   3   15.70    5.20
 -13  -3   3    2.40    3.60
  12   3  -3   70.59   14.70
  12   3  -3   99.99    8.10
 -12  -3   3  104.99   10.30
 -12  -3   3   97.49    9.70
 -12  -3   3   97.49   11.30
 -12  -3   3  104.59   11.20
 -12  -3   3  107.69   21.80
  11   3  -3   10.80    2.10
  11   3  -3   14.40    7.20
 -11  -3   3   27.00    5.50
 -11  -3   3    6.10   13.80
 -11  -3   3   23.40    5.50
  10   3  -3    7.30    1.70
  10   3  -3    8.30    6.10
 -10  -3   3   13.50    4.20
 -10  -3   3    8.60    4.00
   9   3  -3  302.57   26.30
  -9  -3   3  292.17   23.70
  -9  -3   3  293.17   23.80
  -9  -3   3  298.97   30.10
   8   3  -3   29.30    6.80
  -8  -3   3   43.50    5.60
  -8  -3   3   44.20    5.60
  -8  -3   3   39.80   10.10
   7   3  -3  133.99   14.00
  -7  -3   3  134.49   11.50
  -7  -3   3  129.89   17.50
  -7  -3   3  137.29   11.60
   6   3  -3  265.67   24.50
  -6  -3   3  303.37   23.10
  -6  -3   3  319.87   23.10
  -5  -3   3   27.30    8.50
  -5  -3   3   44.70    5.00
  -5  -3   3   37.00    4.80
   4   3  -3   50.99    7.40
  -4  -3   3   51.19    5.30
  -4  -3   3   52.69    5.30
  -4  -3   3   51.59    8.10
   3   3  -3 1525.25  112.89
  -3  -3   3 1498.45  113.29
   2   3  -3   54.89    7.10
  -2  -3   3   56.19    9.40
   1   3  -3  216.18   17.70
   0   3  -3  337.77   24.00
   0   3  -3  283.27   23.30
   0  -3   3  285.97   23.40
  -1   3  -3  106.29   12.00
  -1   3  -3   91.29   11.00
   1  -3   3  113.49   11.80
  -2   3  -3  416.86   33.20
  -2   3  -3  470.35   33.50
  -2   3  -3  398.16   34.30
   2  -3   3  467.25   33.70
  -3   3  -3   27.20    5.50
  -3   3  -3   26.50    3.90
  -3   3  -3   23.40    3.60
   3  -3   3   22.70    4.10
  -4   3  -3    7.10    2.90
  -4   3  -3    6.40    4.70
  -5   3  -3  147.09   14.30
  -5   3  -3  127.69   11.70
   5  -3   3  121.09   12.70
  -6   3  -3   -0.80    5.00
  -6   3  -3    6.90    3.00
   6  -3   3    1.90    5.90
   6  -3   3   10.70    5.20
  -7   3  -3   15.40    6.40
  -7   3  -3   23.40    4.50
   7  -3   3   25.50    7.70
   7  -3   3   27.20    6.80
  -8   3  -3    6.30    6.50
  -8   3  -3    9.30    4.00
   8  -3   3    5.30    7.20
  -9   3  -3   39.00    6.60
  -9   3  -3   17.30    8.50
   9  -3   3   18.50    9.70
   9  -3   3   27.00    3.10
 -10   3  -3   -6.60    6.60
 -10   3  -3    1.60    3.50
 -10   3  -3   11.80    5.10
 -10   3  -3    4.00    3.20
  10  -3   3    4.40    7.70
  10  -3   3    9.20    2.90
 -11   3  -3    5.30    3.20
 -11   3  -3   14.30    5.30
 -11   3  -3    7.20    3.50
 -11   3  -3   11.10    4.80
  11  -3   3    7.30    1.90
  11  -3   3    0.80    8.90
 -12   3  -3   13.40    4.00
 -12   3  -3   11.70    3.50
  12  -3   3   10.40    1.90
 -13   3  -3    3.30    3.00
 -13   3  -3    4.10    3.40
 -14   3  -3    0.10    2.90
 -14   3  -3    1.50    2.40
  14  -3   3    1.40    2.30
  14  -3   3    2.80    1.60
 -15   3  -3    3.10    2.50
 -15   3  -3    2.00    2.20
  15  -3   3    3.70    2.10
  15  -3   3    2.70    1.30
 -16  -2   3    0.10    2.20
 -16  -2   3   -1.30    2.50
  15   2  -3    0.10    1.40
 -15  -2   3    0.80    2.90
 -15  -2   3   -1.90    2.70
  14   2  -3   15.70    2.20
 -14  -2   3   19.50    4.10
 -14  -2   3    9.60    3.80
  13   2  -3    3.50    1.70
  13   2  -3   -2.70    7.10
 -13  -2   3    8.20    5.00
 -13  -2   3    8.30    4.80
 -13  -2   3   10.00    5.00
  12   2  -3  126.19   18.30
  12   2  -3  145.79   11.30
 -12  -2   3  121.59   26.50
 -12  -2   3  150.78   14.30
 -12  -2   3  146.49   13.20
 -12  -2   3  145.89   12.80
 -12  -2   3  138.79   14.00
  11   2  -3    7.30    1.80
  11   2  -3    8.80    7.00
 -11  -2   3    4.00    4.20
 -11  -2   3    7.30    4.20
 -11  -2   3   -5.50   13.70
  10   2  -3  333.37   23.40
  10   2  -3  270.57   27.70
 -10  -2   3  310.47   25.50
 -10  -2   3  313.27   25.40
  -9  -2   3   97.39   10.00
  -9  -2   3  119.29   19.40
  -9  -2   3   93.69    9.90
   8   2  -3   95.29   12.80
  -8  -2   3  105.29   10.50
  -8  -2   3  108.59   17.40
  -8  -2   3  116.09   10.80
   7   2  -3  346.17   25.90
  -7  -2   3  360.06   28.80
  -7  -2   3  262.07   23.50
  -7  -2   3  264.17   23.60
   6   2  -3  209.68   17.90
  -6  -2   3  192.38   15.90
  -6  -2   3  191.08   20.60
  -6  -2   3  196.78   16.00
   5   2  -3  369.06   25.60
  -5  -2   3  267.87   24.00
  -5  -2   3  280.67   24.20
  -5  -2   3  355.46   27.50
   4   2  -3  459.75   31.00
  -4  -2   3  444.16   32.50
  -4  -2   3  350.76   29.80
  -4  -2   3  338.17   29.70
   3   2  -3  818.22   61.59
  -2   2  -3 3891.71  273.37
  -2   2  -3 3486.25  272.77
  -2   2  -3 3605.04  272.77
   2  -2   3 3755.82  272.97
  -3   2  -3  134.39   12.60
  -3   2  -3  119.59   10.60
  -4   2  -3   89.29    8.20
  -4   2  -3   71.99   10.10
   4  -2   3  100.59    9.40
  -5   2  -3   46.80    6.50
   5  -2   3   54.49    8.30
  -6   2  -3  166.48   15.40
   6  -2   3  158.68   16.70
   6  -2   3  231.78   18.40
  -7   2  -3  369.46   27.40
  -7   2  -3  319.17   28.50
   7  -2   3  344.97   29.60
   7  -2   3  331.17   28.50
  -8   2  -3  185.58   18.00
  -8   2  -3  137.79   14.80
   8  -2   3  185.88   18.90
  -9   2  -3   68.49   13.40
  -9   2  -3   97.29   10.20
   9  -2   3   51.99   11.50
   9  -2   3   74.79    6.60
 -10   2  -3   14.90    7.80
 -10   2  -3   25.60    5.60
  10  -2   3   19.30    8.60
  10  -2   3   18.60    2.40
 -11   2  -3   11.90    3.70
 -11   2  -3   14.00    3.90
 -11   2  -3   15.50    5.40
 -11   2  -3   13.60    5.40
  11  -2   3   11.60    2.00
  11  -2   3   10.90    8.60
 -12   2  -3   30.50    7.90
 -12   2  -3   21.40    4.50
 -12   2  -3   37.00    7.30
 -12   2  -3   19.40    4.40
  12  -2   3    8.20   11.10
  12  -2   3   27.80    3.60
 -13   2  -3    4.50    3.00
 -13   2  -3    4.20    3.50
  13  -2   3    4.30    1.60
 -14   2  -3    8.80    3.60
 -14   2  -3    7.70    3.20
  14  -2   3   10.10    1.90
 -15   2  -3    2.20    2.20
 -15   2  -3   -1.30    2.70
  15  -2   3    0.60    2.00
  15  -2   3    0.00    1.30
 -16  -1   3    3.10    2.60
 -16  -1   3    2.00    2.10
  15   1  -3    4.70    1.60
 -15  -1   3    4.40    3.00
 -15  -1   3   10.60    3.30
  14   1  -3    7.90    1.70
 -14  -1   3    3.50    3.30
 -14  -1   3   13.50    3.80
  13   1  -3    0.60    1.50
 -13  -1   3    3.80    3.40
 -13  -1   3    2.30    3.30
  12   1  -3   55.59    5.20
  12   1  -3   34.90   11.40
 -12  -1   3   55.69    7.20
 -12  -1   3   63.99    8.70
 -12  -1   3   61.79    7.50
 -12  -1   3   63.79    8.40
  11   1  -3   24.00    7.90
  11   1  -3   21.50    2.60
 -11  -1   3   19.30    5.00
 -11  -1   3   18.60    4.80
 -11  -1   3   -2.40   16.00
  10   1  -3   74.69   14.00
  10   1  -3  102.19    7.90
 -10  -1   3   99.09   10.60
 -10  -1   3   97.79   10.50
 -10  -1   3   98.99   26.60
   9   1  -3    2.10    5.40
  -9  -1   3   -8.30    8.80
   8   1  -3  629.24   48.60
  -8  -1   3  592.74   46.60
  -8  -1   3  612.74   46.80
   7   1  -3   23.00    6.10
  -7  -1   3   25.20    9.20
  -7  -1   3   37.30    5.80
   6   1  -3 1192.08   85.79
  -6  -1   3 1191.78   87.49
  -6  -1   3 1082.09   84.79
  -6  -1   3 1070.99   84.69
  -5  -1   3   26.80    3.70
  -5  -1   3   26.70    3.70
  -5  -1   3   11.30    6.40
   4   1  -3  162.48   13.80
  -4  -1   3  144.29   12.30
  -4  -1   3  158.78   16.20
  -4  -1   3  143.39   12.20
   3   1  -3 1116.59   78.59
  -3  -1   3  983.10   77.89
  -3  -1   3 1013.30   77.89
  -3  -1   3 1080.69   79.39
  -3   1  -3   94.09    8.20
   3  -1   3   83.29   10.20
  -4   1  -3  286.17   22.70
  -4   1  -3  284.27   23.60
   4  -1   3  278.37   23.90
   4  -1   3  321.47   23.40
  -5   1  -3   19.80    4.10
   5  -1   3   22.20    5.20
  -6   1  -3   64.99    9.70
  -6   1  -3   69.89    7.70
   6  -1   3   67.99   10.50
   6  -1   3   59.29    9.40
  -7   1  -3  126.49   13.90
  -7   1  -3  176.48   16.10
   7  -1   3  186.38   17.00
  -8   1  -3    8.90    6.00
  -8   1  -3    2.80    3.10
   8  -1   3   11.30    6.80
  -9   1  -3   85.09   12.30
  -9   1  -3   64.89    8.90
   9  -1   3   81.59   13.50
   9  -1   3   58.79    5.60
 -10   1  -3   22.90    5.10
  10  -1   3    8.00    1.80
  10  -1   3   11.30    7.50
 -11   1  -3    2.60    5.30
 -11   1  -3    2.10    3.20
 -11   1  -3    2.80    5.70
 -11   1  -3    2.80    3.30
  11  -1   3    3.20    1.50
  11  -1   3    7.40   11.60
 -12   1  -3   -0.70    4.60
 -12   1  -3    4.60    3.40
 -12   1  -3   -1.60    2.80
 -12   1  -3    0.20    4.70
  12  -1   3    5.80    7.90
  12  -1   3    1.90    1.70
 -13   1  -3   19.60    4.40
 -13   1  -3   33.10    5.10
  13  -1   3   35.20    3.60
 -14   1  -3   14.20    5.20
 -14   1  -3   22.40    4.10
 -15   1  -3    1.70    2.50
 -15   1  -3    3.30    3.00
  15  -1   3    2.60    2.30
  15  -1   3    0.30    1.50
 -16   1  -3    2.00    2.40
 -16   1  -3    2.40    2.10
  16  -1   3    2.30    2.00
  16  -1   3    2.20    1.40
  16   0  -3   10.10    1.60
 -16   0   3   10.10    2.60
 -16   0   3    9.20    2.90
  15   0  -3    7.80    1.60
 -15   0   3    3.30    2.80
 -15   0   3   10.50    3.20
  14   0  -3    1.70    2.40
 -14   0   3    3.20    4.20
 -14   0   3    3.30    3.80
  13   0  -3    4.40    1.70
 -13   0   3    2.80    3.40
 -13   0   3    0.30    3.20
  12   0  -3   84.29    7.00
  12   0  -3   68.79   13.60
 -12   0   3   85.29    9.00
 -12   0   3   77.39   11.00
 -12   0   3   90.09   11.30
 -12   0   3   86.49    9.30
  11   0  -3   57.29   13.90
  11   0  -3   74.89    6.30
 -11   0   3   72.69    8.40
 -11   0   3   79.49    8.70
  10   0  -3   27.30    3.40
  10   0  -3   26.50    8.50
 -10   0   3   35.80    5.80
 -10   0   3   30.70    5.80
   9   0  -3  126.99   16.40
   9   0  -3  144.49   11.10
  -9   0   3  154.78   13.50
  -9   0   3  100.19   18.40
  -9   0   3  162.58   13.50
  -8   0   3   42.30    6.60
  -8   0   3   42.40    5.70
   7   0  -3  124.59   14.90
  -7   0   3  153.28   12.70
  -7   0   3  143.19   12.70
   6   0  -3   21.40    6.10
  -6   0   3   40.20    5.90
  -6   0   3   40.30    5.80
  -6   0   3   28.10    8.60
   5   0  -3   38.60    6.10
  -5   0   3   25.90    4.20
  -5   0   3   41.90    8.50
  -5   0   3   39.00    6.90
  -5   0   3   25.70    4.00
   4   0  -3   94.29   10.20
  -4   0   3   91.89    9.50
  -4   0   3  110.09   14.00
  -4   0   3   86.19    8.30
  -4   0   3   89.19    8.40
   3   0  -3   39.30    7.20
  -3   0   3   32.40    4.00
  -3   0   3   40.90    6.30
  -3   0   3   31.10    3.90
  -3   0  -3  649.24   50.49
  -3   0  -3  679.33   50.89
   3   0   3  692.13   51.09
  -4   0  -3  159.58   14.10
   4   0   3  165.58   14.60
  -5   0  -3   52.39    6.10
  -5   0  -3   53.39    7.40
   5   0   3   47.50    8.00
   5   0   3   58.09    8.30
  -6   0  -3   80.49   10.00
   6   0   3   64.19   10.40
   6   0   3   84.69   11.00
  -7   0  -3   10.40    3.40
  -7   0  -3   15.70    5.50
   7   0   3   17.60    6.00
  -8   0  -3    4.20    4.90
  -8   0  -3    4.70    2.90
   8   0   3    1.80    5.30
  -9   0  -3   12.30    4.00
   9   0   3    7.70    6.60
 -10   0  -3   27.60    5.60
  10   0   3    7.20    7.10
  10   0   3   23.00    2.90
 -11   0  -3  131.49   13.30
 -11   0  -3  126.89   13.30
  11   0   3  126.19   10.10
 -12   0  -3    9.20    4.60
 -12   0  -3   12.40    4.80
 -12   0  -3    5.70    3.50
 -12   0  -3    2.90    3.40
  12   0   3    1.90    7.80
  12   0   3    3.20    1.70
 -13   0  -3   -1.00    2.90
 -13   0  -3    3.80    7.00
 -13   0  -3   -0.60    3.20
  13   0   3    1.20    1.60
  13   0   3    7.40    7.00
 -14   0  -3   11.70    3.70
 -14   0  -3    6.70    3.80
  14   0   3   14.00    2.00
 -15   0  -3   11.50    3.70
 -15   0  -3   15.40    3.40
  15   0   3   18.70    2.40
  15   0   3   17.90    3.10
 -16   0  -3    9.70    2.90
 -16   0  -3    7.40    2.40
  16   0   3    6.70    2.30
  16  -1  -3    0.30    1.70
 -16   1   3    0.50    2.30
 -16   1   3   -0.50    1.80
  15  -1  -3    4.80    1.50
 -15   1   3    5.20    2.60
 -15   1   3   10.00    3.20
  14  -1  -3    5.90    1.50
 -14   1   3    4.30    3.10
 -14   1   3    2.20    3.10
  13  -1  -3    0.10    1.50
 -13   1   3   -1.50    3.10
 -13   1   3    1.10    3.30
  12  -1  -3    8.50    8.30
  12  -1  -3    1.90    1.50
 -12   1   3    9.50    5.80
 -12   1   3    4.60    3.40
 -12   1   3    6.60    5.70
 -12   1   3    4.50    3.50
  11  -1  -3   53.99   11.90
  11  -1  -3   36.00    3.90
 -11   1   3   37.50    6.30
 -11   1   3   46.00    6.90
 -11   1   3   35.60    6.50
 -11   1   3   26.80    6.00
  10  -1  -3    6.20    7.30
  10  -1  -3   18.00    2.30
 -10   1   3   25.10    5.20
 -10   1   3   24.00    5.40
   9  -1  -3    5.40    6.50
   9  -1  -3    4.00    1.40
  -9   1   3   -8.90    9.50
   8  -1  -3   -2.80    5.00
  -8   1   3    5.50    3.40
  -8   1   3    4.40    3.40
   7  -1  -3    0.80    5.50
  -7   1   3   -5.00    7.00
  -7   1   3   -3.10    4.40
  -7   1   3    1.50    3.90
  -7   1   3    1.60    4.00
  -6   1   3  327.57   29.50
   5  -1  -3  401.96   31.80
  -5   1   3  382.86   29.10
  -5   1   3  358.66   32.20
  -5   1   3  376.06   30.90
  -5   1   3  375.96   29.20
   4  -1  -3  595.94   41.80
  -4   1   3  590.64   41.50
  -4   1   3  456.25   40.60
  -4   1   3  480.15   40.80
  -4   1   3  585.64   43.20
   3  -1  -3 1726.93  119.29
  -3   1   3 1306.07  118.69
  -3   1   3 1719.23  119.09
  -3   1   3 1646.54  120.09
  -4  -1  -3  116.09   10.80
   4   1   3  109.69   11.40
  -5  -1  -3  375.56   29.80
  -5  -1  -3  396.36   30.50
   5   1   3  396.56   30.90
  -6  -1  -3   10.00    3.10
   6   1   3   12.10    3.80
  -7  -1  -3  339.47   28.50
  -7  -1  -3  342.97   27.50
   7   1   3  368.96   29.30
  -8  -1  -3  331.97   26.30
   8   1   3  321.57   27.90
  -9  -1  -3   48.90    7.50
   9   1   3   54.99   10.00
 -10  -1  -3  426.86   34.60
  10   1   3  425.96   31.80
  10   1   3  418.76   36.20
 -11  -1  -3   -0.40    3.40
 -11  -1  -3   -1.10    3.70
  11   1   3    0.50    1.30
  11   1   3    4.00    7.00
 -12  -1  -3  153.28   14.10
 -12  -1  -3  153.58   15.60
 -12  -1  -3  166.08   15.70
 -12  -1  -3  177.18   14.20
  12   1   3  152.98   12.30
  12   1   3  134.79   19.70
 -13  -1  -3   76.99   10.10
 -13  -1  -3   55.99    7.30
 -13  -1  -3   50.99    7.00
  13   1   3   33.20    9.20
 -14  -1  -3    9.20    3.50
 -14  -1  -3    6.50    3.60
  14   1   3    7.70    1.80
 -15  -1  -3    6.40    3.60
 -15  -1  -3    9.20    3.10
  15   1   3   10.30    2.00
  15   1   3    8.60    2.80
 -16  -1  -3   30.50    4.10
 -16  -1  -3   23.20    3.80
  16   1   3   20.80    3.10
  16   1   3   17.40    2.30
  15  -2  -3    5.70    1.30
 -15   2   3    0.20    2.10
 -15   2   3   -0.20    2.60
  14  -2  -3   32.90    3.30
 -14   2   3   29.20    4.60
 -14   2   3   31.40    4.70
  13  -2  -3   11.10    1.90
 -13   2   3    8.40    3.70
 -13   2   3   10.70    3.90
  12  -2  -3    6.30    1.70
  12  -2  -3    8.10    8.80
 -12   2   3   13.50    5.80
 -12   2   3   10.40    5.60
 -12   2   3    3.80    5.10
 -12   2   3   10.60    4.70
  11  -2  -3    0.10    1.40
  11  -2  -3   -0.50    8.00
 -11   2   3    4.40    3.60
 -11   2   3   -2.20    3.70
 -11   2   3   -2.60    3.90
 -11   2   3    2.20    3.20
  10  -2  -3   34.80    3.70
  10  -2  -3   27.70    9.40
 -10   2   3   42.70    6.60
 -10   2   3   40.30    6.70
   9  -2  -3    1.50    6.10
   9  -2  -3    4.10    1.30
  -9   2   3    8.90    4.20
  -9   2   3   10.80    4.20
   8  -2  -3   22.70    7.50
  -8   2   3    7.60    3.80
  -8   2   3    4.90    3.70
  -8   2   3   21.40    6.70
   7  -2  -3  139.09   15.00
  -7   2   3  121.09   11.90
  -7   2   3  141.59   14.00
  -7   2   3  107.89   16.70
  -7   2   3  124.69   11.90
   6  -2  -3   96.39   12.40
  -6   2   3   93.29   11.40
   5  -2  -3  412.66   36.10
  -5   2   3  477.95   37.80
  -5   2   3  476.55   35.00
  -5   2   3  477.65   35.10
  -5   2   3  440.46   35.80
   4  -2  -3  409.26   32.20
  -4   2   3  405.26   31.20
  -4   2   3  411.46   33.70
  -4   2   3  405.46   31.90
   3  -2  -3    2.90    3.60
  -3   2   3   -1.10    5.70
  -3   2   3    3.20    3.40
  -3   2   3    2.30    2.10
  -2   2   3  283.47   21.80
  -2   2   3  284.47   21.80
  -4  -2  -3 3960.20  276.67
  -4  -2  -3 3502.15  276.17
  -5  -2  -3  185.18   16.40
  -5  -2  -3  165.48   14.60
   5   2   3  195.68   16.00
  -6  -2  -3    9.70    5.20
  -6  -2  -3    3.00    2.40
   6   2   3    5.20    4.40
  -7  -2  -3  378.96   27.70
   7   2   3  325.47   29.10
  -8  -2  -3    8.10    3.10
   8   2   3    9.50    5.60
  -9  -2  -3  712.83   58.09
  -9  -2  -3  747.03   55.29
   9   2   3  704.53   56.79
 -10  -2  -3   49.80    8.30
  10   2   3   61.69    5.20
 -11  -2  -3  347.07   27.80
 -11  -2  -3  342.27   27.80
  11   2   3  335.47   30.60
  11   2   3  326.97   25.40
 -12  -2  -3   76.79    8.60
 -12  -2  -3   81.49   10.40
 -12  -2  -3   78.29   10.70
 -12  -2  -3   80.69    9.00
  12   2   3   72.39    6.50
  12   2   3   72.29   12.90
 -13  -2  -3    1.70    3.30
 -13  -2  -3   11.70    4.80
 -13  -2  -3   13.40    5.20
 -13  -2  -3    0.70    3.40
  13   2   3    7.00    8.50
  13   2   3    3.70    1.70
 -14  -2  -3    6.50    3.60
 -14  -2  -3   -0.20    3.10
 -15  -2  -3   -0.30    3.20
 -15  -2  -3   -1.40    2.60
  15   2   3    0.40    1.40
 -16  -2  -3    6.50    2.60
 -16  -2  -3   13.10    3.70
  16   2   3    2.30    1.50
  16   2   3   10.80    2.80
 -17  -2  -3   26.20    4.30
 -17  -2  -3   31.50    3.80
  17   2   3   25.10    3.30
 -15   3   3    4.30    2.30
 -15   3   3    1.70    2.50
  14  -3  -3    2.00    1.40
 -14   3   3    0.40    2.90
 -14   3   3    4.70    2.70
  13  -3  -3   65.89    5.80
 -13   3   3   70.39    7.90
 -13   3   3   55.49    7.70
  12  -3  -3    2.90    1.60
 -12   3   3    3.90    3.20
 -12   3   3    1.80    3.30
  11  -3  -3   42.80    4.30
  11  -3  -3   20.90    9.90
 -11   3   3   45.00    5.90
 -11   3   3   49.99    8.20
 -11   3   3   54.39    8.20
 -11   3   3   47.60    6.70
  10  -3  -3   27.90   10.30
  10  -3  -3   49.30    5.40
 -10   3   3   36.40    5.60
 -10   3   3   32.30    5.40
   9  -3  -3  209.08   22.80
   9  -3  -3  218.68   16.80
  -9   3   3  241.68   19.60
  -9   3   3  197.28   22.50
  -9   3   3  235.88   19.60
   8  -3  -3   14.00    6.80
  -8   3   3    6.00    3.70
  -8   3   3   13.70    6.40
  -8   3   3    6.30    3.70
  -7   3   3  169.38   14.60
  -7   3   3  158.78   14.40
   6  -3  -3    4.70    5.10
  -6   3   3   15.30    5.30
  -6   3   3   13.90    3.50
  -6   3   3   14.60    3.50
  -5   3   3  129.19   11.40
  -5   3   3  125.69   11.40
   4  -3  -3   28.30    4.40
   4  -3  -3   28.50    6.10
  -4   3   3   26.80    4.40
  -4   3   3   24.20    5.20
  -4   3   3   25.00    7.10
  -3   3   3 2317.07  172.28
  -3   3   3 2471.55  172.48
  -3   3   3 2182.28  172.88
  -2   3   3  135.79   12.00
  -2   3   3  145.39   15.40
  -2   3   3  157.18   12.90
  -2   3   3  129.49   12.00
  -3  -3  -3 4647.73  344.17
  -4  -3  -3    5.20    4.20
   4   3   3   10.10    3.70
  -5  -3  -3  420.16   30.50
   5   3   3  315.37   29.40
   5   3   3  411.36   30.10
  -6  -3  -3  302.27   24.30
  -6  -3  -3  251.17   22.20
   6   3   3  304.37   23.60
  -7  -3  -3  118.29   15.00
   7   3   3  136.99   13.80
  -8  -3  -3  469.15   36.10
  -8  -3  -3  387.86   32.90
  -9  -3  -3    7.20    3.30
   9   3   3    1.90    5.20
 -10  -3  -3  221.88   24.00
 -10  -3  -3  201.48   17.40
  10   3   3  189.98   15.30
 -11  -3  -3   16.10    4.70
 -11  -3  -3   17.80    4.90
  11   3   3    9.20    1.90
  11   3   3   14.30    7.00
 -12  -3  -3   75.79    9.30
 -12  -3  -3   80.19   11.20
 -12  -3  -3   97.09   12.20
 -12  -3  -3  104.99    9.70
  12   3   3   94.19    7.70
  12   3   3  112.39   15.50
 -13  -3  -3   61.39    9.90
 -13  -3  -3   63.49    7.90
 -13  -3  -3   68.99   10.80
 -13  -3  -3   63.09    8.20
  13   3   3   67.99    5.90
 -14  -3  -3    0.90    2.90
 -14  -3  -3    4.60    3.50
  14   3   3    7.50    1.80
 -15  -3  -3   11.70    3.60
  15   3   3   12.60    2.10
 -16  -3  -3    6.80    3.00
 -16  -3  -3    2.80    2.50
  16   3   3    7.60    2.30
 -17  -3  -3   12.40    2.90
 -17  -3  -3    9.20    2.70
  17   3   3   12.80    2.30
  15  -4  -3    0.40    1.10
  15  -4  -3    1.90    1.80
 -15   4   3   -0.20    2.30
  14  -4  -3    1.80    1.30
 -14   4   3    0.60    2.90
 -14   4   3    2.50    2.80
  13  -4  -3    3.30    1.40
 -13   4   3   -2.60    2.80
 -13   4   3    0.80    3.20
  12  -4  -3   -1.40    1.40
 -12   4   3   -3.20    2.70
 -12   4   3   -0.60    3.10
  11  -4  -3  117.79    9.70
 -11   4   3  111.49   16.50
 -11   4   3  135.79   18.90
 -11   4   3  141.59   11.70
 -11   4   3  111.79   11.50
  10  -4  -3   15.10    7.60
  10  -4  -3   18.00    2.20
 -10   4   3   10.10    4.00
 -10   4   3   20.80    4.20
   9  -4  -3   12.70    1.90
   9  -4  -3   14.00    7.60
  -9   4   3   25.20    5.10
  -9   4   3    3.50    6.80
  -9   4   3   25.00    5.30
   8  -4  -3  294.07   32.80
  -8   4   3  313.07   34.40
  -8   4   3  419.06   29.70
  -8   4   3  408.76   29.50
   7  -4  -3   -4.60    5.40
  -7   4   3    0.30    3.10
  -7   4   3    1.90    5.00
  -7   4   3    0.80    3.30
   6  -4  -3  349.96   29.90
  -6   4   3  352.46   27.60
  -6   4   3  344.67   29.20
  -6   4   3  358.16   27.80
   5  -4  -3  189.88   15.70
  -5   4   3  196.28   15.90
  -5   4   3  197.88   16.10
  -5   4   3  185.48   15.60
   4  -4  -3   41.70    5.60
  -4   4   3   44.70    8.30
  -4   4   3   37.40    5.50
  -4   4   3   41.20    6.00
  -3   4   3   44.20    5.60
  -3   4   3   44.30    5.70
  -3   4   3   40.30    7.70
  -2   4   3  715.53   51.69
  -2   4   3  624.94   52.49
  -2   4   3  727.83   52.39
  -1   4   3  341.07   28.30
  -1   4   3  367.96   27.40
  -1   4   3  343.87   26.70
  -1   4   3  335.87   26.30
  -1   4   3  345.97   26.40
   0   4   3  142.89   14.00
   0   4   3  115.99   11.10
  -1  -4  -3    7.50    4.60
   1   4   3    1.30    4.70
   1   4   3    4.20    2.90
   2   4   3  147.39   12.60
  -3  -4  -3  131.99   13.00
   3   4   3  122.59   11.40
   3   4   3  147.19   12.60
  -4  -4  -3 1323.77  100.49
   4   4   3 1337.17   99.99
   4   4   3 1364.66  100.39
  -5  -4  -3   15.60    5.80
  -5  -4  -3   10.70    2.50
   5   4   3   10.80    2.90
   5   4   3    9.30    3.60
  -6  -4  -3  121.39   10.30
   6   4   3  115.29   10.30
  -7  -4  -3   16.00    6.50
   7   4   3   15.00    5.20
  -8  -4  -3    0.40    2.40
  -8  -4  -3   11.20    6.60
  -9  -4  -3  114.49   15.60
  -9  -4  -3  110.39   11.20
   9   4   3  106.89   13.40
 -10  -4  -3   73.09    8.30
 -10  -4  -3   71.89    8.20
 -10  -4  -3   56.79   11.90
  10   4   3   58.89    5.40
  10   4   3   45.80    9.50
 -11  -4  -3   14.60    4.20
 -11  -4  -3   -0.40   17.40
  11   4   3   17.30    7.10
 -12  -4  -3    5.80    3.20
 -12  -4  -3    5.00    3.40
 -12  -4  -3    2.70    3.80
 -12  -4  -3    1.70    4.10
 -13  -4  -3    0.50    3.10
 -13  -4  -3    0.70    3.00
 -13  -4  -3   10.30    5.10
 -13  -4  -3    8.70    4.80
  13   4   3   -3.00    6.60
  13   4   3    0.00    1.60
 -14  -4  -3    2.80    3.10
 -14  -4  -3   -1.70    2.80
  14   4   3   -1.70    1.50
 -15  -4  -3    5.10    3.70
 -15  -4  -3   -0.80    4.00
  15   4   3   -2.20    1.40
  15   4   3    2.20    3.00
 -16  -4  -3    6.80    2.80
 -16  -4  -3    3.80    2.90
  16   4   3    5.30    2.20
 -17  -4  -3    1.70    2.40
 -17  -4  -3    1.40    2.00
  17   4   3    2.70    1.80
 -14   5   3   23.40    3.80
 -14   5   3   34.20    4.10
  13  -5  -3   31.70    3.20
 -13   5   3   21.10    4.10
 -13   5   3   38.40    4.70
  12  -5  -3   44.10    4.30
 -12   5   3   48.90    6.30
 -12   5   3   48.90    6.70
  11  -5  -3    7.20    1.70
 -11   5   3    2.80    3.50
 -11   5   3    6.30    3.30
  10  -5  -3  165.38   13.00
  10  -5  -3  177.78   21.80
 -10   5   3  166.88   16.80
 -10   5   3  160.28   14.70
 -10   5   3  179.28   14.80
 -10   5   3  168.48   17.00
  -9   5   3    5.80    3.80
  -9   5   3   10.50    4.20
  -8   5   3   29.30    9.20
  -8   5   3   52.69    8.20
  -8   5   3   49.40    8.10
  -7   5   3  332.37   27.00
  -7   5   3  335.27   27.20
   6  -5  -3  129.99   15.80
  -6   5   3  143.89   12.90
  -6   5   3  139.49   15.20
  -6   5   3  149.59   13.10
  -5   5   3   49.00    6.40
  -5   5   3   39.70    6.30
   4  -5  -3    4.00    2.60
  -4   5   3    2.90    5.00
  -4   5   3    5.00    2.80
  -4   5   3    2.40    2.70
  -4   5   3    4.30    2.70
  -3   5   3  114.79   13.20
  -3   5   3  134.49   11.80
  -3   5   3  138.49   11.60
  -2   5   3  131.59   10.80
  -2   5   3  114.69   14.10
  -2   5   3  139.09   10.80
  -2   5   3  139.89   11.30
  -2   5   3  111.49   13.00
  -1   5   3  116.89    9.60
  -1   5   3  115.29    9.60
  -1   5   3  102.59   15.90
  -1   5   3  123.39   10.50
   0   5   3   54.79    9.50
   0   5   3   59.29    6.80
   1   5   3   12.70    3.90
   1   5   3    5.80    3.00
  -5  -5  -3   17.90    5.20
   5   5   3   14.60    4.30
   5   5   3   13.00    3.00
  -6  -5  -3  129.09   13.90
   6   5   3  119.99   12.00
   6   5   3  105.39   10.30
  -7  -5  -3    8.10    2.60
  -7  -5  -3    1.90    5.90
   7   5   3    4.80    4.20
   7   5   3    2.60    2.70
  -8  -5  -3  334.07   29.10
  -8  -5  -3  335.67   26.00
   8   5   3  326.87   29.10
  -9  -5  -3    3.50    2.60
  -9  -5  -3    2.30    6.70
   9   5   3    0.60    4.30
 -10  -5  -3   23.60    4.50
 -10  -5  -3   23.20    4.40
 -10  -5  -3   29.20    9.50
  10   5   3   24.90    7.10
 -11  -5  -3    1.00   10.40
  11   5   3    1.10    5.30
  11   5   3   -0.30    1.40
 -12  -5  -3   78.79    8.90
 -12  -5  -3   95.59   10.10
 -12  -5  -3   77.99   18.70
 -12  -5  -3   83.19    9.10
 -12  -5  -3  103.09   10.40
  12   5   3   80.69    7.10
 -13  -5  -3   45.50    6.40
 -13  -5  -3   41.20    5.50
  13   5   3   34.50    4.00
  13   5   3   37.90    9.30
 -14  -5  -3   42.40    6.30
 -14  -5  -3   41.00    5.50
 -15  -5  -3   51.29    7.60
 -15  -5  -3   39.80    6.90
 -16  -5  -3   19.80    3.60
 -16  -5  -3   14.20    3.40
  16   5   3   15.00    2.80
 -17  -5  -3   17.30    3.00
 -17  -5  -3   16.60    3.20
  17   5   3   14.40    2.50
  14  -6  -3    4.30    1.20
  14  -6  -3    2.70    1.80
 -14   6   3    2.70    2.00
 -14   6   3    3.80    2.20
  13  -6  -3   50.49    4.40
 -13   6   3   52.49    6.70
 -13   6   3   40.70    5.70
  12  -6  -3   13.70    1.80
 -12   6   3    7.40    3.10
 -12   6   3   15.60    3.60
  11  -6  -3   27.10    3.00
 -11   6   3   30.40    4.50
 -11   6   3   18.20    4.10
  10  -6  -3   54.69    4.40
  10  -6  -3   30.10   15.10
 -10   6   3   41.30    9.60
 -10   6   3   43.10    9.80
 -10   6   3   30.60    5.70
   9  -6  -3   12.10    8.50
   9  -6  -3   13.30    1.90
  -9   6   3   12.50    3.80
  -9   6   3   14.00    8.50
  -9   6   3    9.00    4.10
  -9   6   3   19.90    5.60
  -9   6   3   20.70    5.80
  -8   6   3  121.99   13.10
  -8   6   3  127.99   13.10
  -7   6   3  142.79   13.90
  -7   6   3  146.69   13.80
  -6   6   3   81.99    9.50
  -6   6   3   83.59    9.50
   5  -6  -3    3.20    3.00
   5  -6  -3    7.80    5.80
  -5   6   3    8.20    5.20
  -5   6   3    2.70    2.90
  -5   6   3    3.70    2.90
  -5   6   3    0.70    2.80
   4  -6  -3  673.13   51.39
  -4   6   3  701.23   52.89
  -4   6   3  681.93   51.39
  -4   6   3  669.23   51.19
  -4   6   3  648.84   50.99
   3  -6  -3  238.48   19.20
  -3   6   3  228.08   18.70
  -3   6   3  243.88   19.30
  -3   6   3  229.98   18.70
  -2   6   3  113.19   12.60
  -2   6   3  117.59   10.20
  -2   6   3  120.49   10.10
  -1   6   3   92.79    9.10
  -1   6   3   93.39    8.20
   0   6   3   20.30    4.80
  -1  -6  -3  227.78   19.10
   1   6   3  197.08   18.30
   1   6   3  235.08   19.60
   1   6   3  247.58   19.20
  -2  -6  -3  225.28   18.90
   2   6   3  247.18   19.10
   2   6   3  206.18   18.10
   2   6   3  222.98   19.20
  -3  -6  -3  479.55   37.90
   3   6   3  521.65   38.00
   3   6   3  468.05   37.40
  -4  -6  -3  703.13   53.69
   4   6   3  752.32   53.79
   4   6   3  651.43   52.99
  -5  -6  -3   20.30    5.50
   5   6   3   27.90    6.60
   5   6   3   12.10    3.60
  -6  -6  -3   64.59   11.30
   6   6   3   65.39    9.80
   6   6   3   61.19    7.40
  -7  -6  -3    2.10    2.20
  -7  -6  -3   19.20    6.70
   7   6   3    4.20    4.40
   7   6   3    6.10    2.80
  -8  -6  -3  115.69    9.90
  -8  -6  -3  107.69   14.70
  -8  -6  -3  105.89    9.80
   8   6   3  113.29   12.40
  -9  -6  -3   53.39    6.30
  -9  -6  -3   49.30   10.50
  -9  -6  -3   53.09    6.50
   9   6   3   73.19   10.20
 -10  -6  -3   21.00    3.70
 -10  -6  -3   19.20    9.50
 -10  -6  -3   18.90    3.60
  10   6   3   22.20    8.10
 -11  -6  -3   94.59   16.10
  11   6   3   80.69    7.30
  11   6   3   81.09   12.80
 -12  -6  -3    5.30    3.30
 -12  -6  -3    7.50   12.90
 -13  -6  -3   77.69   21.50
 -13  -6  -3   55.89    7.60
 -13  -6  -3   78.09    7.90
  13   6   3   55.79   11.30
 -14  -6  -3    5.40    3.20
 -14  -6  -3    6.90    3.60
 -15  -6  -3   46.30    6.90
 -15  -6  -3   44.90    6.50
  15   6   3   40.10    5.20
 -16  -6  -3    9.90    2.90
 -16  -6  -3   13.10    3.20
  16   6   3   10.90    2.50
 -17  -6  -3   22.80    3.20
 -17  -6  -3   23.40    3.60
  17   6   3   16.20    2.80
  13  -7  -3   -0.40    1.10
 -13   7   3    0.50    2.20
 -13   7   3   -0.60    1.90
  12  -7  -3    1.30    1.20
 -12   7   3    3.20    2.50
 -12   7   3    2.10    2.50
  11  -7  -3   75.59    6.90
 -11   7   3   77.19    8.10
 -11   7   3   81.09    8.80
  10  -7  -3    1.50    1.40
 -10   7   3    2.40    3.00
 -10   7   3   -1.50    2.50
   9  -7  -3  300.37   22.80
   9  -7  -3  289.37   31.10
[truncated: 2,211,443 more chars]
