# Supplementary material for: Spontaneous Decomposition of an Extraordinarily Twisted and Trans‐Bent Fully‐Phosphanyl‐Substituted Digermene to an Unusual GeI Cluster
Source: Angew Chem Int Ed Engl. 2022 Aug 25;61(39):e202208851. doi: 10.1002/anie.202208851 (PMC9804623; doi:10.1002/anie.202208851)
Supplement: Supplementary file 3 — Supporting Information [file ANIE-61-0-s001.cif]

data_kji190019_fa
_audit_creation_date               2019-11-15
_audit_creation_method
;
Olex2 1.2
(compiled May 29 2018 13:30:08 for OlexSys, GUI svn.r5506)
;
_shelx_SHELXL_version_number       '2014/7'
_audit_contact_author_address      ?
_audit_contact_author_email        ?
_audit_contact_author_name         ''
_audit_contact_author_phone        ?
_publ_contact_author_id_orcid      ?
_publ_section_references
;
Dolomanov, O.V., Bourhis, L.J., Gildea, R.J, Howard, J.A.K. & Puschmann, H.
 (2009), J. Appl. Cryst. 42, 339-341.

Sheldrick, G.M. (2008). Acta Cryst. A64, 112-122.

Sheldrick, G.M. (2015). Acta Cryst. A71, 3-8.
;
_chemical_name_common              ?
_chemical_name_systematic          ?
_chemical_formula_moiety           'C72 H88 Ge4 P4, 5(C7 H14)'
_chemical_formula_sum              'C107 H158 Ge4 P4'
_chemical_formula_weight           1858.56
_chemical_melting_point            ?
_chemical_oxdiff_formula           'C107 H100 Ge4 P4'
loop_
  _atom_type_symbol
  _atom_type_description
  _atom_type_scat_dispersion_real
  _atom_type_scat_dispersion_imag
  _atom_type_scat_source
 'C' 'C' 0.0181 0.0091 'International Tables Vol C Tables 4.2.6.8 and 6.1.1.4'
 'H' 'H' 0.0000 0.0000 'International Tables Vol C Tables 4.2.6.8 and 6.1.1.4'
 'Ge' 'Ge' -1.0885 0.8855
 'International Tables Vol C Tables 4.2.6.8 and 6.1.1.4'
 'P' 'P' 0.2955 0.4335 'International Tables Vol C Tables 4.2.6.8 and 6.1.1.4'

_shelx_space_group_comment
;
The symmetry employed for this shelxl refinement is uniquely defined
by the following loop, which should always be used as a source of
symmetry information in preference to the above space-group names.
They are only intended as comments.
;
_space_group_crystal_system        'triclinic'
_space_group_IT_number             2
_space_group_name_H-M_alt          'P -1'
_space_group_name_Hall             '-P 1'
loop_
  _space_group_symop_operation_xyz
 'x, y, z'
 '-x, -y, -z'

_cell_length_a                     16.0883(4)
_cell_length_b                     16.7789(4)
_cell_length_c                     20.1691(5)
_cell_angle_alpha                  87.4702(19)
_cell_angle_beta                   68.029(2)
_cell_angle_gamma                  87.9232(19)
_cell_volume                       5043.0(2)
_cell_formula_units_Z              2
_cell_measurement_reflns_used      22893
_cell_measurement_temperature      150.0(2)
_cell_measurement_theta_max        66.9160
_cell_measurement_theta_min        3.5580
_shelx_estimated_absorpt_T_max     ?
_shelx_estimated_absorpt_T_min     ?
_exptl_absorpt_coefficient_mu      2.300
_exptl_absorpt_correction_T_max    0.906
_exptl_absorpt_correction_T_min    0.724
_exptl_absorpt_correction_type     analytical
_exptl_absorpt_process_details
;
CrysAlisPro 1.171.38.42b (Rigaku Oxford Diffraction, 2015)
Analytical numeric absorption correction using a multifaceted crystal
			model based on expressions derived by R.C. Clark & J.S. Reid.
(Clark, R. C. & Reid, J. S. (1995). Acta Cryst. A51, 887-897)
Empirical absorption correction using spherical harmonics,
 implemented in SCALE3 ABSPACK scaling algorithm.
;
_exptl_absorpt_special_details     ?
_exptl_crystal_colour              red
_exptl_crystal_colour_primary      red
_exptl_crystal_density_diffrn      1.224
_exptl_crystal_density_meas        ?
_exptl_crystal_density_method      ?
_exptl_crystal_description         prism
_exptl_crystal_F_000               1976
loop_
  _exptl_crystal_face_index_h
  _exptl_crystal_face_index_k
  _exptl_crystal_face_index_l
  _exptl_crystal_face_perp_dist
 0 0 1 0.0788
 0 0 -1 0.0848
 -1 0 -1 0.0671
 1 0 1 0.0391
 0 -1 0 0.0248
 0 1 0 0.0178
 -2 0 1 0.1053

_exptl_crystal_size_max            0.21
_exptl_crystal_size_mid            0.11
_exptl_crystal_size_min            0.04
loop_
  _exptl_oxdiff_crystal_face_indexfrac_h
  _exptl_oxdiff_crystal_face_indexfrac_k
  _exptl_oxdiff_crystal_face_indexfrac_l
  _exptl_oxdiff_crystal_face_x
  _exptl_oxdiff_crystal_face_y
  _exptl_oxdiff_crystal_face_z
 0.0000 0.0000 1.0000 0.0567 0.0509 0.0315
 -0.0000 -0.0000 -1.0000 -0.0567 -0.0509 -0.0315
 -1.0000 -0.0000 -1.0000 -0.0028 -0.0028 -0.1053
 1.0000 0.0000 1.0000 0.0028 0.0028 0.1053
 0.0000 -1.0000 -0.0000 -0.0601 0.0694 0.0040
 -0.0000 1.0000 0.0000 0.0601 -0.0694 -0.0040
 -2.0000 0.0000 1.0000 0.1645 0.1470 -0.1161

_exptl_transmission_factor_max     ?
_exptl_transmission_factor_min     ?
_diffrn_reflns_av_R_equivalents    0.0424
_diffrn_reflns_av_unetI/netI       0.0374
_diffrn_reflns_Laue_measured_fraction_full  0.993
_diffrn_reflns_Laue_measured_fraction_max  0.993
_diffrn_reflns_limit_h_max         19
_diffrn_reflns_limit_h_min         -15
_diffrn_reflns_limit_k_max         19
_diffrn_reflns_limit_k_min         -19
_diffrn_reflns_limit_l_max         24
_diffrn_reflns_limit_l_min         -21
_diffrn_reflns_number              71433
_diffrn_reflns_point_group_measured_fraction_full  0.993
_diffrn_reflns_point_group_measured_fraction_max  0.993
_diffrn_reflns_theta_full          66.969
_diffrn_reflns_theta_max           66.969
_diffrn_reflns_theta_min           3.483
_diffrn_ambient_environment        air
_diffrn_ambient_temperature        150.0(2)
_diffrn_detector                   'CCD plate'
_diffrn_detector_area_resol_mean   10.3968
_diffrn_detector_type              Atlas
_diffrn_measured_fraction_theta_full  0.993
_diffrn_measured_fraction_theta_max  0.993
_diffrn_measurement_details
;
List of Runs (angles in degrees, time in seconds):

  # Type    Start    End  Width  t~exp~   \w     \q     \k     \f   Frames
--------------------------------------------------------------------------
  1  \w     12.00 116.00   1.00    6.00    --   41.72  57.00  90.00  104
  2  \w    -32.00  71.00   1.00    6.00    --   41.72 -57.00 -60.00  103
  3  \w     -3.00  96.00   1.00    6.00    --   41.72-125.00-150.00   99
  4  \w     -3.00  96.00   1.00    6.00    --   41.72-125.00-120.00   99
  5  \w      8.00 132.00   1.00   24.00    --   93.50 -91.00  33.19  124
  6  \w     12.00  51.00   1.00   24.00    --   93.50 -91.00  89.75   39
  7  \w     72.00 106.00   1.00   24.00    --   93.50 -93.00  77.14   34
  8  \w     78.00 104.00   1.00   24.00    --   93.50 -93.00 -72.14   26
  9  \w     87.00 113.00   1.00   24.00    --   93.50 -92.00-103.81   26
 10  \w     28.00  54.00   1.00   24.00    --   93.50 -91.00  15.81   26
 11  \w     62.00 102.00   1.00   24.00    --   93.50 -91.00  15.81   40
 12  \w    129.00 168.00   1.00   24.00    --   93.50  61.00  90.00   39
 13  \w     65.00 152.00   1.00   24.00    --   93.50  30.00-180.00   87
 14  \w     20.00  70.00   1.00   24.00    --   93.50 -94.00 -90.00   50
 15  \w     99.00 146.00   1.00   24.00    --   93.50 125.00  90.00   47
 16  \w     17.00  61.00   1.00   24.00    --   93.50 -93.00 -72.14   44
 17  \w     11.00  37.00   1.00   24.00    --   93.50 -15.00-120.00   26
 18  \w     63.00 169.00   1.00   24.00    --   93.50  30.00-120.00  106
 19  \w     64.00  95.00   1.00   24.00    --   93.50-125.00 -90.00   31
 20  \w      9.00  45.00   1.00   24.00    --   93.50 -94.00  60.00   36
 21  \w     24.00  74.00   1.00   24.00    --   93.50-125.00  30.00   50
 22  \w     93.00 128.00   1.00   24.00    --   93.50 -93.00 166.00   35
 23  \w     28.00  71.00   1.00   24.00    --   93.50 -94.00 -60.00   43
 24  \w     95.00 120.00   1.00   24.00    --   93.50  61.00  90.00   25
 25  \w    103.00 129.00   1.00   24.00    --   93.50 -15.00  60.00   26
 26  \w     47.00 100.00   1.00   24.00    --   93.50 -45.00  60.00   53
 27  \w     83.00 110.00   1.00   24.00    --   93.50 125.00 -30.00   27
 28  \w    131.00 156.00   1.00   24.00    --   93.50 125.00 -30.00   25
 29  \w     16.00  49.00   1.00   24.00    --   93.50 -15.00  60.00   33
 30  \w     20.00 123.00   1.00   24.00    --   93.50 -61.00   0.00  103
 31  \w     58.00  88.00   1.00   24.00    --   93.50 -61.00  90.00   30
 32  \w     69.00 131.00   1.00   24.00    --   93.50 -91.00  89.75   62
 33  \w     28.00  68.00   1.00   24.00    --   93.50 -92.00-103.81   40
 34  \w     73.00 142.00   1.00   24.00    --   93.50 -15.00-120.00   69
 35  \w     11.00  58.00   1.00   24.00    --   93.50 -93.00  77.14   47
 36  \w     27.00  66.00   1.00   24.00    --   93.50 -61.00 150.00   39
 37  \w     76.00 102.00   1.00   24.00    --   93.50 -61.00 150.00   26
 38  \w     21.00  47.00   1.00   24.00    --   93.50 -77.00  90.00   26
 39  \w     69.00 125.00   1.00   24.00    --   93.50 -77.00  90.00   56
 40  \w     40.00  66.00   1.00   24.00    --   93.50-125.00 -60.00   26
 41  \w    141.00 167.00   1.00   24.00    --   93.50 125.00 120.00   26
 42  \w     27.00 133.00   1.00   24.00    --   93.50 -93.00 -41.43  106
;
_diffrn_measurement_device         'four-circle diffractometer'
_diffrn_measurement_device_type    'Xcalibur, Atlas, Gemini ultra'
_diffrn_measurement_method         '\w scans'
_diffrn_orient_matrix_type        
 'CrysAlisPro convention (1999,Acta A55,543-557)'
_diffrn_orient_matrix_UB_11        -0.0539166000
_diffrn_orient_matrix_UB_12        0.0601245000
_diffrn_orient_matrix_UB_13        0.0566784000
_diffrn_orient_matrix_UB_21        -0.0480794000
_diffrn_orient_matrix_UB_22        -0.0694200000
_diffrn_orient_matrix_UB_23        0.0508572000
_diffrn_orient_matrix_UB_31        0.0738108000
_diffrn_orient_matrix_UB_32        -0.0040387000
_diffrn_orient_matrix_UB_33        0.0315014000
_diffrn_radiation_monochromator    mirror
_diffrn_radiation_probe            x-ray
_diffrn_radiation_type             CuK\a
_diffrn_radiation_wavelength       1.54184
_diffrn_source                     'fine-focus sealed X-ray tube'
_diffrn_source_type                'Enhance Ultra (Cu) X-ray Source'
_reflns_Friedel_coverage           0.000
_reflns_Friedel_fraction_full      .
_reflns_Friedel_fraction_max       .
_reflns_number_gt                  14546
_reflns_number_total               17827
_reflns_odcompleteness_completeness  99.72
_reflns_odcompleteness_iscentric   1
_reflns_odcompleteness_theta       66.49
_reflns_special_details
;
 Reflections were merged by SHELXL according to the crystal
 class for the calculation of statistics and refinement.
 
 _reflns_Friedel_fraction is defined as the number of unique
 Friedel pairs measured divided by the number that would be
 possible theoretically, ignoring centric projections and
 systematic absences.
;
_reflns_threshold_expression       'I > 2\s(I)'
_computing_cell_refinement         'CrysAlisPro 1.171.38.42b (Rigaku OD, 2015)'
_computing_data_collection         'CrysAlisPro 1.171.38.42b (Rigaku OD, 2015)'
_computing_data_reduction          'CrysAlisPro 1.171.38.42b (Rigaku OD, 2015)'
_computing_molecular_graphics      'Olex2 (Dolomanov et al., 2009)'
_computing_publication_material    'Olex2 (Dolomanov et al., 2009)'
_computing_structure_refinement    'XL (Sheldrick, 2008)'
_computing_structure_solution      'ShelXT (Sheldrick, 2015)'
_refine_diff_density_max           1.133
_refine_diff_density_min           -0.444
_refine_diff_density_rms           0.056
_refine_ls_extinction_coef         .
_refine_ls_extinction_method       none
_refine_ls_goodness_of_fit_ref     1.030
_refine_ls_hydrogen_treatment      constr
_refine_ls_matrix_type             full
_refine_ls_number_parameters       1321
_refine_ls_number_reflns           17827
_refine_ls_number_restraints       2013
_refine_ls_R_factor_all            0.0461
_refine_ls_R_factor_gt             0.0339
_refine_ls_restrained_S_all        0.998
_refine_ls_shift/su_max            0.002
_refine_ls_shift/su_mean           0.000
_refine_ls_structure_factor_coef   Fsqd
_refine_ls_weighting_details      
 'w=1/[\s^2^(Fo^2^)+(0.0435P)^2^+1.7175P] where P=(Fo^2^+2Fc^2^)/3'
_refine_ls_weighting_scheme        calc
_refine_ls_wR_factor_gt            0.0803
_refine_ls_wR_factor_ref           0.0874
_refine_special_details
;
Four of the five methylcyclohexane molecules in the 
asymmetric unit of this structure have been 
modelled as disordered over two positions. The 
occupancies of the disordered sites were refined 
independently of the atomic displacement 
parameters. The geometry of the disordered 
cyclohexane molecules were restrained using the 
SADI card and the displacement parameters of all 
partially-occupied non-hydrogen atoms were 
restrained using the SIMU card.
;
_olex2_refinement_description
;
1. Fixed Uiso
 At 1.2 times of:
  All C(H) groups, All C(H,H) groups
 At 1.5 times of:
  All C(H,H,H) groups
2. Restrained distances
 C99-C94 \\sim C195-C194
 with sigma of 0.02
 C99-C98 \\sim C195-C196
 with sigma of 0.02
 C94-C100 \\sim C194-C200
 with sigma of 0.02
 C94-C95 \\sim C194-C199
 with sigma of 0.02
 C96-C95 \\sim C198-C199
 with sigma of 0.02
 C96-C97 \\sim C198-C197
 with sigma of 0.02
 C98-C97 \\sim C196-C197
 with sigma of 0.02
 C99-C100 \\sim C195-C200
 with sigma of 0.04
 C99-C95 \\sim C195-C199
 with sigma of 0.04
 C99-C97 \\sim C195-C197
 with sigma of 0.04
 C94-C96 \\sim C194-C198
 with sigma of 0.04
 C94-C98 \\sim C194-C196
 with sigma of 0.04
 C96-C98 \\sim C198-C196
 with sigma of 0.04
 C100-C95 \\sim C200-C199
 with sigma of 0.04
 C95-C97 \\sim C199-C197
 with sigma of 0.04
 C105-C104 \\sim C203-C204
 with sigma of 0.02
 C105-C106 \\sim C203-C202
 with sigma of 0.02
 C104-C103 \\sim C204-C205
 with sigma of 0.02
 C102-C101 \\sim C206-C201
 with sigma of 0.02
 C102-C103 \\sim C206-C205
 with sigma of 0.02
 C107-C101 \\sim C207-C201
 with sigma of 0.02
 C101-C106 \\sim C201-C202
 with sigma of 0.02
 C105-C101 \\sim C203-C201
 with sigma of 0.04
 C105-C103 \\sim C203-C205
 with sigma of 0.04
 C104-C102 \\sim C204-C206
 with sigma of 0.04
 C104-C106 \\sim C204-C202
 with sigma of 0.04
 C102-C107 \\sim C206-C207
 with sigma of 0.04
 C102-C106 \\sim C206-C202
 with sigma of 0.04
 C107-C106 \\sim C207-C202
 with sigma of 0.04
 C101-C103 \\sim C201-C205
 with sigma of 0.04
 C85-C84 \\sim C181-C182
 with sigma of 0.02
 C85-C80 \\sim C181-C180
 with sigma of 0.02
 C86-C80 \\sim C186-C180
 with sigma of 0.02
 C81-C82 \\sim C185-C184
 with sigma of 0.02
 C81-C80 \\sim C185-C180
 with sigma of 0.02
 C82-C83 \\sim C184-C183
 with sigma of 0.02
 C84-C83 \\sim C182-C183
 with sigma of 0.02
 C85-C86 \\sim C181-C186
 with sigma of 0.04
 C85-C81 \\sim C181-C185
 with sigma of 0.04
 C85-C83 \\sim C181-C183
 with sigma of 0.04
 C86-C81 \\sim C186-C185
 with sigma of 0.04
 C81-C83 \\sim C185-C183
 with sigma of 0.04
 C82-C84 \\sim C184-C182
 with sigma of 0.04
 C82-C80 \\sim C184-C180
 with sigma of 0.04
 C84-C80 \\sim C182-C180
 with sigma of 0.04
 C87-C88 \\sim C87A-C88A
 with sigma of 0.04
 C87-C89 \\sim C87A-C89A
 with sigma of 0.04
 C87-C91 \\sim C87A-C91A
 with sigma of 0.04
 C87-C92 \\sim C87A-C92A
 with sigma of 0.04
 C87-C93 \\sim C87A-C93A
 with sigma of 0.04
 C88-C89 \\sim C88A-C89A
 with sigma of 0.04
 C88-C90 \\sim C88A-C90A
 with sigma of 0.04
 C88-C92 \\sim C88A-C92A
 with sigma of 0.04
 C88-C93 \\sim C88A-C93A
 with sigma of 0.04
 C89-C90 \\sim C89A-C90A
 with sigma of 0.04
 C89-C91 \\sim C89A-C91A
 with sigma of 0.04
 C90-C91 \\sim C90A-C91A
 with sigma of 0.04
 C90-C92 \\sim C90A-C92A
 with sigma of 0.04
 C91-C92 \\sim C91A-C92A
 with sigma of 0.04
 C92-C93 \\sim C92A-C93A
 with sigma of 0.04
3. Uiso/Uaniso restraints and constraints
C199 \\sim C99 \\sim C94 \\sim C98 \\sim C100 \\sim C95 \\sim C97 \\sim C96
\\sim C195 \\sim C194 \\sim C196 \\sim C197 \\sim C198 \\sim C200: within 2A
with sigma of 0.04 and sigma for terminal atoms of 0.08
C207 \\sim C203 \\sim C204 \\sim C202 \\sim C205 \\sim C201 \\sim C206 \\sim
C106 \\sim C105 \\sim C104 \\sim C103 \\sim C101 \\sim C102 \\sim C107: within
2A with sigma of 0.04 and sigma for terminal atoms of 0.08
C86 \\sim C85 \\sim C84 \\sim C80 \\sim C83 \\sim C81 \\sim C82 \\sim C182
\\sim C181 \\sim C183 \\sim C180 \\sim C184 \\sim C186 \\sim C185: within 2A
with sigma of 0.04 and sigma for terminal atoms of 0.08
C90 \\sim C87 \\sim C88 \\sim C92 \\sim C93 \\sim C89 \\sim C91 \\sim C91A
\\sim C93A \\sim C87A \\sim C92A \\sim C88A \\sim C89A \\sim C90A: within 2A
with sigma of 0.04 and sigma for terminal atoms of 0.08
4. Rigid body (RIGU) restrains
 All non-hydrogen atoms
 with sigma for 1-2 distances of 0.004 and sigma for 1-3 distances of 0.004
5. Others
 Fixed Sof: C80(0.70049) H80(0.70049) C81(0.70049) H81A(0.70049) H81B(0.70049)
 C82(0.70049) H82A(0.70049) H82B(0.70049) C83(0.70049) H83A(0.70049)
 H83B(0.70049) C84(0.70049) H84A(0.70049) H84B(0.70049) C85(0.70049)
 H85A(0.70049) H85B(0.70049) C86(0.70049) H86A(0.70049) H86B(0.70049)
 H86C(0.70049) C87(0.80327) H87(0.80327) C88(0.80327) H88A(0.80327)
 H88B(0.80327) C89(0.80327) H89A(0.80327) H89B(0.80327) C90(0.80327)
 H90A(0.80327) H90B(0.80327) C91(0.80327) H91A(0.80327) H91B(0.80327)
 C92(0.80327) H92A(0.80327) H92B(0.80327) C93(0.80327) H93A(0.80327)
 H93B(0.80327) H93C(0.80327) C94(0.60006) H94(0.60006) C95(0.60006)
 H95A(0.60006) H95B(0.60006) C96(0.60006) H96A(0.60006) H96B(0.60006)
 C97(0.60006) H97A(0.60006) H97B(0.60006) C98(0.60006) H98A(0.60006)
 H98B(0.60006) C99(0.60006) H99A(0.60006) H99B(0.60006) C100(0.60006)
 H10A(0.60006) H10B(0.60006) H10C(0.60006) C101(0.52155) H101(0.52155)
 C102(0.52155) H10D(0.52155) H10E(0.52155) C103(0.52155) H10F(0.52155)
 H10G(0.52155) C104(0.52155) H10H(0.52155) H10I(0.52155) C105(0.52155)
 H10J(0.52155) H10K(0.52155) C106(0.52155) H10L(0.52155) H10M(0.52155)
 C107(0.52155) H10N(0.52155) H10O(0.52155) H10P(0.52155) C180(0.29951)
 H180(0.29951) C181(0.29951) H18D(0.29951) H18E(0.29951) C182(0.29951)
 H18F(0.29951) H18G(0.29951) C183(0.29951) H18H(0.29951) H18I(0.29951)
 C184(0.29951) H18J(0.29951) H18K(0.29951) C185(0.29951) H18L(0.29951)
 H18M(0.29951) C186(0.29951) H18N(0.29951) H18O(0.29951) H18P(0.29951)
 C194(0.39994) H194(0.39994) C195(0.39994) H19A(0.39994) H19B(0.39994)
 C196(0.39994) H19C(0.39994) H19D(0.39994) C197(0.39994) H19E(0.39994)
 H19F(0.39994) C198(0.39994) H19G(0.39994) H19H(0.39994) C199(0.39994)
 H19I(0.39994) H19J(0.39994) C200(0.39994) H20A(0.39994) H20B(0.39994)
 H20C(0.39994) C201(0.47845) H201(0.47845) C202(0.47845) H20D(0.47845)
 H20E(0.47845) C203(0.47845) H20F(0.47845) H20G(0.47845) C204(0.47845)
 H20H(0.47845) H20I(0.47845) C205(0.47845) H20J(0.47845) H20K(0.47845)
 C206(0.47845) H20L(0.47845) H20M(0.47845) C207(0.47845) H20N(0.47845)
 H20O(0.47845) H20P(0.47845) C87A(0.19673) H87A(0.19673) C88A(0.19673)
 H88C(0.19673) H88D(0.19673) C92A(0.19673) H92C(0.19673) H92D(0.19673)
 C93A(0.19673) H93D(0.19673) H93E(0.19673) H93F(0.19673) C89A(0.19673)
 H89C(0.19673) H89D(0.19673) C91A(0.19673) H91C(0.19673) H91D(0.19673)
 C90A(0.19673) H90C(0.19673) H90D(0.19673)
6.a Ternary CH refined with riding coordinates:
 C73(H73), C80(H80), C87(H87), C94(H94), C101(H101), C180(H180), C194(H194),
 C201(H201), C87A(H87A)
6.b Secondary CH2 refined with riding coordinates:
 C74(H74A,H74B), C75(H75A,H75B), C76(H76A,H76B), C77(H77A,H77B), C78(H78A,
 H78B), C81(H81A,H81B), C82(H82A,H82B), C83(H83A,H83B), C84(H84A,H84B),
 C85(H85A,H85B), C88(H88A,H88B), C89(H89A,H89B), C90(H90A,H90B), C91(H91A,H91B),
  C92(H92A,H92B), C95(H95A,H95B), C96(H96A,H96B), C97(H97A,H97B), C98(H98A,
 H98B), C99(H99A,H99B), C102(H10D,H10E), C103(H10F,H10G), C104(H10H,H10I),
 C105(H10J,H10K), C106(H10L,H10M), C181(H18D,H18E), C182(H18F,H18G), C183(H18H,
 H18I), C184(H18J,H18K), C185(H18L,H18M), C195(H19A,H19B), C196(H19C,H19D),
 C197(H19E,H19F), C198(H19G,H19H), C199(H19I,H19J), C202(H20D,H20E), C203(H20F,
 H20G), C204(H20H,H20I), C205(H20J,H20K), C206(H20L,H20M), C88A(H88C,H88D),
 C92A(H92C,H92D), C89A(H89C,H89D), C91A(H91C,H91D), C90A(H90C,H90D)
6.c Aromatic/amide H refined with riding coordinates:
 C3(H3), C5(H5), C12(H12), C14(H14), C21(H21), C23(H23), C30(H30), C32(H32),
 C39(H39), C41(H41), C48(H48), C50(H50), C57(H57), C59(H59), C66(H66), C68(H68)
6.d Idealised Me refined as rotating group:
 C7(H7A,H7B,H7C), C8(H8A,H8B,H8C), C9(H9A,H9B,H9C), C16(H16A,H16B,H16C),
 C17(H17A,H17B,H17C), C18(H18A,H18B,H18C), C25(H25A,H25B,H25C), C26(H26A,H26B,
 H26C), C27(H27A,H27B,H27C), C34(H34A,H34B,H34C), C35(H35A,H35B,H35C), C36(H36A,
 H36B,H36C), C43(H43A,H43B,H43C), C44(H44A,H44B,H44C), C45(H45A,H45B,H45C),
 C52(H52A,H52B,H52C), C53(H53A,H53B,H53C), C54(H54A,H54B,H54C), C61(H61A,H61B,
 H61C), C62(H62A,H62B,H62C), C63(H63A,H63B,H63C), C70(H70A,H70B,H70C), C71(H71A,
 H71B,H71C), C72(H72A,H72B,H72C), C79(H79A,H79B,H79C), C86(H86A,H86B,H86C),
 C93(H93A,H93B,H93C), C100(H10A,H10B,H10C), C107(H10N,H10O,H10P), C186(H18N,
 H18O,H18P), C200(H20A,H20B,H20C), C207(H20N,H20O,H20P), C93A(H93D,H93E,H93F)
;
_atom_sites_solution_hydrogens     geom
_atom_sites_solution_primary       dual
_atom_sites_solution_secondary     ?
loop_
  _atom_site_label
  _atom_site_type_symbol
  _atom_site_fract_x
  _atom_site_fract_y
  _atom_site_fract_z
  _atom_site_U_iso_or_equiv
  _atom_site_adp_type
  _atom_site_occupancy
  _atom_site_site_symmetry_order
  _atom_site_calc_flag
  _atom_site_refinement_flags_posn
  _atom_site_refinement_flags_adp
  _atom_site_refinement_flags_occupancy
  _atom_site_disorder_assembly
  _atom_site_disorder_group
 Ge1 Ge 0.77948(2) 0.47787(2) 0.23637(2) 0.02540(7) Uani 1 1 d . U . . .
 Ge2 Ge 0.60668(2) 0.44560(2) 0.22707(2) 0.02346(6) Uani 1 1 d . U . . .
 Ge3 Ge 0.67367(2) 0.36765(2) 0.30826(2) 0.02801(7) Uani 1 1 d . U . . .
 Ge4 Ge 0.75943(2) 0.43002(2) 0.12354(2) 0.02743(7) Uani 1 1 d . U . . .
 P1 P 0.89892(4) 0.54827(4) 0.24570(3) 0.02990(13) Uani 1 1 d . U . . .
 P2 P 0.45250(4) 0.45711(3) 0.24894(3) 0.02523(12) Uani 1 1 d . U . . .
 P3 P 0.75162(4) 0.30323(3) 0.19208(3) 0.02606(12) Uani 1 1 d . U . . .
 P4 P 0.65719(4) 0.57047(3) 0.25137(3) 0.02340(11) Uani 1 1 d . U . . .
 C1 C 0.99821(15) 0.48237(15) 0.20486(13) 0.0317(5) Uani 1 1 d . U . . .
 C2 C 1.02037(16) 0.41555(16) 0.24010(13) 0.0333(5) Uani 1 1 d . U . . .
 C3 C 1.10453(17) 0.37873(17) 0.20868(14) 0.0386(6) Uani 1 1 d . U . . .
 H3 H 1.1198 0.3359 0.2330 0.046 Uiso 1 1 calc R . . . .
 C4 C 1.16603(17) 0.40349(17) 0.14285(14) 0.0378(6) Uani 1 1 d . U . . .
 C5 C 1.14101(16) 0.46592(17) 0.10671(14) 0.0377(6) Uani 1 1 d . U . . .
 H5 H 1.1804 0.4816 0.0613 0.045 Uiso 1 1 calc R . . . .
 C6 C 1.05874(16) 0.50599(16) 0.13611(13) 0.0344(5) Uani 1 1 d . U . . .
 C7 C 0.95637(19) 0.38044(18) 0.30975(15) 0.0438(6) Uani 1 1 d . U . . .
 H7A H 0.9735 0.3259 0.3153 0.066 Uiso 1 1 calc GR . . . .
 H7B H 0.8967 0.3827 0.3097 0.066 Uiso 1 1 calc GR . . . .
 H7C H 0.9581 0.4103 0.3487 0.066 Uiso 1 1 calc GR . . . .
 C8 C 1.03744(19) 0.5728(2) 0.09252(15) 0.0503(7) Uani 1 1 d . U . . .
 H8A H 0.9859 0.5596 0.0824 0.075 Uiso 1 1 calc GR . . . .
 H8B H 1.0877 0.5806 0.0484 0.075 Uiso 1 1 calc GR . . . .
 H8C H 1.0250 0.6210 0.1189 0.075 Uiso 1 1 calc GR . . . .
 C9 C 1.25739(19) 0.3641(2) 0.11147(17) 0.0506(7) Uani 1 1 d . U . . .
 H9A H 1.2983 0.3903 0.1274 0.076 Uiso 1 1 calc GR . . . .
 H9B H 1.2784 0.3681 0.0602 0.076 Uiso 1 1 calc GR . . . .
 H9C H 1.2537 0.3089 0.1268 0.076 Uiso 1 1 calc GR . . . .
 C10 C 0.89826(15) 0.56080(15) 0.33707(13) 0.0322(5) Uani 1 1 d . U . . .
 C11 C 0.97246(17) 0.60423(17) 0.33731(14) 0.0382(6) Uani 1 1 d . U . . .
 C12 C 0.98325(19) 0.61603(19) 0.40171(16) 0.0480(7) Uani 1 1 d . U . . .
 H12 H 1.0327 0.6436 0.4009 0.058 Uiso 1 1 calc R . . . .
 C13 C 0.9225(2) 0.5878(2) 0.46668(16) 0.0478(7) Uani 1 1 d . U . . .
 C14 C 0.84864(18) 0.54951(18) 0.46616(14) 0.0408(6) Uani 1 1 d . U . . .
 H14 H 0.8063 0.5317 0.5095 0.049 Uiso 1 1 calc R . . . .
 C15 C 0.83442(16) 0.53607(16) 0.40337(13) 0.0354(5) Uani 1 1 d . U . . .
 C16 C 1.03939(18) 0.64195(19) 0.27044(16) 0.0479(7) Uani 1 1 d . U . . .
 H16A H 1.0736 0.6009 0.2393 0.072 Uiso 1 1 calc GR . . . .
 H16B H 1.0790 0.6744 0.2829 0.072 Uiso 1 1 calc GR . . . .
 H16C H 1.0083 0.6746 0.2465 0.072 Uiso 1 1 calc GR . . . .
 C17 C 0.9349(3) 0.5992(3) 0.53676(18) 0.0673(10) Uani 1 1 d . U . . .
 H17A H 0.8881 0.5726 0.5751 0.101 Uiso 1 1 calc GR . . . .
 H17B H 0.9323 0.6551 0.5458 0.101 Uiso 1 1 calc GR . . . .
 H17C H 0.9921 0.5771 0.5337 0.101 Uiso 1 1 calc GR . . . .
 C18 C 0.74974(17) 0.4943(2) 0.41182(14) 0.0447(7) Uani 1 1 d . U . . .
 H18A H 0.7165 0.5262 0.3891 0.067 Uiso 1 1 calc GR . . . .
 H18B H 0.7141 0.4868 0.4618 0.067 Uiso 1 1 calc GR . . . .
 H18C H 0.7646 0.4434 0.3900 0.067 Uiso 1 1 calc GR . . . .
 C19 C 0.40827(15) 0.35528(14) 0.26040(12) 0.0287(5) Uani 1 1 d . U . . .
 C20 C 0.35797(15) 0.32946(15) 0.33136(13) 0.0323(5) Uani 1 1 d . U . . .
 C21 C 0.31165(17) 0.25818(16) 0.34365(15) 0.0390(6) Uani 1 1 d . U . . .
 H21 H 0.2785 0.2416 0.3905 0.047 Uiso 1 1 calc R . . . .
 C22 C 0.31346(18) 0.21126(17) 0.28824(16) 0.0419(6) Uani 1 1 d . U . . .
 C23 C 0.36641(17) 0.23538(16) 0.21938(15) 0.0376(6) Uani 1 1 d . U . . .
 H23 H 0.3698 0.2036 0.1818 0.045 Uiso 1 1 calc R . . . .
 C24 C 0.41530(15) 0.30595(15) 0.20398(13) 0.0305(5) Uani 1 1 d . U . . .
 C25 C 0.35462(19) 0.37557(17) 0.39480(14) 0.0417(6) Uani 1 1 d . U . . .
 H25A H 0.4135 0.3767 0.3962 0.063 Uiso 1 1 calc GR . . . .
 H25B H 0.3146 0.3502 0.4380 0.063 Uiso 1 1 calc GR . . . .
 H25C H 0.3336 0.4291 0.3906 0.063 Uiso 1 1 calc GR . . . .
 C26 C 0.2621(2) 0.1348(2) 0.3032(2) 0.0623(9) Uani 1 1 d . U . . .
 H26A H 0.2001 0.1458 0.3310 0.094 Uiso 1 1 calc GR . . . .
 H26B H 0.2862 0.0976 0.3293 0.094 Uiso 1 1 calc GR . . . .
 H26C H 0.2674 0.1123 0.2588 0.094 Uiso 1 1 calc GR . . . .
 C27 C 0.47633(17) 0.32422(16) 0.12807(13) 0.0348(5) Uani 1 1 d . U . . .
 H27A H 0.4553 0.3719 0.1107 0.052 Uiso 1 1 calc GR . . . .
 H27B H 0.4767 0.2805 0.0988 0.052 Uiso 1 1 calc GR . . . .
 H27C H 0.5360 0.3319 0.1263 0.052 Uiso 1 1 calc GR . . . .
 C28 C 0.41861(15) 0.50696(14) 0.17885(12) 0.0269(5) Uani 1 1 d . U . . .
 C29 C 0.32534(15) 0.52546(15) 0.20273(13) 0.0311(5) Uani 1 1 d . U . . .
 C30 C 0.29256(17) 0.57209(16) 0.15888(14) 0.0360(5) Uani 1 1 d . U . . .
 H30 H 0.2313 0.5831 0.1747 0.043 Uiso 1 1 calc R . . . .
 C31 C 0.34699(17) 0.60278(16) 0.09281(13) 0.0357(5) Uani 1 1 d . U . . .
 C32 C 0.43799(17) 0.58440(15) 0.06995(13) 0.0323(5) Uani 1 1 d . U . . .
 H32 H 0.4759 0.6045 0.0256 0.039 Uiso 1 1 calc R . . . .
 C33 C 0.47476(15) 0.53678(14) 0.11117(12) 0.0279(5) Uani 1 1 d . U . . .
 C34 C 0.25899(17) 0.49616(19) 0.27387(15) 0.0432(6) Uani 1 1 d . U . . .
 H34A H 0.2788 0.5097 0.3112 0.065 Uiso 1 1 calc GR . . . .
 H34B H 0.2545 0.4393 0.2737 0.065 Uiso 1 1 calc GR . . . .
 H34C H 0.2014 0.5208 0.2820 0.065 Uiso 1 1 calc GR . . . .
 C35 C 0.3089(2) 0.65374(19) 0.04687(16) 0.0493(7) Uani 1 1 d . U . . .
 H35A H 0.3480 0.6974 0.0252 0.074 Uiso 1 1 calc GR . . . .
 H35B H 0.2508 0.6742 0.0760 0.074 Uiso 1 1 calc GR . . . .
 H35C H 0.3038 0.6220 0.0102 0.074 Uiso 1 1 calc GR . . . .
 C36 C 0.57415(15) 0.52019(16) 0.07872(12) 0.0320(5) Uani 1 1 d . U . . .
 H36A H 0.6042 0.5536 0.0997 0.048 Uiso 1 1 calc GR . . . .
 H36B H 0.5953 0.5311 0.0280 0.048 Uiso 1 1 calc GR . . . .
 H36C H 0.5864 0.4652 0.0877 0.048 Uiso 1 1 calc GR . . . .
 C37 C 0.69120(15) 0.22778(14) 0.16372(12) 0.0284(5) Uani 1 1 d . U . . .
 C38 C 0.60789(16) 0.19704(14) 0.20949(13) 0.0306(5) Uani 1 1 d . U . . .
 C39 C 0.56687(18) 0.14071(16) 0.18400(14) 0.0375(6) Uani 1 1 d . U . . .
 H39 H 0.5127 0.1200 0.2148 0.045 Uiso 1 1 calc R . . . .
 C40 C 0.60318(19) 0.11435(18) 0.11501(16) 0.0448(6) Uani 1 1 d . U . . .
 C41 C 0.68421(19) 0.14573(17) 0.07025(15) 0.0418(6) Uani 1 1 d . U . . .
 H41 H 0.7094 0.1291 0.0233 0.050 Uiso 1 1 calc R . . . .
 C42 C 0.72923(16) 0.20110(15) 0.09293(13) 0.0319(5) Uani 1 1 d . U . . .
 C43 C 0.55865(16) 0.22051(15) 0.28564(13) 0.0332(5) Uani 1 1 d . U . . .
 H43A H 0.5935 0.2044 0.3137 0.050 Uiso 1 1 calc GR . . . .
 H43B H 0.5018 0.1948 0.3047 0.050 Uiso 1 1 calc GR . . . .
 H43C H 0.5493 0.2773 0.2871 0.050 Uiso 1 1 calc GR . . . .
 C44 C 0.5560(3) 0.0534(3) 0.0895(2) 0.0743(11) Uani 1 1 d . U . . .
 H44A H 0.5959 0.0087 0.0711 0.111 Uiso 1 1 calc GR . . . .
 H44B H 0.5385 0.0771 0.0524 0.111 Uiso 1 1 calc GR . . . .
 H44C H 0.5038 0.0356 0.1287 0.111 Uiso 1 1 calc GR . . . .
 C45 C 0.81717(17) 0.22958(17) 0.04002(13) 0.0366(6) Uani 1 1 d . U . . .
 H45A H 0.8170 0.2869 0.0382 0.055 Uiso 1 1 calc GR . . . .
 H45B H 0.8261 0.2106 -0.0064 0.055 Uiso 1 1 calc GR . . . .
 H45C H 0.8648 0.2095 0.0543 0.055 Uiso 1 1 calc GR . . . .
 C46 C 0.85808(16) 0.25251(14) 0.18739(12) 0.0303(5) Uani 1 1 d . U . . .
 C47 C 0.94334(16) 0.27779(16) 0.14033(13) 0.0339(5) Uani 1 1 d . U . . .
 C48 C 1.01954(18) 0.23617(18) 0.14125(15) 0.0426(6) Uani 1 1 d . U . . .
 H48 H 1.0754 0.2523 0.1093 0.051 Uiso 1 1 calc R . . . .
 C49 C 1.0153(2) 0.1720(2) 0.18765(17) 0.0517(7) Uani 1 1 d . U . . .
 C50 C 0.9318(2) 0.14826(19) 0.23365(17) 0.0486(7) Uani 1 1 d . U . . .
 H50 H 0.9279 0.1051 0.2651 0.058 Uiso 1 1 calc R . . . .
 C51 C 0.85320(18) 0.18648(16) 0.23470(14) 0.0367(5) Uani 1 1 d . U . . .
 C52 C 0.95974(17) 0.34685(17) 0.08709(14) 0.0395(6) Uani 1 1 d . U . . .
 H52A H 0.9367 0.3350 0.0511 0.059 Uiso 1 1 calc GR . . . .
 H52B H 1.0230 0.3557 0.0650 0.059 Uiso 1 1 calc GR . . . .
 H52C H 0.9300 0.3939 0.1112 0.059 Uiso 1 1 calc GR . . . .
 C53 C 1.1003(2) 0.1296(3) 0.1875(3) 0.0852(13) Uani 1 1 d . U . . .
 H53A H 1.1515 0.1550 0.1526 0.128 Uiso 1 1 calc GR . . . .
 H53B H 1.0998 0.0748 0.1759 0.128 Uiso 1 1 calc GR . . . .
 H53C H 1.1033 0.1322 0.2340 0.128 Uiso 1 1 calc GR . . . .
 C54 C 0.76617(19) 0.15498(18) 0.28645(16) 0.0456(6) Uani 1 1 d . U . . .
 H54A H 0.7324 0.1972 0.3161 0.068 Uiso 1 1 calc GR . . . .
 H54B H 0.7778 0.1129 0.3159 0.068 Uiso 1 1 calc GR . . . .
 H54C H 0.7326 0.1346 0.2606 0.068 Uiso 1 1 calc GR . . . .
 C55 C 0.64966(15) 0.64680(13) 0.18402(12) 0.0261(4) Uani 1 1 d . U . . .
 C56 C 0.56420(16) 0.68165(14) 0.19578(13) 0.0302(5) Uani 1 1 d . U . . .
 C57 C 0.55379(17) 0.73315(15) 0.14327(14) 0.0352(5) Uani 1 1 d . U . . .
 H57 H 0.4972 0.7551 0.1507 0.042 Uiso 1 1 calc R . . . .
 C58 C 0.62427(19) 0.75303(16) 0.08041(14) 0.0379(6) Uani 1 1 d . U . . .
 C59 C 0.70783(18) 0.72004(15) 0.07086(13) 0.0350(5) Uani 1 1 d . U . . .
 H59 H 0.7562 0.7338 0.0295 0.042 Uiso 1 1 calc R . . . .
 C60 C 0.72258(16) 0.66686(14) 0.12095(12) 0.0292(5) Uani 1 1 d . U . . .
 C61 C 0.48246(16) 0.66651(16) 0.26181(13) 0.0338(5) Uani 1 1 d . U . . .
 H61A H 0.4814 0.6111 0.2762 0.051 Uiso 1 1 calc GR . . . .
 H61B H 0.4297 0.6801 0.2519 0.051 Uiso 1 1 calc GR . . . .
 H61C H 0.4840 0.6986 0.2996 0.051 Uiso 1 1 calc GR . . . .
 C62 C 0.6104(2) 0.8083(2) 0.02411(17) 0.0562(8) Uani 1 1 d . U . . .
 H62A H 0.5873 0.8589 0.0445 0.084 Uiso 1 1 calc GR . . . .
 H62B H 0.5686 0.7854 0.0071 0.084 Uiso 1 1 calc GR . . . .
 H62C H 0.6666 0.8158 -0.0150 0.084 Uiso 1 1 calc GR . . . .
 C63 C 0.81701(16) 0.63506(16) 0.10278(13) 0.0343(5) Uani 1 1 d . U . . .
 H63A H 0.8288 0.6268 0.1459 0.052 Uiso 1 1 calc GR . . . .
 H63B H 0.8584 0.6728 0.0716 0.052 Uiso 1 1 calc GR . . . .
 H63C H 0.8240 0.5854 0.0793 0.052 Uiso 1 1 calc GR . . . .
 C64 C 0.62052(15) 0.62519(14) 0.33537(12) 0.0268(5) Uani 1 1 d . U . . .
 C65 C 0.54972(16) 0.59947(14) 0.39796(12) 0.0296(5) Uani 1 1 d . U . . .
 C66 C 0.52386(18) 0.64576(16) 0.45844(13) 0.0356(5) Uani 1 1 d . U . . .
 H66 H 0.4766 0.6290 0.4994 0.043 Uiso 1 1 calc R . . . .
 C67 C 0.56591(19) 0.71560(16) 0.45974(13) 0.0388(6) Uani 1 1 d . U . . .
 C68 C 0.63807(19) 0.73787(16) 0.39892(14) 0.0384(6) Uani 1 1 d . U . . .
 H68 H 0.6687 0.7835 0.3997 0.046 Uiso 1 1 calc R . . . .
 C69 C 0.66650(16) 0.69469(14) 0.33681(13) 0.0314(5) Uani 1 1 d . U . . .
 C70 C 0.50058(17) 0.52356(15) 0.40380(13) 0.0340(5) Uani 1 1 d . U . . .
 H70A H 0.4756 0.5241 0.3674 0.051 Uiso 1 1 calc GR . . . .
 H70B H 0.4533 0.5192 0.4501 0.051 Uiso 1 1 calc GR . . . .
 H70C H 0.5415 0.4789 0.3977 0.051 Uiso 1 1 calc GR . . . .
 C71 C 0.5340(2) 0.7664(2) 0.52477(16) 0.0550(8) Uani 1 1 d . U . . .
 H71A H 0.5084 0.8155 0.5141 0.083 Uiso 1 1 calc GR . . . .
 H71B H 0.5839 0.7778 0.5379 0.083 Uiso 1 1 calc GR . . . .
 H71C H 0.4897 0.7383 0.5637 0.083 Uiso 1 1 calc GR . . . .
 C72 C 0.74629(18) 0.72510(16) 0.27442(14) 0.0387(6) Uani 1 1 d . U . . .
 H72A H 0.7865 0.6813 0.2539 0.058 Uiso 1 1 calc GR . . . .
 H72B H 0.7768 0.7634 0.2906 0.058 Uiso 1 1 calc GR . . . .
 H72C H 0.7264 0.7500 0.2390 0.058 Uiso 1 1 calc GR . . . .
 C73 C 1.2715(2) -0.0536(2) 0.16704(17) 0.0547(7) Uani 1 1 d . U . . .
 H73 H 1.2212 -0.0291 0.2055 0.066 Uiso 1 1 calc R . . . .
 C74 C 1.3371(2) -0.0872(2) 0.19939(18) 0.0543(7) Uani 1 1 d . U . . .
 H74A H 1.3559 -0.0444 0.2211 0.065 Uiso 1 1 calc R . . . .
 H74B H 1.3898 -0.1080 0.1615 0.065 Uiso 1 1 calc R . . . .
 C75 C 1.2980(3) -0.1533(2) 0.2556(2) 0.0668(9) Uani 1 1 d . U . . .
 H75A H 1.3443 -0.1755 0.2713 0.080 Uiso 1 1 calc R . . . .
 H75B H 1.2507 -0.1311 0.2968 0.080 Uiso 1 1 calc R . . . .
 C76 C 1.2607(3) -0.2187(2) 0.2270(2) 0.0704(10) Uani 1 1 d . U . . .
 H76A H 1.2315 -0.2573 0.2653 0.085 Uiso 1 1 calc R . . . .
 H76B H 1.3093 -0.2461 0.1903 0.085 Uiso 1 1 calc R . . . .
 C77 C 1.1934(3) -0.1856(2) 0.1956(2) 0.0659(9) Uani 1 1 d . U . . .
 H77A H 1.1739 -0.2283 0.1744 0.079 Uiso 1 1 calc R . . . .
 H77B H 1.1413 -0.1640 0.2335 0.079 Uiso 1 1 calc R . . . .
 C78 C 1.2346(2) -0.1208(2) 0.13941(19) 0.0628(9) Uani 1 1 d . U . . .
 H78A H 1.2826 -0.1441 0.0994 0.075 Uiso 1 1 calc R . . . .
 H78B H 1.1895 -0.0992 0.1220 0.075 Uiso 1 1 calc R . . . .
 C79 C 1.3118(2) 0.0100(2) 0.1104(2) 0.0656(9) Uani 1 1 d . U . . .
 H79A H 1.3291 0.0538 0.1312 0.098 Uiso 1 1 calc GR . . . .
 H79B H 1.2684 0.0285 0.0907 0.098 Uiso 1 1 calc GR . . . .
 H79C H 1.3635 -0.0114 0.0732 0.098 Uiso 1 1 calc GR . . . .
 C80 C 0.9477(5) -0.1137(4) 0.1065(4) 0.0950(18) Uani 0.7005 1 d D U P A 1
 H80 H 1.0012 -0.0853 0.0755 0.114 Uiso 0.7005 1 calc R . P A 1
 C81 C 0.8851(6) -0.0511(5) 0.1496(5) 0.096(2) Uani 0.7005 1 d D U P A 1
 H81A H 0.8363 -0.0774 0.1875 0.115 Uiso 0.7005 1 calc R . P A 1
 H81B H 0.9168 -0.0206 0.1721 0.115 Uiso 0.7005 1 calc R . P A 1
 C82 C 0.8461(8) 0.0055(5) 0.1096(5) 0.123(3) Uani 0.7005 1 d D U P A 1
 H82A H 0.7951 0.0332 0.1436 0.148 Uiso 0.7005 1 calc R . P A 1
 H82B H 0.8904 0.0450 0.0844 0.148 Uiso 0.7005 1 calc R . P A 1
 C83 C 0.8170(8) -0.0317(6) 0.0579(5) 0.142(4) Uani 0.7005 1 d D U P A 1
 H83A H 0.7582 -0.0537 0.0838 0.171 Uiso 0.7005 1 calc R . P A 1
 H83B H 0.8098 0.0100 0.0255 0.171 Uiso 0.7005 1 calc R . P A 1
 C84 C 0.8741(6) -0.0944(4) 0.0151(4) 0.0855(19) Uani 0.7005 1 d D U P A 1
 H84A H 0.9232 -0.0703 -0.0241 0.103 Uiso 0.7005 1 calc R . P A 1
 H84B H 0.8397 -0.1246 -0.0053 0.103 Uiso 0.7005 1 calc R . P A 1
 C85 C 0.9117(7) -0.1504(7) 0.0575(6) 0.070(2) Uani 0.7005 1 d D U P A 1
 H85A H 0.8648 -0.1866 0.0855 0.084 Uiso 0.7005 1 calc R . P A 1
 H85B H 0.9593 -0.1822 0.0241 0.084 Uiso 0.7005 1 calc R . P A 1
 C86 C 0.9798(5) -0.1730(5) 0.1490(4) 0.087(2) Uani 0.7005 1 d D U P A 1
 H86A H 1.0055 -0.1456 0.1774 0.131 Uiso 0.7005 1 calc GR . P A 1
 H86B H 1.0244 -0.2077 0.1173 0.131 Uiso 0.7005 1 calc GR . P A 1
 H86C H 0.9304 -0.2039 0.1799 0.131 Uiso 0.7005 1 calc GR . P A 1
 C87 C 0.2388(4) 0.6998(4) 0.4753(3) 0.0868(15) Uani 0.8033 1 d D U P B 1
 H87 H 0.2429 0.6697 0.5167 0.104 Uiso 0.8033 1 calc R . P B 1
 C88 C 0.1500(4) 0.7414(5) 0.4993(4) 0.0941(18) Uani 0.8033 1 d D U P B 1
 H88A H 0.1033 0.7028 0.5209 0.113 Uiso 0.8033 1 calc R . P B 1
 H88B H 0.1409 0.7665 0.4582 0.113 Uiso 0.8033 1 calc R . P B 1
 C89 C 0.1431(5) 0.8043(5) 0.5529(4) 0.115(2) Uani 0.8033 1 d D U P B 1
 H89A H 0.0849 0.8308 0.5656 0.138 Uiso 0.8033 1 calc R . P B 1
 H89B H 0.1449 0.7773 0.5959 0.138 Uiso 0.8033 1 calc R . P B 1
 C90 C 0.2052(6) 0.8599(5) 0.5327(4) 0.113(2) Uani 0.8033 1 d D U P B 1
 H90A H 0.1970 0.8938 0.5725 0.136 Uiso 0.8033 1 calc R . P B 1
 H90B H 0.1988 0.8930 0.4942 0.136 Uiso 0.8033 1 calc R . P B 1
 C91 C 0.3042(6) 0.8194(6) 0.5062(4) 0.110(2) Uani 0.8033 1 d D U P B 1
 H91A H 0.3486 0.8604 0.4870 0.131 Uiso 0.8033 1 calc R . P B 1
 H91B H 0.3137 0.7930 0.5466 0.131 Uiso 0.8033 1 calc R . P B 1
 C92 C 0.3161(4) 0.7590(5) 0.4493(3) 0.0925(18) Uani 0.8033 1 d D U P B 1
 H92A H 0.3728 0.7303 0.4389 0.111 Uiso 0.8033 1 calc R . P B 1
 H92B H 0.3173 0.7865 0.4056 0.111 Uiso 0.8033 1 calc R . P B 1
 C93 C 0.2566(6) 0.6432(5) 0.4175(4) 0.116(3) Uani 0.8033 1 d D U P B 1
 H93A H 0.2077 0.6071 0.4298 0.175 Uiso 0.8033 1 calc GR . P B 1
 H93B H 0.3110 0.6135 0.4112 0.175 Uiso 0.8033 1 calc GR . P B 1
 H93C H 0.2626 0.6720 0.3738 0.175 Uiso 0.8033 1 calc GR . P B 1
 C94 C 0.5169(8) 1.0239(8) 0.6181(7) 0.103(3) Uani 0.6001 1 d D U P C 1
 H94 H 0.5162 1.0714 0.5883 0.123 Uiso 0.6001 1 calc R . P C 1
 C95 C 0.4236(7) 0.9931(7) 0.6429(5) 0.092(2) Uani 0.6001 1 d D U P C 1
 H95A H 0.4214 0.9424 0.6684 0.111 Uiso 0.6001 1 calc R . P C 1
 H95B H 0.4090 0.9837 0.6014 0.111 Uiso 0.6001 1 calc R . P C 1
 C96 C 0.3543(6) 1.0494(5) 0.6908(6) 0.083(2) Uani 0.6001 1 d D U P C 1
 H96A H 0.2986 1.0215 0.7145 0.100 Uiso 0.6001 1 calc R . P C 1
 H96B H 0.3431 1.0933 0.6622 0.100 Uiso 0.6001 1 calc R . P C 1
 C97 C 0.3859(6) 1.0824(6) 0.7476(5) 0.099(3) Uani 0.6001 1 d D U P C 1
 H97A H 0.3492 1.1291 0.7674 0.118 Uiso 0.6001 1 calc R . P C 1
 H97B H 0.3745 1.0426 0.7862 0.118 Uiso 0.6001 1 calc R . P C 1
 C98 C 0.4771(8) 1.1037(9) 0.7245(8) 0.120(4) Uani 0.6001 1 d D U P C 1
 H98A H 0.4922 1.1064 0.7666 0.145 Uiso 0.6001 1 calc R . P C 1
 H98B H 0.4823 1.1572 0.7031 0.145 Uiso 0.6001 1 calc R . P C 1
 C99 C 0.5455(11) 1.0521(12) 0.6730(10) 0.092(4) Uani 0.6001 1 d D U P C 1
 H99A H 0.6002 1.0817 0.6504 0.110 Uiso 0.6001 1 calc R . P C 1
 H99B H 0.5589 1.0065 0.6989 0.110 Uiso 0.6001 1 calc R . P C 1
 C100 C 0.5855(9) 0.9672(8) 0.5675(8) 0.123(4) Uani 0.6001 1 d D U P C 1
 H10A H 0.5900 0.9188 0.5932 0.184 Uiso 0.6001 1 calc GR . P C 1
 H10B H 0.6429 0.9920 0.5482 0.184 Uiso 0.6001 1 calc GR . P C 1
 H10C H 0.5667 0.9551 0.5292 0.184 Uiso 0.6001 1 calc GR . P C 1
 C101 C 0.9649(6) 0.9498(5) 0.4082(5) 0.077(2) Uani 0.5216 1 d D U P D 1
 H101 H 0.9267 0.9795 0.4498 0.093 Uiso 0.5216 1 calc R . P D 1
 C102 C 0.9106(9) 0.9387(9) 0.3635(7) 0.105(4) Uani 0.5216 1 d D U P D 1
 H10D H 0.8937 0.9907 0.3491 0.125 Uiso 0.5216 1 calc R . P D 1
 H10E H 0.9477 0.9118 0.3204 0.125 Uiso 0.5216 1 calc R . P D 1
 C103 C 0.8292(8) 0.8927(7) 0.3995(8) 0.112(3) Uani 0.5216 1 d D U P D 1
 H10F H 0.7996 0.8855 0.3663 0.135 Uiso 0.5216 1 calc R . P D 1
 H10G H 0.7884 0.9226 0.4392 0.135 Uiso 0.5216 1 calc R . P D 1
 C104 C 0.8497(13) 0.8097(10) 0.4279(13) 0.114(5) Uani 0.5216 1 d D U P D 1
 H10H H 0.7950 0.7802 0.4509 0.136 Uiso 0.5216 1 calc R . P D 1
 H10I H 0.8905 0.7788 0.3890 0.136 Uiso 0.5216 1 calc R . P D 1
 C105 C 0.8902(12) 0.8258(14) 0.4786(11) 0.117(5) Uani 0.5216 1 d D U P D 1
 H10J H 0.9012 0.7762 0.5009 0.140 Uiso 0.5216 1 calc R . P D 1
 H10K H 0.8504 0.8593 0.5157 0.140 Uiso 0.5216 1 calc R . P D 1
 C106 C 0.9851(7) 0.8710(7) 0.4360(7) 0.098(3) Uani 0.5216 1 d D U P D 1
 H10L H 1.0161 0.8782 0.4682 0.118 Uiso 0.5216 1 calc R . P D 1
 H10M H 1.0233 0.8391 0.3967 0.118 Uiso 0.5216 1 calc R . P D 1
 C107 C 1.0442(11) 1.0008(11) 0.3687(13) 0.117(5) Uani 0.5216 1 d D U P D 1
 H10N H 1.0806 0.9762 0.3249 0.176 Uiso 0.5216 1 calc GR . P D 1
 H10O H 1.0790 1.0064 0.3978 0.176 Uiso 0.5216 1 calc GR . P D 1
 H10P H 1.0237 1.0525 0.3582 0.176 Uiso 0.5216 1 calc GR . P D 1
 C180 C 0.8532(12) -0.0975(9) 0.0790(9) 0.094(4) Uani 0.2995 1 d D U P E 2
 H180 H 0.8033 -0.1292 0.1113 0.113 Uiso 0.2995 1 calc R . P E 2
 C181 C 0.9350(19) -0.1488(18) 0.0566(15) 0.086(6) Uani 0.2995 1 d D U P E 2
 H18D H 0.9844 -0.1184 0.0234 0.104 Uiso 0.2995 1 calc R . P E 2
 H18E H 0.9259 -0.1935 0.0313 0.104 Uiso 0.2995 1 calc R . P E 2
 C182 C 0.9608(10) -0.1806(9) 0.1170(8) 0.075(3) Uani 0.2995 1 d D U P E 2
 H18F H 1.0185 -0.2080 0.0979 0.089 Uiso 0.2995 1 calc R . P E 2
 H18G H 0.9169 -0.2188 0.1459 0.089 Uiso 0.2995 1 calc R . P E 2
 C183 C 0.9658(13) -0.1139(11) 0.1632(10) 0.106(4) Uani 0.2995 1 d D U P E 2
 H18H H 0.9691 -0.1374 0.2070 0.128 Uiso 0.2995 1 calc R . P E 2
 H18I H 1.0210 -0.0857 0.1384 0.128 Uiso 0.2995 1 calc R . P E 2
 C184 C 0.8915(16) -0.0559(12) 0.1823(11) 0.105(5) Uani 0.2995 1 d D U P E 2
 H18J H 0.9078 -0.0098 0.2019 0.126 Uiso 0.2995 1 calc R . P E 2
 H18K H 0.8396 -0.0794 0.2193 0.126 Uiso 0.2995 1 calc R . P E 2
 C185 C 0.8671(15) -0.0293(11) 0.1208(11) 0.100(5) Uani 0.2995 1 d D U P E 2
 H18L H 0.9142 0.0042 0.0886 0.119 Uiso 0.2995 1 calc R . P E 2
 H18M H 0.8125 0.0029 0.1381 0.119 Uiso 0.2995 1 calc R . P E 2
 C186 C 0.8289(16) -0.0662(12) 0.0176(11) 0.103(6) Uani 0.2995 1 d D U P E 2
 H18N H 0.8724 -0.0282 -0.0106 0.155 Uiso 0.2995 1 calc GR . P E 2
 H18O H 0.7707 -0.0408 0.0357 0.155 Uiso 0.2995 1 calc GR . P E 2
 H18P H 0.8281 -0.1096 -0.0116 0.155 Uiso 0.2995 1 calc GR . P E 2
 C194 C 0.5460(12) 1.0194(10) 0.5964(9) 0.091(4) Uani 0.3999 1 d D U P F 2
 H194 H 0.5509 1.0656 0.5638 0.109 Uiso 0.3999 1 calc R . P F 2
 C195 C 0.4624(10) 0.9817(9) 0.6047(10) 0.102(4) Uani 0.3999 1 d D U P F 2
 H19A H 0.4553 0.9332 0.6341 0.122 Uiso 0.3999 1 calc R . P F 2
 H19B H 0.4631 0.9679 0.5583 0.122 Uiso 0.3999 1 calc R . P F 2
 C196 C 0.3860(10) 1.0392(8) 0.6397(8) 0.101(4) Uani 0.3999 1 d D U P F 2
 H19C H 0.3919 1.0852 0.6075 0.121 Uiso 0.3999 1 calc R . P F 2
 H19D H 0.3304 1.0137 0.6456 0.121 Uiso 0.3999 1 calc R . P F 2
 C197 C 0.3789(12) 1.0676(11) 0.7099(9) 0.113(4) Uani 0.3999 1 d D U P F 2
 H19E H 0.3672 1.0230 0.7441 0.136 Uiso 0.3999 1 calc R . P F 2
 H19F H 0.3292 1.1056 0.7271 0.136 Uiso 0.3999 1 calc R . P F 2
 C198 C 0.4662(13) 1.1077(10) 0.7037(10) 0.106(4) Uani 0.3999 1 d D U P F 2
 H19G H 0.4720 1.1582 0.6772 0.128 Uiso 0.3999 1 calc R . P F 2
 H19H H 0.4648 1.1181 0.7511 0.128 Uiso 0.3999 1 calc R . P F 2
 C199 C 0.5454(16) 1.0530(16) 0.6655(13) 0.089(5) Uani 0.3999 1 d D U P F 2
 H19I H 0.5462 1.0088 0.6979 0.107 Uiso 0.3999 1 calc R . P F 2
 H19J H 0.6000 1.0823 0.6548 0.107 Uiso 0.3999 1 calc R . P F 2
 C200 C 0.6316(12) 0.9678(15) 0.5604(15) 0.142(8) Uani 0.3999 1 d D U P F 2
 H20A H 0.6290 0.9198 0.5888 0.213 Uiso 0.3999 1 calc GR . P F 2
 H20B H 0.6833 0.9973 0.5567 0.213 Uiso 0.3999 1 calc GR . P F 2
 H20C H 0.6356 0.9544 0.5135 0.213 Uiso 0.3999 1 calc GR . P F 2
 C201 C 1.0111(7) 0.9188(7) 0.3895(5) 0.082(2) Uani 0.4784 1 d D U P G 2
 H201 H 1.0483 0.8705 0.3736 0.098 Uiso 0.4784 1 calc R . P G 2
 C202 C 0.9536(8) 0.9243(9) 0.3484(8) 0.096(3) Uani 0.4784 1 d D U P G 2
 H20D H 0.9902 0.9293 0.2978 0.115 Uiso 0.4784 1 calc R . P G 2
 H20E H 0.9151 0.9715 0.3615 0.115 Uiso 0.4784 1 calc R . P G 2
 C203 C 0.8924(10) 0.8451(9) 0.3636(7) 0.117(3) Uani 0.4784 1 d D U P G 2
 H20F H 0.8513 0.8515 0.3386 0.141 Uiso 0.4784 1 calc R . P G 2
 H20G H 0.9308 0.7989 0.3451 0.141 Uiso 0.4784 1 calc R . P G 2
 C204 C 0.8406(13) 0.8317(14) 0.4413(11) 0.114(5) Uani 0.4784 1 d D U P G 2
 H20H H 0.8061 0.7835 0.4502 0.136 Uiso 0.4784 1 calc R . P G 2
 H20I H 0.8001 0.8765 0.4607 0.136 Uiso 0.4784 1 calc R . P G 2
 C205 C 0.9146(12) 0.8237(11) 0.4746(9) 0.093(4) Uani 0.4784 1 d D U P G 2
 H20J H 0.8880 0.8072 0.5247 0.111 Uiso 0.4784 1 calc R . P G 2
 H20K H 0.9596 0.7840 0.4498 0.111 Uiso 0.4784 1 calc R . P G 2
 C206 C 0.9562(9) 0.9027(8) 0.4672(6) 0.099(3) Uani 0.4784 1 d D U P G 2
 H20L H 0.9941 0.9027 0.4950 0.118 Uiso 0.4784 1 calc R . P G 2
 H20M H 0.9101 0.9439 0.4847 0.118 Uiso 0.4784 1 calc R . P G 2
 C207 C 1.0750(12) 0.9838(12) 0.3780(12) 0.115(6) Uani 0.4784 1 d D U P G 2
 H20N H 1.1147 0.9862 0.3287 0.173 Uiso 0.4784 1 calc GR . P G 2
 H20O H 1.1092 0.9738 0.4077 0.173 Uiso 0.4784 1 calc GR . P G 2
 H20P H 1.0426 1.0336 0.3901 0.173 Uiso 0.4784 1 calc GR . P G 2
 C87A C 0.2554(17) 0.7216(15) 0.4261(16) 0.103(5) Uani 0.1967 1 d D U P H 2
 H87A H 0.2922 0.7459 0.3797 0.123 Uiso 0.1967 1 calc R . P H 2
 C88A C 0.305(2) 0.7216(17) 0.4741(17) 0.101(6) Uani 0.1967 1 d D U P H 2
 H88C H 0.2925 0.6727 0.5033 0.122 Uiso 0.1967 1 calc R . P H 2
 H88D H 0.3690 0.7204 0.4450 0.122 Uiso 0.1967 1 calc R . P H 2
 C92A C 0.1643(17) 0.7706(16) 0.4578(17) 0.100(6) Uani 0.1967 1 d D U P H 2
 H92C H 0.1367 0.7759 0.4225 0.120 Uiso 0.1967 1 calc R . P H 2
 H92D H 0.1235 0.7421 0.4995 0.120 Uiso 0.1967 1 calc R . P H 2
 C93A C 0.221(2) 0.6488(18) 0.414(3) 0.116(10) Uani 0.1967 1 d D U P H 2
 H93D H 0.2644 0.6064 0.4101 0.175 Uiso 0.1967 1 calc GR . P H 2
 H93E H 0.2092 0.6539 0.3711 0.175 Uiso 0.1967 1 calc GR . P H 2
 H93F H 0.1666 0.6368 0.4540 0.175 Uiso 0.1967 1 calc GR . P H 2
 C89A C 0.288(3) 0.7865(19) 0.520(2) 0.117(7) Uani 0.1967 1 d D U P H 2
 H89C H 0.2515 0.7646 0.5671 0.141 Uiso 0.1967 1 calc R . P H 2
 H89D H 0.3453 0.7979 0.5227 0.141 Uiso 0.1967 1 calc R . P H 2
 C91A C 0.180(2) 0.8506(16) 0.4780(19) 0.124(6) Uani 0.1967 1 d D U P H 2
 H91C H 0.1230 0.8721 0.5098 0.149 Uiso 0.1967 1 calc R . P H 2
 H91D H 0.1996 0.8846 0.4350 0.149 Uiso 0.1967 1 calc R . P H 2
 C90A C 0.251(2) 0.8575(17) 0.516(2) 0.104(6) Uani 0.1967 1 d D U P H 2
 H90C H 0.2970 0.8946 0.4883 0.124 Uiso 0.1967 1 calc R . P H 2
 H90D H 0.2207 0.8780 0.5633 0.124 Uiso 0.1967 1 calc R . P H 2

loop_
  _atom_site_aniso_label
  _atom_site_aniso_U_11
  _atom_site_aniso_U_22
  _atom_site_aniso_U_33
  _atom_site_aniso_U_23
  _atom_site_aniso_U_13
  _atom_site_aniso_U_12
 Ge1 0.02205(12) 0.02907(14) 0.02456(13) 0.00304(10) -0.00844(10) -0.00133(10)
 Ge2 0.02218(12) 0.02551(14) 0.02221(12) 0.00088(10) -0.00784(10) -0.00144(10)
 Ge3 0.02965(14) 0.02931(14) 0.02396(13) 0.00186(10) -0.00897(11) -0.00138(11)
 Ge4 0.02662(13) 0.02989(14) 0.02347(13) 0.00141(10) -0.00711(11) 0.00113(10)
 P1 0.0218(3) 0.0376(3) 0.0295(3) 0.0050(2) -0.0091(2) -0.0035(2)
 P2 0.0218(3) 0.0300(3) 0.0230(3) 0.0008(2) -0.0074(2) -0.0028(2)
 P3 0.0256(3) 0.0271(3) 0.0241(3) 0.0004(2) -0.0081(2) 0.0014(2)
 P4 0.0233(3) 0.0242(3) 0.0222(3) 0.0013(2) -0.0080(2) -0.0016(2)
 C1 0.0267(11) 0.0389(13) 0.0298(11) 0.0028(10) -0.0110(10) -0.0036(10)
 C2 0.0326(12) 0.0394(14) 0.0319(12) -0.0020(10) -0.0162(10) -0.0026(10)
 C3 0.0378(13) 0.0412(15) 0.0417(14) -0.0019(11) -0.0210(11) 0.0040(11)
 C4 0.0306(12) 0.0454(15) 0.0406(13) -0.0089(11) -0.0163(11) 0.0004(11)
 C5 0.0269(12) 0.0526(16) 0.0316(12) -0.0011(11) -0.0083(10) -0.0033(11)
 C6 0.0251(11) 0.0468(15) 0.0315(12) 0.0035(11) -0.0109(10) -0.0053(10)
 C7 0.0464(15) 0.0439(16) 0.0381(14) 0.0078(12) -0.0138(12) 0.0032(12)
 C8 0.0368(14) 0.068(2) 0.0366(14) 0.0176(14) -0.0048(12) 0.0033(13)
 C9 0.0372(14) 0.061(2) 0.0529(17) -0.0129(15) -0.0163(13) 0.0116(13)
 C10 0.0255(11) 0.0373(13) 0.0329(12) -0.0004(10) -0.0099(10) -0.0003(10)
 C11 0.0307(12) 0.0422(15) 0.0408(13) -0.0059(11) -0.0119(11) -0.0002(11)
 C12 0.0388(14) 0.0573(18) 0.0520(16) -0.0107(14) -0.0201(13) -0.0050(13)
 C13 0.0463(15) 0.0590(19) 0.0434(15) -0.0097(13) -0.0220(13) 0.0007(13)
 C14 0.0364(13) 0.0533(17) 0.0319(13) -0.0020(12) -0.0121(11) 0.0021(12)
 C15 0.0297(12) 0.0436(15) 0.0318(12) 0.0010(11) -0.0107(10) 0.0016(10)
 C16 0.0340(14) 0.0577(18) 0.0483(16) -0.0042(13) -0.0093(12) -0.0156(13)
 C17 0.070(2) 0.092(3) 0.0502(18) -0.0126(18) -0.0317(17) -0.011(2)
 C18 0.0325(13) 0.073(2) 0.0288(13) 0.0068(13) -0.0112(11) -0.0107(13)
 C19 0.0227(10) 0.0320(12) 0.0306(11) 0.0004(9) -0.0093(9) -0.0008(9)
 C20 0.0274(11) 0.0325(13) 0.0332(12) 0.0022(10) -0.0070(10) -0.0028(9)
 C21 0.0331(13) 0.0390(14) 0.0383(13) 0.0061(11) -0.0060(11) -0.0071(11)
 C22 0.0370(13) 0.0386(15) 0.0513(15) 0.0038(12) -0.0176(12) -0.0083(11)
 C23 0.0368(13) 0.0354(14) 0.0437(14) -0.0038(11) -0.0183(11) -0.0036(11)
 C24 0.0250(11) 0.0334(13) 0.0341(12) -0.0006(10) -0.0123(10) 0.0010(9)
 C25 0.0463(15) 0.0415(15) 0.0282(12) 0.0053(11) -0.0034(11) -0.0098(12)
 C26 0.070(2) 0.0503(19) 0.069(2) 0.0077(16) -0.0270(18) -0.0293(16)
 C27 0.0383(13) 0.0332(13) 0.0330(12) -0.0030(10) -0.0132(11) -0.0016(10)
 C28 0.0267(11) 0.0282(12) 0.0281(11) -0.0027(9) -0.0124(9) -0.0015(9)
 C29 0.0280(11) 0.0329(13) 0.0340(12) -0.0031(10) -0.0132(10) -0.0001(9)
 C30 0.0300(12) 0.0401(14) 0.0400(13) -0.0064(11) -0.0157(11) 0.0065(10)
 C31 0.0414(13) 0.0347(13) 0.0359(13) -0.0053(10) -0.0203(11) 0.0071(11)
 C32 0.0392(13) 0.0322(13) 0.0289(12) -0.0002(10) -0.0166(10) 0.0000(10)
 C33 0.0300(11) 0.0294(12) 0.0266(11) -0.0043(9) -0.0130(9) -0.0019(9)
 C34 0.0270(12) 0.0581(18) 0.0404(14) 0.0031(13) -0.0091(11) 0.0065(12)
 C35 0.0524(17) 0.0554(18) 0.0444(15) -0.0006(13) -0.0248(14) 0.0178(14)
 C36 0.0298(12) 0.0421(14) 0.0244(11) 0.0026(10) -0.0104(10) -0.0046(10)
 C37 0.0309(11) 0.0269(12) 0.0280(11) 0.0015(9) -0.0123(9) 0.0028(9)
 C38 0.0318(12) 0.0268(12) 0.0330(12) 0.0031(9) -0.0124(10) 0.0013(9)
 C39 0.0360(13) 0.0343(14) 0.0418(14) -0.0003(11) -0.0138(11) -0.0045(10)
 C40 0.0453(15) 0.0439(16) 0.0463(15) -0.0080(12) -0.0171(13) -0.0065(12)
 C41 0.0449(14) 0.0459(16) 0.0359(13) -0.0104(12) -0.0159(12) 0.0006(12)
 C42 0.0320(12) 0.0339(13) 0.0307(12) -0.0015(10) -0.0130(10) 0.0047(10)
 C43 0.0318(12) 0.0328(13) 0.0317(12) 0.0017(10) -0.0081(10) -0.0038(10)
 C44 0.068(2) 0.085(3) 0.068(2) -0.026(2) -0.0175(18) -0.030(2)
 C45 0.0347(13) 0.0462(15) 0.0271(12) -0.0057(11) -0.0092(10) 0.0012(11)
 C46 0.0330(12) 0.0308(12) 0.0302(11) -0.0058(9) -0.0154(10) 0.0044(9)
 C47 0.0296(12) 0.0398(14) 0.0339(12) -0.0076(10) -0.0134(10) 0.0056(10)
 C48 0.0306(13) 0.0533(17) 0.0453(15) -0.0113(12) -0.0154(12) 0.0074(11)
 C49 0.0425(15) 0.0612(19) 0.0577(17) -0.0065(15) -0.0269(14) 0.0167(13)
 C50 0.0537(16) 0.0452(16) 0.0541(17) 0.0027(13) -0.0298(14) 0.0112(13)
 C51 0.0426(14) 0.0342(13) 0.0383(13) -0.0027(11) -0.0211(11) 0.0050(11)
 C52 0.0271(12) 0.0455(15) 0.0418(14) -0.0013(12) -0.0081(11) 0.0000(11)
 C53 0.053(2) 0.107(3) 0.098(3) 0.010(3) -0.035(2) 0.031(2)
 C54 0.0504(16) 0.0413(16) 0.0481(15) 0.0132(13) -0.0238(13) 0.0001(12)
 C55 0.0297(11) 0.0248(11) 0.0244(10) 0.0009(9) -0.0109(9) -0.0018(9)
 C56 0.0350(12) 0.0263(12) 0.0313(12) -0.0026(9) -0.0145(10) 0.0000(9)
 C57 0.0399(13) 0.0316(13) 0.0381(13) -0.0005(10) -0.0198(11) 0.0066(10)
 C58 0.0519(15) 0.0320(13) 0.0332(13) 0.0041(10) -0.0202(12) -0.0009(11)
 C59 0.0433(14) 0.0318(13) 0.0276(12) 0.0051(10) -0.0107(11) -0.0061(10)
 C60 0.0346(12) 0.0267(12) 0.0261(11) 0.0018(9) -0.0111(10) -0.0042(9)
 C61 0.0314(12) 0.0333(13) 0.0354(12) -0.0002(10) -0.0116(10) 0.0034(10)
 C62 0.072(2) 0.0529(19) 0.0441(16) 0.0145(14) -0.0243(15) 0.0095(16)
 C63 0.0319(12) 0.0351(13) 0.0294(12) 0.0059(10) -0.0044(10) -0.0031(10)
 C64 0.0317(11) 0.0268(11) 0.0226(10) 0.0016(9) -0.0111(9) -0.0013(9)
 C65 0.0331(12) 0.0299(12) 0.0259(11) 0.0012(9) -0.0116(10) 0.0017(9)
 C66 0.0452(14) 0.0361(14) 0.0245(11) 0.0014(10) -0.0121(11) -0.0007(11)
 C67 0.0558(16) 0.0347(14) 0.0267(12) -0.0015(10) -0.0165(11) 0.0023(12)
 C68 0.0528(15) 0.0304(13) 0.0357(13) -0.0024(10) -0.0203(12) -0.0050(11)
 C69 0.0373(12) 0.0292(12) 0.0303(11) 0.0002(9) -0.0157(10) -0.0013(10)
 C70 0.0375(13) 0.0365(13) 0.0240(11) 0.0014(10) -0.0068(10) -0.0051(10)
 C71 0.080(2) 0.0470(17) 0.0350(14) -0.0114(13) -0.0168(15) -0.0022(15)
 C72 0.0409(14) 0.0353(14) 0.0385(13) -0.0017(11) -0.0123(11) -0.0122(11)
 C73 0.0522(17) 0.0589(19) 0.0511(17) 0.0039(14) -0.0184(14) 0.0050(14)
 C74 0.0588(18) 0.0493(18) 0.0612(19) -0.0009(14) -0.0299(16) -0.0017(14)
 C75 0.080(2) 0.064(2) 0.070(2) 0.0129(17) -0.044(2) -0.0091(18)
 C76 0.088(3) 0.058(2) 0.076(2) 0.0098(18) -0.044(2) -0.0137(19)
 C77 0.066(2) 0.072(2) 0.066(2) 0.0058(18) -0.0315(18) -0.0172(18)
 C78 0.0585(19) 0.081(2) 0.0535(18) 0.0045(17) -0.0269(16) -0.0052(17)
 C79 0.064(2) 0.065(2) 0.061(2) 0.0101(17) -0.0174(17) 0.0028(17)
 C80 0.120(5) 0.077(4) 0.099(4) -0.001(3) -0.054(4) 0.005(3)
 C81 0.139(6) 0.077(4) 0.093(5) -0.023(4) -0.068(5) 0.025(4)
 C82 0.207(8) 0.080(5) 0.108(5) -0.031(4) -0.089(6) 0.053(5)
 C83 0.206(8) 0.126(6) 0.135(6) -0.062(5) -0.113(6) 0.105(6)
 C84 0.115(5) 0.063(4) 0.087(4) -0.014(3) -0.049(4) 0.016(3)
 C85 0.077(5) 0.054(4) 0.083(4) -0.011(3) -0.034(4) 0.006(3)
 C86 0.073(4) 0.100(5) 0.087(5) 0.002(4) -0.030(4) 0.012(4)
 C87 0.103(4) 0.076(3) 0.063(3) 0.015(2) -0.012(3) 0.007(3)
 C88 0.057(3) 0.120(5) 0.091(4) -0.014(4) -0.008(3) -0.015(3)
 C89 0.105(4) 0.117(5) 0.120(5) -0.013(4) -0.039(4) 0.002(4)
 C90 0.154(6) 0.117(5) 0.085(5) -0.005(4) -0.062(5) -0.008(4)
 C91 0.117(5) 0.130(6) 0.081(4) 0.030(4) -0.038(4) -0.038(4)
 C92 0.073(3) 0.126(5) 0.082(4) 0.030(3) -0.035(3) -0.019(3)
 C93 0.158(8) 0.091(4) 0.074(4) 0.012(3) -0.016(5) 0.026(5)
 C94 0.125(6) 0.071(5) 0.116(7) -0.007(5) -0.044(5) -0.042(5)
 C95 0.121(6) 0.071(5) 0.102(6) 0.012(4) -0.061(5) -0.034(4)
 C96 0.097(5) 0.064(5) 0.109(6) 0.025(4) -0.062(4) -0.029(4)
 C97 0.093(5) 0.100(6) 0.117(6) -0.017(5) -0.056(5) 0.014(4)
 C98 0.104(5) 0.121(8) 0.155(9) -0.047(7) -0.066(5) -0.007(5)
 C99 0.102(6) 0.073(7) 0.117(7) -0.015(6) -0.057(5) -0.014(5)
 C100 0.156(9) 0.077(6) 0.132(8) -0.018(6) -0.044(7) -0.037(6)
 C101 0.077(5) 0.075(5) 0.070(5) -0.003(4) -0.016(4) -0.010(4)
 C102 0.131(8) 0.090(7) 0.110(7) 0.022(6) -0.066(7) -0.019(6)
 C103 0.118(6) 0.090(6) 0.155(8) 0.014(6) -0.082(6) -0.020(5)
 C104 0.116(8) 0.080(7) 0.153(10) 0.013(7) -0.060(7) -0.012(6)
 C105 0.107(8) 0.109(8) 0.129(9) 0.032(7) -0.040(7) -0.022(7)
 C106 0.097(6) 0.092(6) 0.108(7) 0.004(5) -0.041(6) 0.004(5)
 C107 0.099(9) 0.117(9) 0.130(12) 0.027(8) -0.036(7) -0.032(7)
 C180 0.114(8) 0.084(7) 0.099(7) -0.027(6) -0.055(6) 0.031(6)
 C181 0.100(11) 0.071(9) 0.087(8) -0.014(7) -0.035(7) 0.021(8)
 C182 0.064(7) 0.070(7) 0.081(7) 0.000(6) -0.019(6) 0.010(6)
 C183 0.132(10) 0.093(8) 0.118(9) -0.011(8) -0.074(8) 0.015(7)
 C184 0.150(11) 0.083(9) 0.109(9) -0.016(8) -0.079(8) 0.018(8)
 C185 0.136(10) 0.081(8) 0.105(9) -0.026(7) -0.073(8) 0.039(7)
 C186 0.141(15) 0.076(11) 0.115(10) -0.025(8) -0.073(11) 0.025(10)
 C194 0.128(8) 0.058(7) 0.100(7) 0.024(6) -0.061(6) -0.005(6)
 C195 0.125(8) 0.054(6) 0.137(10) 0.005(7) -0.062(7) 0.008(6)
 C196 0.132(8) 0.046(6) 0.123(8) 0.023(6) -0.049(7) 0.015(6)
 C197 0.132(8) 0.079(8) 0.123(9) 0.008(7) -0.043(7) 0.007(7)
 C198 0.143(9) 0.069(7) 0.107(8) 0.032(6) -0.051(7) 0.003(6)
 C199 0.121(8) 0.059(8) 0.097(7) 0.026(6) -0.055(6) -0.009(6)
 C200 0.147(11) 0.127(15) 0.171(15) -0.041(13) -0.079(10) 0.017(11)
 C201 0.086(6) 0.079(6) 0.074(5) -0.003(4) -0.021(4) -0.013(5)
 C202 0.104(7) 0.095(7) 0.093(6) 0.000(5) -0.040(6) -0.017(6)
 C203 0.138(8) 0.123(8) 0.109(6) -0.004(6) -0.064(6) -0.033(7)
 C204 0.121(8) 0.117(11) 0.117(7) 0.005(7) -0.058(6) -0.054(8)
 C205 0.102(8) 0.094(7) 0.076(6) 0.000(5) -0.025(6) -0.023(6)
 C206 0.103(7) 0.111(7) 0.073(5) -0.012(5) -0.019(5) -0.030(6)
 C207 0.108(11) 0.139(13) 0.090(8) 0.009(8) -0.023(8) -0.056(11)
 C87A 0.095(9) 0.111(10) 0.107(10) 0.004(9) -0.043(8) -0.015(8)
 C88A 0.089(10) 0.113(11) 0.108(11) 0.017(9) -0.045(9) -0.021(9)
 C92A 0.088(9) 0.110(10) 0.115(13) -0.009(9) -0.052(9) -0.003(8)
 C93A 0.090(15) 0.109(12) 0.19(2) -0.009(13) -0.094(16) -0.002(10)
 C89A 0.124(13) 0.116(11) 0.110(12) 0.017(9) -0.041(11) -0.025(10)
 C91A 0.134(12) 0.125(10) 0.127(13) -0.014(9) -0.063(10) -0.011(9)
 C90A 0.113(13) 0.107(10) 0.095(13) 0.012(9) -0.042(11) -0.031(9)

_geom_special_details
;
 All esds (except the esd in the dihedral angle between two l.s. planes)
 are estimated using the full covariance matrix.  The cell esds are taken
 into account individually in the estimation of esds in distances, angles
 and torsion angles; correlations between esds in cell parameters are only
 used when they are defined by crystal symmetry.  An approximate (isotropic)
 treatment of cell esds is used for estimating esds involving l.s. planes.
;
loop_
  _geom_bond_atom_site_label_1
  _geom_bond_atom_site_label_2
  _geom_bond_distance
  _geom_bond_site_symmetry_2
  _geom_bond_publ_flag
 Ge1 Ge2 2.9267(3) . ?
 Ge1 Ge3 2.5622(4) . ?
 Ge1 Ge4 2.5802(3) . ?
 Ge1 P1 2.3617(6) . ?
 Ge1 P4 2.3982(6) . ?
 Ge2 Ge3 2.5656(3) . ?
 Ge2 Ge4 2.5749(4) . ?
 Ge2 P2 2.3534(6) . ?
 Ge2 P4 2.4088(6) . ?
 Ge3 P3 2.4816(6) . ?
 Ge4 P3 2.4662(6) . ?
 P1 C1 1.849(3) . ?
 P1 C10 1.860(2) . ?
 P2 C19 1.846(2) . ?
 P2 C28 1.853(2) . ?
 P3 C37 1.856(2) . ?
 P3 C46 1.857(2) . ?
 P4 C55 1.860(2) . ?
 P4 C64 1.847(2) . ?
 C1 C2 1.407(4) . ?
 C1 C6 1.413(4) . ?
 C2 C3 1.396(4) . ?
 C2 C7 1.506(4) . ?
 C3 H3 0.9300 . ?
 C3 C4 1.383(4) . ?
 C4 C5 1.383(4) . ?
 C4 C9 1.506(4) . ?
 C5 H5 0.9300 . ?
 C5 C6 1.392(4) . ?
 C6 C8 1.503(4) . ?
 C7 H7A 0.9600 . ?
 C7 H7B 0.9600 . ?
 C7 H7C 0.9600 . ?
 C8 H8A 0.9600 . ?
 C8 H8B 0.9600 . ?
 C8 H8C 0.9600 . ?
 C9 H9A 0.9600 . ?
 C9 H9B 0.9600 . ?
 C9 H9C 0.9600 . ?
 C10 C11 1.423(4) . ?
 C10 C15 1.403(4) . ?
 C11 C12 1.397(4) . ?
 C11 C16 1.505(4) . ?
 C12 H12 0.9300 . ?
 C12 C13 1.384(4) . ?
 C13 C14 1.375(4) . ?
 C13 C17 1.520(4) . ?
 C14 H14 0.9300 . ?
 C14 C15 1.398(4) . ?
 C15 C18 1.504(4) . ?
 C16 H16A 0.9600 . ?
 C16 H16B 0.9600 . ?
 C16 H16C 0.9600 . ?
 C17 H17A 0.9600 . ?
 C17 H17B 0.9600 . ?
 C17 H17C 0.9600 . ?
 C18 H18A 0.9600 . ?
 C18 H18B 0.9600 . ?
 C18 H18C 0.9600 . ?
 C19 C20 1.413(3) . ?
 C19 C24 1.404(3) . ?
 C20 C21 1.395(4) . ?
 C20 C25 1.507(4) . ?
 C21 H21 0.9300 . ?
 C21 C22 1.386(4) . ?
 C22 C23 1.381(4) . ?
 C22 C26 1.509(4) . ?
 C23 H23 0.9300 . ?
 C23 C24 1.403(4) . ?
 C24 C27 1.503(3) . ?
 C25 H25A 0.9600 . ?
 C25 H25B 0.9600 . ?
 C25 H25C 0.9600 . ?
 C26 H26A 0.9600 . ?
 C26 H26B 0.9600 . ?
 C26 H26C 0.9600 . ?
 C27 H27A 0.9600 . ?
 C27 H27B 0.9600 . ?
 C27 H27C 0.9600 . ?
 C28 C29 1.421(3) . ?
 C28 C33 1.407(3) . ?
 C29 C30 1.389(4) . ?
 C29 C34 1.506(4) . ?
 C30 H30 0.9300 . ?
 C30 C31 1.381(4) . ?
 C31 C32 1.388(4) . ?
 C31 C35 1.510(4) . ?
 C32 H32 0.9300 . ?
 C32 C33 1.398(3) . ?
 C33 C36 1.505(3) . ?
 C34 H34A 0.9600 . ?
 C34 H34B 0.9600 . ?
 C34 H34C 0.9600 . ?
 C35 H35A 0.9600 . ?
 C35 H35B 0.9600 . ?
 C35 H35C 0.9600 . ?
 C36 H36A 0.9600 . ?
 C36 H36B 0.9600 . ?
 C36 H36C 0.9600 . ?
 C37 C38 1.413(3) . ?
 C37 C42 1.413(3) . ?
 C38 C39 1.391(4) . ?
 C38 C43 1.504(3) . ?
 C39 H39 0.9300 . ?
 C39 C40 1.379(4) . ?
 C40 C41 1.385(4) . ?
 C40 C44 1.511(4) . ?
 C41 H41 0.9300 . ?
 C41 C42 1.390(4) . ?
 C42 C45 1.498(4) . ?
 C43 H43A 0.9600 . ?
 C43 H43B 0.9600 . ?
 C43 H43C 0.9600 . ?
 C44 H44A 0.9600 . ?
 C44 H44B 0.9600 . ?
 C44 H44C 0.9600 . ?
 C45 H45A 0.9600 . ?
 C45 H45B 0.9600 . ?
 C45 H45C 0.9600 . ?
 C46 C47 1.412(4) . ?
 C46 C51 1.415(4) . ?
 C47 C48 1.395(3) . ?
 C47 C52 1.505(4) . ?
 C48 H48 0.9300 . ?
 C48 C49 1.381(4) . ?
 C49 C50 1.378(5) . ?
 C49 C53 1.517(4) . ?
 C50 H50 0.9300 . ?
 C50 C51 1.391(4) . ?
 C51 C54 1.497(4) . ?
 C52 H52A 0.9600 . ?
 C52 H52B 0.9600 . ?
 C52 H52C 0.9600 . ?
 C53 H53A 0.9600 . ?
 C53 H53B 0.9600 . ?
 C53 H53C 0.9600 . ?
 C54 H54A 0.9600 . ?
 C54 H54B 0.9600 . ?
 C54 H54C 0.9600 . ?
 C55 C56 1.414(3) . ?
 C55 C60 1.408(3) . ?
 C56 C57 1.392(3) . ?
 C56 C61 1.500(4) . ?
 C57 H57 0.9300 . ?
 C57 C58 1.385(4) . ?
 C58 C59 1.383(4) . ?
 C58 C62 1.510(4) . ?
 C59 H59 0.9300 . ?
 C59 C60 1.399(3) . ?
 C60 C63 1.506(3) . ?
 C61 H61A 0.9600 . ?
 C61 H61B 0.9600 . ?
 C61 H61C 0.9600 . ?
 C62 H62A 0.9600 . ?
 C62 H62B 0.9600 . ?
 C62 H62C 0.9600 . ?
 C63 H63A 0.9600 . ?
 C63 H63B 0.9600 . ?
 C63 H63C 0.9600 . ?
 C64 C65 1.410(3) . ?
 C64 C69 1.411(3) . ?
 C65 C66 1.395(3) . ?
 C65 C70 1.500(4) . ?
 C66 H66 0.9300 . ?
 C66 C67 1.380(4) . ?
 C67 C68 1.385(4) . ?
 C67 C71 1.508(4) . ?
 C68 H68 0.9300 . ?
 C68 C69 1.389(3) . ?
 C69 C72 1.508(4) . ?
 C70 H70A 0.9600 . ?
 C70 H70B 0.9600 . ?
 C70 H70C 0.9600 . ?
 C71 H71A 0.9600 . ?
 C71 H71B 0.9600 . ?
 C71 H71C 0.9600 . ?
 C72 H72A 0.9600 . ?
 C72 H72B 0.9600 . ?
 C72 H72C 0.9600 . ?
 C73 H73 0.9800 . ?
 C73 C74 1.516(4) . ?
 C73 C78 1.511(5) . ?
 C73 C79 1.502(5) . ?
 C74 H74A 0.9700 . ?
 C74 H74B 0.9700 . ?
 C74 C75 1.523(5) . ?
 C75 H75A 0.9700 . ?
 C75 H75B 0.9700 . ?
 C75 C76 1.504(5) . ?
 C76 H76A 0.9700 . ?
 C76 H76B 0.9700 . ?
 C76 C77 1.522(5) . ?
 C77 H77A 0.9700 . ?
 C77 H77B 0.9700 . ?
 C77 C78 1.512(5) . ?
 C78 H78A 0.9700 . ?
 C78 H78B 0.9700 . ?
 C79 H79A 0.9600 . ?
 C79 H79B 0.9600 . ?
 C79 H79C 0.9600 . ?
 C80 H80 0.9800 . ?
 C80 C81 1.491(10) . ?
 C80 C85 1.484(11) . ?
 C80 C86 1.487(9) . ?
 C81 H81A 0.9700 . ?
 C81 H81B 0.9700 . ?
 C81 C82 1.489(10) . ?
 C82 H82A 0.9700 . ?
 C82 H82B 0.9700 . ?
 C82 C83 1.462(12) . ?
 C83 H83A 0.9700 . ?
 C83 H83B 0.9700 . ?
 C83 C84 1.454(10) . ?
 C84 H84A 0.9700 . ?
 C84 H84B 0.9700 . ?
 C84 C85 1.502(13) . ?
 C85 H85A 0.9700 . ?
 C85 H85B 0.9700 . ?
 C86 H86A 0.9600 . ?
 C86 H86B 0.9600 . ?
 C86 H86C 0.9600 . ?
 C87 H87 0.9800 . ?
 C87 C88 1.483(8) . ?
 C87 C92 1.539(9) . ?
 C87 C93 1.473(10) . ?
 C88 H88A 0.9700 . ?
 C88 H88B 0.9700 . ?
 C88 C89 1.515(10) . ?
 C89 H89A 0.9700 . ?
 C89 H89B 0.9700 . ?
 C89 C90 1.328(11) . ?
 C90 H90A 0.9700 . ?
 C90 H90B 0.9700 . ?
 C90 C91 1.612(12) . ?
 C91 H91A 0.9700 . ?
 C91 H91B 0.9700 . ?
 C91 C92 1.518(11) . ?
 C92 H92A 0.9700 . ?
 C92 H92B 0.9700 . ?
 C93 H93A 0.9600 . ?
 C93 H93B 0.9600 . ?
 C93 H93C 0.9600 . ?
 C94 H94 0.9800 . ?
 C94 C95 1.497(14) . ?
 C94 C99 1.452(17) . ?
 C94 C100 1.527(13) . ?
 C95 H95A 0.9700 . ?
 C95 H95B 0.9700 . ?
 C95 C96 1.506(14) . ?
 C96 H96A 0.9700 . ?
 C96 H96B 0.9700 . ?
 C96 C97 1.547(12) . ?
 C97 H97A 0.9700 . ?
 C97 H97B 0.9700 . ?
 C97 C98 1.416(13) . ?
 C98 H98A 0.9700 . ?
 C98 H98B 0.9700 . ?
 C98 C99 1.482(15) . ?
 C99 H99A 0.9700 . ?
 C99 H99B 0.9700 . ?
 C100 H10A 0.9600 . ?
 C100 H10B 0.9600 . ?
 C100 H10C 0.9600 . ?
 C101 H101 0.9800 . ?
 C101 C102 1.492(14) . ?
 C101 C106 1.485(13) . ?
 C101 C107 1.501(13) . ?
 C102 H10D 0.9700 . ?
 C102 H10E 0.9700 . ?
 C102 C103 1.467(15) . ?
 C103 H10F 0.9700 . ?
 C103 H10G 0.9700 . ?
 C103 C104 1.55(2) . ?
 C104 H10H 0.9700 . ?
 C104 H10I 0.9700 . ?
 C104 C105 1.44(2) . ?
 C105 H10J 0.9700 . ?
 C105 H10K 0.9700 . ?
 C105 C106 1.639(17) . ?
 C106 H10L 0.9700 . ?
 C106 H10M 0.9700 . ?
 C107 H10N 0.9600 . ?
 C107 H10O 0.9600 . ?
 C107 H10P 0.9600 . ?
 C180 H180 0.9800 . ?
 C180 C181 1.478(18) . ?
 C180 C185 1.521(17) . ?
 C180 C186 1.501(17) . ?
 C181 H18D 0.9700 . ?
 C181 H18E 0.9700 . ?
 C181 C182 1.50(2) . ?
 C182 H18F 0.9700 . ?
 C182 H18G 0.9700 . ?
 C182 C183 1.511(17) . ?
 C183 H18H 0.9700 . ?
 C183 H18I 0.9700 . ?
 C183 C184 1.458(18) . ?
 C184 H18J 0.9700 . ?
 C184 H18K 0.9700 . ?
 C184 C185 1.483(17) . ?
 C185 H18L 0.9700 . ?
 C185 H18M 0.9700 . ?
 C186 H18N 0.9600 . ?
 C186 H18O 0.9600 . ?
 C186 H18P 0.9600 . ?
 C194 H194 0.9800 . ?
 C194 C195 1.46(2) . ?
 C194 C199 1.52(2) . ?
 C194 C200 1.546(16) . ?
 C195 H19A 0.9700 . ?
 C195 H19B 0.9700 . ?
 C195 C196 1.505(16) . ?
 C196 H19C 0.9700 . ?
 C196 H19D 0.9700 . ?
 C196 C197 1.477(17) . ?
 C197 H19E 0.9700 . ?
 C197 H19F 0.9700 . ?
 C197 C198 1.540(19) . ?
 C198 H19G 0.9700 . ?
 C198 H19H 0.9700 . ?
 C198 C199 1.52(2) . ?
 C199 H19I 0.9700 . ?
 C199 H19J 0.9700 . ?
 C200 H20A 0.9600 . ?
 C200 H20B 0.9600 . ?
 C200 H20C 0.9600 . ?
 C201 H201 0.9800 . ?
 C201 C202 1.454(14) . ?
 C201 C206 1.500(14) . ?
 C201 C207 1.477(13) . ?
 C202 H20D 0.9700 . ?
 C202 H20E 0.9700 . ?
 C202 C203 1.632(17) . ?
 C203 H20F 0.9700 . ?
 C203 H20G 0.9700 . ?
 C203 C204 1.48(2) . ?
 C204 H20H 0.9700 . ?
 C204 H20I 0.9700 . ?
 C204 C205 1.57(2) . ?
 C205 H20J 0.9700 . ?
 C205 H20K 0.9700 . ?
 C205 C206 1.483(18) . ?
 C206 H20L 0.9700 . ?
 C206 H20M 0.9700 . ?
 C207 H20N 0.9600 . ?
 C207 H20O 0.9600 . ?
 C207 H20P 0.9600 . ?
 C87A H87A 0.9800 . ?
 C87A C88A 1.47(3) . ?
 C87A C92A 1.58(3) . ?
 C87A C93A 1.42(3) . ?
 C88A H88C 0.9700 . ?
 C88A H88D 0.9700 . ?
 C88A C89A 1.41(3) . ?
 C92A H92C 0.9700 . ?
 C92A H92D 0.9700 . ?
 C92A C91A 1.48(3) . ?
 C93A H93D 0.9600 . ?
 C93A H93E 0.9600 . ?
 C93A H93F 0.9600 . ?
 C89A H89C 0.9700 . ?
 C89A H89D 0.9700 . ?
 C89A C90A 1.33(3) . ?
 C91A H91C 0.9700 . ?
 C91A H91D 0.9700 . ?
 C91A C90A 1.60(3) . ?
 C90A H90C 0.9700 . ?
 C90A H90D 0.9700 . ?

loop_
  _geom_angle_atom_site_label_1
  _geom_angle_atom_site_label_2
  _geom_angle_atom_site_label_3
  _geom_angle
  _geom_angle_site_symmetry_1
  _geom_angle_site_symmetry_3
  _geom_angle_publ_flag
 Ge3 Ge1 Ge2 55.253(9) . . ?
 Ge3 Ge1 Ge4 88.140(12) . . ?
 Ge4 Ge1 Ge2 55.323(9) . . ?
 P1 Ge1 Ge2 160.576(19) . . ?
 P1 Ge1 Ge3 136.669(18) . . ?
 P1 Ge1 Ge4 129.188(19) . . ?
 P1 Ge1 P4 108.07(2) . . ?
 P4 Ge1 Ge2 52.659(15) . . ?
 P4 Ge1 Ge3 92.190(16) . . ?
 P4 Ge1 Ge4 88.057(16) . . ?
 Ge3 Ge2 Ge1 55.143(9) . . ?
 Ge3 Ge2 Ge4 88.180(11) . . ?
 Ge4 Ge2 Ge1 55.494(9) . . ?
 P2 Ge2 Ge1 159.250(18) . . ?
 P2 Ge2 Ge3 124.637(18) . . ?
 P2 Ge2 Ge4 140.948(18) . . ?
 P2 Ge2 P4 109.08(2) . . ?
 P4 Ge2 Ge1 52.330(14) . . ?
 P4 Ge2 Ge3 91.859(16) . . ?
 P4 Ge2 Ge4 87.952(16) . . ?
 Ge1 Ge3 Ge2 69.604(10) . . ?
 P3 Ge3 Ge1 78.609(17) . . ?
 P3 Ge3 Ge2 78.286(16) . . ?
 Ge2 Ge4 Ge1 69.183(10) . . ?
 P3 Ge4 Ge1 78.544(16) . . ?
 P3 Ge4 Ge2 78.387(16) . . ?
 C1 P1 Ge1 104.16(8) . . ?
 C1 P1 C10 102.55(10) . . ?
 C10 P1 Ge1 117.24(8) . . ?
 C19 P2 Ge2 107.72(7) . . ?
 C19 P2 C28 105.44(10) . . ?
 C28 P2 Ge2 117.85(7) . . ?
 Ge4 P3 Ge3 92.59(2) . . ?
 C37 P3 Ge3 118.71(8) . . ?
 C37 P3 Ge4 110.54(7) . . ?
 C37 P3 C46 104.93(10) . . ?
 C46 P3 Ge3 112.06(7) . . ?
 C46 P3 Ge4 118.48(8) . . ?
 Ge1 P4 Ge2 75.011(18) . . ?
 C55 P4 Ge1 126.13(7) . . ?
 C55 P4 Ge2 108.41(7) . . ?
 C64 P4 Ge1 114.19(7) . . ?
 C64 P4 Ge2 129.67(8) . . ?
 C64 P4 C55 103.85(10) . . ?
 C2 C1 P1 124.28(18) . . ?
 C2 C1 C6 118.9(2) . . ?
 C6 C1 P1 116.54(19) . . ?
 C1 C2 C7 122.9(2) . . ?
 C3 C2 C1 118.9(2) . . ?
 C3 C2 C7 118.2(2) . . ?
 C2 C3 H3 118.7 . . ?
 C4 C3 C2 122.6(2) . . ?
 C4 C3 H3 118.7 . . ?
 C3 C4 C9 121.3(3) . . ?
 C5 C4 C3 117.8(2) . . ?
 C5 C4 C9 120.9(3) . . ?
 C4 C5 H5 119.0 . . ?
 C4 C5 C6 122.1(2) . . ?
 C6 C5 H5 119.0 . . ?
 C1 C6 C8 122.4(2) . . ?
 C5 C6 C1 119.5(2) . . ?
 C5 C6 C8 118.1(2) . . ?
 C2 C7 H7A 109.5 . . ?
 C2 C7 H7B 109.5 . . ?
 C2 C7 H7C 109.5 . . ?
 H7A C7 H7B 109.5 . . ?
 H7A C7 H7C 109.5 . . ?
 H7B C7 H7C 109.5 . . ?
 C6 C8 H8A 109.5 . . ?
 C6 C8 H8B 109.5 . . ?
 C6 C8 H8C 109.5 . . ?
 H8A C8 H8B 109.5 . . ?
 H8A C8 H8C 109.5 . . ?
 H8B C8 H8C 109.5 . . ?
 C4 C9 H9A 109.5 . . ?
 C4 C9 H9B 109.5 . . ?
 C4 C9 H9C 109.5 . . ?
 H9A C9 H9B 109.5 . . ?
 H9A C9 H9C 109.5 . . ?
 H9B C9 H9C 109.5 . . ?
 C11 C10 P1 113.16(18) . . ?
 C15 C10 P1 129.07(19) . . ?
 C15 C10 C11 117.7(2) . . ?
 C10 C11 C16 122.6(2) . . ?
 C12 C11 C10 120.0(2) . . ?
 C12 C11 C16 117.4(2) . . ?
 C11 C12 H12 119.0 . . ?
 C13 C12 C11 122.0(3) . . ?
 C13 C12 H12 119.0 . . ?
 C12 C13 C17 122.1(3) . . ?
 C14 C13 C12 117.5(2) . . ?
 C14 C13 C17 120.4(3) . . ?
 C13 C14 H14 118.5 . . ?
 C13 C14 C15 122.9(3) . . ?
 C15 C14 H14 118.5 . . ?
 C10 C15 C18 123.8(2) . . ?
 C14 C15 C10 119.7(2) . . ?
 C14 C15 C18 116.5(2) . . ?
 C11 C16 H16A 109.5 . . ?
 C11 C16 H16B 109.5 . . ?
 C11 C16 H16C 109.5 . . ?
 H16A C16 H16B 109.5 . . ?
 H16A C16 H16C 109.5 . . ?
 H16B C16 H16C 109.5 . . ?
 C13 C17 H17A 109.5 . . ?
 C13 C17 H17B 109.5 . . ?
 C13 C17 H17C 109.5 . . ?
 H17A C17 H17B 109.5 . . ?
 H17A C17 H17C 109.5 . . ?
 H17B C17 H17C 109.5 . . ?
 C15 C18 H18A 109.5 . . ?
 C15 C18 H18B 109.5 . . ?
 C15 C18 H18C 109.5 . . ?
 H18A C18 H18B 109.5 . . ?
 H18A C18 H18C 109.5 . . ?
 H18B C18 H18C 109.5 . . ?
 C20 C19 P2 116.04(18) . . ?
 C24 C19 P2 124.67(18) . . ?
 C24 C19 C20 119.1(2) . . ?
 C19 C20 C25 121.9(2) . . ?
 C21 C20 C19 119.4(2) . . ?
 C21 C20 C25 118.6(2) . . ?
 C20 C21 H21 119.0 . . ?
 C22 C21 C20 122.1(2) . . ?
 C22 C21 H21 119.0 . . ?
 C21 C22 C26 120.9(3) . . ?
 C23 C22 C21 117.7(2) . . ?
 C23 C22 C26 121.3(3) . . ?
 C22 C23 H23 118.7 . . ?
 C22 C23 C24 122.5(2) . . ?
 C24 C23 H23 118.7 . . ?
 C19 C24 C27 122.3(2) . . ?
 C23 C24 C19 118.9(2) . . ?
 C23 C24 C27 118.7(2) . . ?
 C20 C25 H25A 109.5 . . ?
 C20 C25 H25B 109.5 . . ?
 C20 C25 H25C 109.5 . . ?
 H25A C25 H25B 109.5 . . ?
 H25A C25 H25C 109.5 . . ?
 H25B C25 H25C 109.5 . . ?
 C22 C26 H26A 109.5 . . ?
 C22 C26 H26B 109.5 . . ?
 C22 C26 H26C 109.5 . . ?
 H26A C26 H26B 109.5 . . ?
 H26A C26 H26C 109.5 . . ?
 H26B C26 H26C 109.5 . . ?
 C24 C27 H27A 109.5 . . ?
 C24 C27 H27B 109.5 . . ?
 C24 C27 H27C 109.5 . . ?
 H27A C27 H27B 109.5 . . ?
 H27A C27 H27C 109.5 . . ?
 H27B C27 H27C 109.5 . . ?
 C29 C28 P2 113.24(17) . . ?
 C33 C28 P2 127.63(17) . . ?
 C33 C28 C29 118.5(2) . . ?
 C28 C29 C34 123.0(2) . . ?
 C30 C29 C28 119.3(2) . . ?
 C30 C29 C34 117.7(2) . . ?
 C29 C30 H30 118.6 . . ?
 C31 C30 C29 122.9(2) . . ?
 C31 C30 H30 118.6 . . ?
 C30 C31 C32 117.4(2) . . ?
 C30 C31 C35 121.3(2) . . ?
 C32 C31 C35 121.3(2) . . ?
 C31 C32 H32 118.8 . . ?
 C31 C32 C33 122.4(2) . . ?
 C33 C32 H32 118.8 . . ?
 C28 C33 C36 124.0(2) . . ?
 C32 C33 C28 119.6(2) . . ?
 C32 C33 C36 116.5(2) . . ?
 C29 C34 H34A 109.5 . . ?
 C29 C34 H34B 109.5 . . ?
 C29 C34 H34C 109.5 . . ?
 H34A C34 H34B 109.5 . . ?
 H34A C34 H34C 109.5 . . ?
 H34B C34 H34C 109.5 . . ?
 C31 C35 H35A 109.5 . . ?
 C31 C35 H35B 109.5 . . ?
 C31 C35 H35C 109.5 . . ?
 H35A C35 H35B 109.5 . . ?
 H35A C35 H35C 109.5 . . ?
 H35B C35 H35C 109.5 . . ?
 C33 C36 H36A 109.5 . . ?
 C33 C36 H36B 109.5 . . ?
 C33 C36 H36C 109.5 . . ?
 H36A C36 H36B 109.5 . . ?
 H36A C36 H36C 109.5 . . ?
 H36B C36 H36C 109.5 . . ?
 C38 C37 P3 122.78(17) . . ?
 C42 C37 P3 118.61(18) . . ?
 C42 C37 C38 118.6(2) . . ?
 C37 C38 C43 124.7(2) . . ?
 C39 C38 C37 119.2(2) . . ?
 C39 C38 C43 116.1(2) . . ?
 C38 C39 H39 118.6 . . ?
 C40 C39 C38 122.8(3) . . ?
 C40 C39 H39 118.6 . . ?
 C39 C40 C41 117.6(2) . . ?
 C39 C40 C44 121.0(3) . . ?
 C41 C40 C44 121.4(3) . . ?
 C40 C41 H41 118.8 . . ?
 C40 C41 C42 122.4(2) . . ?
 C42 C41 H41 118.8 . . ?
 C37 C42 C45 123.1(2) . . ?
 C41 C42 C37 119.5(2) . . ?
 C41 C42 C45 117.5(2) . . ?
 C38 C43 H43A 109.5 . . ?
 C38 C43 H43B 109.5 . . ?
 C38 C43 H43C 109.5 . . ?
 H43A C43 H43B 109.5 . . ?
 H43A C43 H43C 109.5 . . ?
 H43B C43 H43C 109.5 . . ?
 C40 C44 H44A 109.5 . . ?
 C40 C44 H44B 109.5 . . ?
 C40 C44 H44C 109.5 . . ?
 H44A C44 H44B 109.5 . . ?
 H44A C44 H44C 109.5 . . ?
 H44B C44 H44C 109.5 . . ?
 C42 C45 H45A 109.5 . . ?
 C42 C45 H45B 109.5 . . ?
 C42 C45 H45C 109.5 . . ?
 H45A C45 H45B 109.5 . . ?
 H45A C45 H45C 109.5 . . ?
 H45B C45 H45C 109.5 . . ?
 C47 C46 P3 123.30(18) . . ?
 C47 C46 C51 118.6(2) . . ?
 C51 C46 P3 118.04(18) . . ?
 C46 C47 C52 125.0(2) . . ?
 C48 C47 C46 119.0(2) . . ?
 C48 C47 C52 115.9(2) . . ?
 C47 C48 H48 118.7 . . ?
 C49 C48 C47 122.6(3) . . ?
 C49 C48 H48 118.7 . . ?
 C48 C49 C53 120.7(3) . . ?
 C50 C49 C48 117.8(2) . . ?
 C50 C49 C53 121.5(3) . . ?
 C49 C50 H50 118.8 . . ?
 C49 C50 C51 122.4(3) . . ?
 C51 C50 H50 118.8 . . ?
 C46 C51 C54 122.7(2) . . ?
 C50 C51 C46 119.5(3) . . ?
 C50 C51 C54 117.8(2) . . ?
 C47 C52 H52A 109.5 . . ?
 C47 C52 H52B 109.5 . . ?
 C47 C52 H52C 109.5 . . ?
 H52A C52 H52B 109.5 . . ?
 H52A C52 H52C 109.5 . . ?
 H52B C52 H52C 109.5 . . ?
 C49 C53 H53A 109.5 . . ?
 C49 C53 H53B 109.5 . . ?
 C49 C53 H53C 109.5 . . ?
 H53A C53 H53B 109.5 . . ?
 H53A C53 H53C 109.5 . . ?
 H53B C53 H53C 109.5 . . ?
 C51 C54 H54A 109.5 . . ?
 C51 C54 H54B 109.5 . . ?
 C51 C54 H54C 109.5 . . ?
 H54A C54 H54B 109.5 . . ?
 H54A C54 H54C 109.5 . . ?
 H54B C54 H54C 109.5 . . ?
 C56 C55 P4 116.99(17) . . ?
 C60 C55 P4 123.35(17) . . ?
 C60 C55 C56 119.5(2) . . ?
 C55 C56 C61 124.1(2) . . ?
 C57 C56 C55 118.9(2) . . ?
 C57 C56 C61 117.0(2) . . ?
 C56 C57 H57 118.7 . . ?
 C58 C57 C56 122.7(2) . . ?
 C58 C57 H57 118.7 . . ?
 C57 C58 C62 121.3(3) . . ?
 C59 C58 C57 117.6(2) . . ?
 C59 C58 C62 121.1(3) . . ?
 C58 C59 H59 118.7 . . ?
 C58 C59 C60 122.7(2) . . ?
 C60 C59 H59 118.7 . . ?
 C55 C60 C63 124.6(2) . . ?
 C59 C60 C55 118.7(2) . . ?
 C59 C60 C63 116.6(2) . . ?
 C56 C61 H61A 109.5 . . ?
 C56 C61 H61B 109.5 . . ?
 C56 C61 H61C 109.5 . . ?
 H61A C61 H61B 109.5 . . ?
 H61A C61 H61C 109.5 . . ?
 H61B C61 H61C 109.5 . . ?
 C58 C62 H62A 109.5 . . ?
 C58 C62 H62B 109.5 . . ?
 C58 C62 H62C 109.5 . . ?
 H62A C62 H62B 109.5 . . ?
 H62A C62 H62C 109.5 . . ?
 H62B C62 H62C 109.5 . . ?
 C60 C63 H63A 109.5 . . ?
 C60 C63 H63B 109.5 . . ?
 C60 C63 H63C 109.5 . . ?
 H63A C63 H63B 109.5 . . ?
 H63A C63 H63C 109.5 . . ?
 H63B C63 H63C 109.5 . . ?
 C65 C64 P4 122.62(17) . . ?
 C65 C64 C69 119.1(2) . . ?
 C69 C64 P4 118.27(17) . . ?
 C64 C65 C70 123.5(2) . . ?
 C66 C65 C64 119.1(2) . . ?
 C66 C65 C70 117.4(2) . . ?
 C65 C66 H66 118.8 . . ?
 C67 C66 C65 122.4(2) . . ?
 C67 C66 H66 118.8 . . ?
 C66 C67 C68 117.7(2) . . ?
 C66 C67 C71 121.3(3) . . ?
 C68 C67 C71 121.0(3) . . ?
 C67 C68 H68 118.7 . . ?
 C67 C68 C69 122.6(2) . . ?
 C69 C68 H68 118.7 . . ?
 C64 C69 C72 123.6(2) . . ?
 C68 C69 C64 119.0(2) . . ?
 C68 C69 C72 117.4(2) . . ?
 C65 C70 H70A 109.5 . . ?
 C65 C70 H70B 109.5 . . ?
 C65 C70 H70C 109.5 . . ?
 H70A C70 H70B 109.5 . . ?
 H70A C70 H70C 109.5 . . ?
 H70B C70 H70C 109.5 . . ?
 C67 C71 H71A 109.5 . . ?
 C67 C71 H71B 109.5 . . ?
 C67 C71 H71C 109.5 . . ?
 H71A C71 H71B 109.5 . . ?
 H71A C71 H71C 109.5 . . ?
 H71B C71 H71C 109.5 . . ?
 C69 C72 H72A 109.5 . . ?
 C69 C72 H72B 109.5 . . ?
 C69 C72 H72C 109.5 . . ?
 H72A C72 H72B 109.5 . . ?
 H72A C72 H72C 109.5 . . ?
 H72B C72 H72C 109.5 . . ?
 C74 C73 H73 107.5 . . ?
 C78 C73 H73 107.5 . . ?
 C78 C73 C74 109.6(3) . . ?
 C79 C73 H73 107.5 . . ?
 C79 C73 C74 112.4(3) . . ?
 C79 C73 C78 112.1(3) . . ?
 C73 C74 H74A 109.0 . . ?
 C73 C74 H74B 109.0 . . ?
 C73 C74 C75 113.1(3) . . ?
 H74A C74 H74B 107.8 . . ?
 C75 C74 H74A 109.0 . . ?
 C75 C74 H74B 109.0 . . ?
 C74 C75 H75A 109.3 . . ?
 C74 C75 H75B 109.3 . . ?
 H75A C75 H75B 107.9 . . ?
 C76 C75 C74 111.7(3) . . ?
 C76 C75 H75A 109.3 . . ?
 C76 C75 H75B 109.3 . . ?
 C75 C76 H76A 109.4 . . ?
 C75 C76 H76B 109.4 . . ?
 C75 C76 C77 111.2(3) . . ?
 H76A C76 H76B 108.0 . . ?
 C77 C76 H76A 109.4 . . ?
 C77 C76 H76B 109.4 . . ?
 C76 C77 H77A 109.5 . . ?
 C76 C77 H77B 109.5 . . ?
 H77A C77 H77B 108.1 . . ?
 C78 C77 C76 110.9(3) . . ?
 C78 C77 H77A 109.5 . . ?
 C78 C77 H77B 109.5 . . ?
 C73 C78 C77 113.0(3) . . ?
 C73 C78 H78A 109.0 . . ?
 C73 C78 H78B 109.0 . . ?
 C77 C78 H78A 109.0 . . ?
 C77 C78 H78B 109.0 . . ?
 H78A C78 H78B 107.8 . . ?
 C73 C79 H79A 109.5 . . ?
 C73 C79 H79B 109.5 . . ?
 C73 C79 H79C 109.5 . . ?
 H79A C79 H79B 109.5 . . ?
 H79A C79 H79C 109.5 . . ?
 H79B C79 H79C 109.5 . . ?
 C81 C80 H80 105.5 . . ?
 C85 C80 H80 105.5 . . ?
 C85 C80 C81 111.4(7) . . ?
 C85 C80 C86 113.6(8) . . ?
 C86 C80 H80 105.5 . . ?
 C86 C80 C81 114.4(7) . . ?
 C80 C81 H81A 108.3 . . ?
 C80 C81 H81B 108.3 . . ?
 H81A C81 H81B 107.4 . . ?
 C82 C81 C80 115.8(7) . . ?
 C82 C81 H81A 108.3 . . ?
 C82 C81 H81B 108.3 . . ?
 C81 C82 H82A 108.6 . . ?
 C81 C82 H82B 108.6 . . ?
 H82A C82 H82B 107.6 . . ?
 C83 C82 C81 114.6(7) . . ?
 C83 C82 H82A 108.6 . . ?
 C83 C82 H82B 108.6 . . ?
 C82 C83 H83A 107.9 . . ?
 C82 C83 H83B 107.9 . . ?
 H83A C83 H83B 107.2 . . ?
 C84 C83 C82 117.7(7) . . ?
 C84 C83 H83A 107.9 . . ?
 C84 C83 H83B 107.9 . . ?
 C83 C84 H84A 109.0 . . ?
 C83 C84 H84B 109.0 . . ?
 C83 C84 C85 112.8(7) . . ?
 H84A C84 H84B 107.8 . . ?
 C85 C84 H84A 109.0 . . ?
 C85 C84 H84B 109.0 . . ?
 C80 C85 C84 116.8(8) . . ?
 C80 C85 H85A 108.1 . . ?
 C80 C85 H85B 108.1 . . ?
 C84 C85 H85A 108.1 . . ?
 C84 C85 H85B 108.1 . . ?
 H85A C85 H85B 107.3 . . ?
 C80 C86 H86A 109.5 . . ?
 C80 C86 H86B 109.5 . . ?
 C80 C86 H86C 109.5 . . ?
 H86A C86 H86B 109.5 . . ?
 H86A C86 H86C 109.5 . . ?
 H86B C86 H86C 109.5 . . ?
 C88 C87 H87 107.4 . . ?
 C88 C87 C92 111.8(5) . . ?
 C92 C87 H87 107.4 . . ?
 C93 C87 H87 107.4 . . ?
 C93 C87 C88 116.1(7) . . ?
 C93 C87 C92 106.3(6) . . ?
 C87 C88 H88A 109.4 . . ?
 C87 C88 H88B 109.4 . . ?
 C87 C88 C89 111.4(6) . . ?
 H88A C88 H88B 108.0 . . ?
 C89 C88 H88A 109.4 . . ?
 C89 C88 H88B 109.4 . . ?
 C88 C89 H89A 108.0 . . ?
 C88 C89 H89B 108.0 . . ?
 H89A C89 H89B 107.3 . . ?
 C90 C89 C88 117.0(7) . . ?
 C90 C89 H89A 108.0 . . ?
 C90 C89 H89B 108.0 . . ?
 C89 C90 H90A 109.6 . . ?
 C89 C90 H90B 109.6 . . ?
 C89 C90 C91 110.5(8) . . ?
 H90A C90 H90B 108.1 . . ?
 C91 C90 H90A 109.6 . . ?
 C91 C90 H90B 109.6 . . ?
 C90 C91 H91A 109.4 . . ?
 C90 C91 H91B 109.4 . . ?
 H91A C91 H91B 108.0 . . ?
 C92 C91 C90 111.1(6) . . ?
 C92 C91 H91A 109.4 . . ?
 C92 C91 H91B 109.4 . . ?
 C87 C92 H92A 109.6 . . ?
 C87 C92 H92B 109.6 . . ?
 C91 C92 C87 110.1(5) . . ?
 C91 C92 H92A 109.6 . . ?
 C91 C92 H92B 109.6 . . ?
 H92A C92 H92B 108.2 . . ?
 C87 C93 H93A 109.5 . . ?
 C87 C93 H93B 109.5 . . ?
 C87 C93 H93C 109.5 . . ?
 H93A C93 H93B 109.5 . . ?
 H93A C93 H93C 109.5 . . ?
 H93B C93 H93C 109.5 . . ?
 C95 C94 H94 104.7 . . ?
 C95 C94 C100 112.1(9) . . ?
 C99 C94 H94 104.7 . . ?
 C99 C94 C95 116.4(11) . . ?
 C99 C94 C100 112.8(12) . . ?
 C100 C94 H94 104.7 . . ?
 C94 C95 H95A 108.9 . . ?
 C94 C95 H95B 108.9 . . ?
 C94 C95 C96 113.1(8) . . ?
 H95A C95 H95B 107.8 . . ?
 C96 C95 H95A 108.9 . . ?
 C96 C95 H95B 108.9 . . ?
 C95 C96 H96A 109.4 . . ?
 C95 C96 H96B 109.4 . . ?
 C95 C96 C97 111.1(7) . . ?
 H96A C96 H96B 108.0 . . ?
 C97 C96 H96A 109.4 . . ?
 C97 C96 H96B 109.4 . . ?
 C96 C97 H97A 108.1 . . ?
 C96 C97 H97B 108.1 . . ?
 H97A C97 H97B 107.3 . . ?
 C98 C97 C96 116.9(9) . . ?
 C98 C97 H97A 108.1 . . ?
 C98 C97 H97B 108.1 . . ?
 C97 C98 H98A 107.7 . . ?
 C97 C98 H98B 107.7 . . ?
 C97 C98 C99 118.3(10) . . ?
 H98A C98 H98B 107.1 . . ?
 C99 C98 H98A 107.7 . . ?
 C99 C98 H98B 107.7 . . ?
 C94 C99 C98 112.9(12) . . ?
 C94 C99 H99A 109.0 . . ?
 C94 C99 H99B 109.0 . . ?
 C98 C99 H99A 109.0 . . ?
 C98 C99 H99B 109.0 . . ?
 H99A C99 H99B 107.8 . . ?
 C94 C100 H10A 109.5 . . ?
 C94 C100 H10B 109.5 . . ?
 C94 C100 H10C 109.5 . . ?
 H10A C100 H10B 109.5 . . ?
 H10A C100 H10C 109.5 . . ?
 H10B C100 H10C 109.5 . . ?
 C102 C101 H101 106.6 . . ?
 C102 C101 C107 110.6(11) . . ?
 C106 C101 H101 106.6 . . ?
 C106 C101 C102 109.7(9) . . ?
 C106 C101 C107 116.0(11) . . ?
 C107 C101 H101 106.6 . . ?
 C101 C102 H10D 108.7 . . ?
 C101 C102 H10E 108.7 . . ?
 H10D C102 H10E 107.6 . . ?
 C103 C102 C101 114.1(10) . . ?
 C103 C102 H10D 108.7 . . ?
 C103 C102 H10E 108.7 . . ?
 C102 C103 H10F 109.2 . . ?
 C102 C103 H10G 109.2 . . ?
 C102 C103 C104 112.1(11) . . ?
 H10F C103 H10G 107.9 . . ?
 C104 C103 H10F 109.2 . . ?
 C104 C103 H10G 109.2 . . ?
 C103 C104 H10H 110.6 . . ?
 C103 C104 H10I 110.6 . . ?
 H10H C104 H10I 108.7 . . ?
 C105 C104 C103 105.6(14) . . ?
 C105 C104 H10H 110.6 . . ?
 C105 C104 H10I 110.6 . . ?
 C104 C105 H10J 110.0 . . ?
 C104 C105 H10K 110.0 . . ?
 C104 C105 C106 108.6(15) . . ?
 H10J C105 H10K 108.4 . . ?
 C106 C105 H10J 110.0 . . ?
 C106 C105 H10K 110.0 . . ?
 C101 C106 C105 108.4(11) . . ?
 C101 C106 H10L 110.0 . . ?
 C101 C106 H10M 110.0 . . ?
 C105 C106 H10L 110.0 . . ?
 C105 C106 H10M 110.0 . . ?
 H10L C106 H10M 108.4 . . ?
 C101 C107 H10N 109.5 . . ?
 C101 C107 H10O 109.5 . . ?
 C101 C107 H10P 109.5 . . ?
 H10N C107 H10O 109.5 . . ?
 H10N C107 H10P 109.5 . . ?
 H10O C107 H10P 109.5 . . ?
 C181 C180 H180 108.2 . . ?
 C181 C180 C185 108.2(15) . . ?
 C181 C180 C186 113.2(16) . . ?
 C185 C180 H180 108.2 . . ?
 C186 C180 H180 108.2 . . ?
 C186 C180 C185 110.8(13) . . ?
 C180 C181 H18D 108.7 . . ?
 C180 C181 H18E 108.7 . . ?
 C180 C181 C182 114.2(17) . . ?
 H18D C181 H18E 107.6 . . ?
 C182 C181 H18D 108.7 . . ?
 C182 C181 H18E 108.7 . . ?
 C181 C182 H18F 109.5 . . ?
 C181 C182 H18G 109.5 . . ?
 C181 C182 C183 110.9(14) . . ?
 H18F C182 H18G 108.0 . . ?
 C183 C182 H18F 109.5 . . ?
 C183 C182 H18G 109.5 . . ?
 C182 C183 H18H 108.3 . . ?
 C182 C183 H18I 108.3 . . ?
 H18H C183 H18I 107.4 . . ?
 C184 C183 C182 115.9(13) . . ?
 C184 C183 H18H 108.3 . . ?
 C184 C183 H18I 108.3 . . ?
 C183 C184 H18J 109.0 . . ?
 C183 C184 H18K 109.0 . . ?
 C183 C184 C185 112.9(15) . . ?
 H18J C184 H18K 107.8 . . ?
 C185 C184 H18J 109.0 . . ?
 C185 C184 H18K 109.0 . . ?
 C180 C185 H18L 108.8 . . ?
 C180 C185 H18M 108.8 . . ?
 C184 C185 C180 113.8(15) . . ?
 C184 C185 H18L 108.8 . . ?
 C184 C185 H18M 108.8 . . ?
 H18L C185 H18M 107.7 . . ?
 C180 C186 H18N 109.5 . . ?
 C180 C186 H18O 109.5 . . ?
 C180 C186 H18P 109.5 . . ?
 H18N C186 H18O 109.5 . . ?
 H18N C186 H18P 109.5 . . ?
 H18O C186 H18P 109.5 . . ?
 C195 C194 H194 105.7 . . ?
 C195 C194 C199 113.2(15) . . ?
 C195 C194 C200 115.0(15) . . ?
 C199 C194 H194 105.7 . . ?
 C199 C194 C200 110.8(15) . . ?
 C200 C194 H194 105.7 . . ?
 C194 C195 H19A 110.0 . . ?
 C194 C195 H19B 110.0 . . ?
 C194 C195 C196 108.6(12) . . ?
 H19A C195 H19B 108.4 . . ?
 C196 C195 H19A 110.0 . . ?
 C196 C195 H19B 110.0 . . ?
 C195 C196 H19C 108.3 . . ?
 C195 C196 H19D 108.3 . . ?
 H19C C196 H19D 107.4 . . ?
 C197 C196 C195 115.8(13) . . ?
 C197 C196 H19C 108.3 . . ?
 C197 C196 H19D 108.3 . . ?
 C196 C197 H19E 109.5 . . ?
 C196 C197 H19F 109.6 . . ?
 C196 C197 C198 110.5(13) . . ?
 H19E C197 H19F 108.1 . . ?
 C198 C197 H19E 109.6 . . ?
 C198 C197 H19F 109.5 . . ?
 C197 C198 H19G 109.8 . . ?
 C197 C198 H19H 109.8 . . ?
 H19G C198 H19H 108.3 . . ?
 C199 C198 C197 109.2(15) . . ?
 C199 C198 H19G 109.8 . . ?
 C199 C198 H19H 109.8 . . ?
 C194 C199 H19I 108.4 . . ?
 C194 C199 H19J 108.4 . . ?
 C198 C199 C194 115.3(16) . . ?
 C198 C199 H19I 108.4 . . ?
 C198 C199 H19J 108.4 . . ?
 H19I C199 H19J 107.5 . . ?
 C194 C200 H20A 109.5 . . ?
 C194 C200 H20B 109.5 . . ?
 C194 C200 H20C 109.5 . . ?
 H20A C200 H20B 109.5 . . ?
 H20A C200 H20C 109.5 . . ?
 H20B C200 H20C 109.5 . . ?
 C202 C201 H201 105.4 . . ?
 C202 C201 C206 110.2(10) . . ?
 C202 C201 C207 116.8(11) . . ?
 C206 C201 H201 105.4 . . ?
 C207 C201 H201 105.4 . . ?
 C207 C201 C206 112.7(12) . . ?
 C201 C202 H20D 109.6 . . ?
 C201 C202 H20E 109.6 . . ?
 C201 C202 C203 110.3(10) . . ?
 H20D C202 H20E 108.1 . . ?
 C203 C202 H20D 109.6 . . ?
 C203 C202 H20E 109.6 . . ?
 C202 C203 H20F 109.4 . . ?
 C202 C203 H20G 109.4 . . ?
 H20F C203 H20G 108.0 . . ?
 C204 C203 C202 111.3(11) . . ?
 C204 C203 H20F 109.4 . . ?
 C204 C203 H20G 109.4 . . ?
 C203 C204 H20H 111.0 . . ?
 C203 C204 H20I 111.0 . . ?
 C203 C204 C205 103.9(14) . . ?
 H20H C204 H20I 109.0 . . ?
 C205 C204 H20H 111.0 . . ?
 C205 C204 H20I 111.0 . . ?
 C204 C205 H20J 110.1 . . ?
 C204 C205 H20K 110.1 . . ?
 H20J C205 H20K 108.4 . . ?
 C206 C205 C204 107.9(14) . . ?
 C206 C205 H20J 110.1 . . ?
 C206 C205 H20K 110.1 . . ?
 C201 C206 H20L 110.0 . . ?
 C201 C206 H20M 110.0 . . ?
 C205 C206 C201 108.3(11) . . ?
 C205 C206 H20L 110.0 . . ?
 C205 C206 H20M 110.0 . . ?
 H20L C206 H20M 108.4 . . ?
 C201 C207 H20N 109.5 . . ?
 C201 C207 H20O 109.5 . . ?
 C201 C207 H20P 109.5 . . ?
 H20N C207 H20O 109.5 . . ?
 H20N C207 H20P 109.5 . . ?
 H20O C207 H20P 109.5 . . ?
 C88A C87A H87A 108.9 . . ?
 C88A C87A C92A 111(2) . . ?
 C92A C87A H87A 108.9 . . ?
 C93A C87A H87A 108.9 . . ?
 C93A C87A C88A 119(3) . . ?
 C93A C87A C92A 99(2) . . ?
 C87A C88A H88C 108.2 . . ?
 C87A C88A H88D 108.2 . . ?
 H88C C88A H88D 107.3 . . ?
 C89A C88A C87A 116(2) . . ?
 C89A C88A H88C 108.2 . . ?
 C89A C88A H88D 108.2 . . ?
 C87A C92A H92C 109.5 . . ?
 C87A C92A H92D 109.5 . . ?
 H92C C92A H92D 108.1 . . ?
 C91A C92A C87A 110.6(19) . . ?
 C91A C92A H92C 109.5 . . ?
 C91A C92A H92D 109.5 . . ?
 C87A C93A H93D 109.5 . . ?
 C87A C93A H93E 109.5 . . ?
 C87A C93A H93F 109.5 . . ?
 H93D C93A H93E 109.5 . . ?
 H93D C93A H93F 109.5 . . ?
 H93E C93A H93F 109.5 . . ?
 C88A C89A H89C 104.9 . . ?
 C88A C89A H89D 104.9 . . ?
 H89C C89A H89D 105.8 . . ?
 C90A C89A C88A 129(3) . . ?
 C90A C89A H89C 104.9 . . ?
 C90A C89A H89D 104.9 . . ?
 C92A C91A H91C 107.8 . . ?
 C92A C91A H91D 107.8 . . ?
 C92A C91A C90A 118(2) . . ?
 H91C C91A H91D 107.2 . . ?
 C90A C91A H91C 107.8 . . ?
 C90A C91A H91D 107.8 . . ?
 C89A C90A C91A 110(2) . . ?
 C89A C90A H90C 109.6 . . ?
 C89A C90A H90D 109.6 . . ?
 C91A C90A H90C 109.6 . . ?
 C91A C90A H90D 109.6 . . ?
 H90C C90A H90D 108.1 . . ?

_shelx_res_file
;
    kji190019_fa.res created by SHELXL-2014/7

TITL kji190019_fa in P-1
REM P-1 (#2 in standard setting)
CELL 1.54184 16.088283 16.778856 20.169148 87.4702 68.0287 87.9232
ZERR 2 0.000369 0.000394 0.000471 0.0019 0.0022 0.0019
LATT 1
SFAC C H Ge P
UNIT 214 316 8 8
SADI C99 C94 C195 C194
SADI C99 C98 C195 C196
SADI C94 C100 C194 C200
SADI C94 C95 C194 C199
SADI C96 C95 C198 C199
SADI C96 C97 C198 C197
SADI C98 C97 C196 C197
SADI 0.04 C99 C100 C195 C200
SADI 0.04 C99 C95 C195 C199
SADI 0.04 C99 C97 C195 C197
SADI 0.04 C94 C96 C194 C198
SADI 0.04 C94 C98 C194 C196
SADI 0.04 C96 C98 C198 C196
SADI 0.04 C100 C95 C200 C199
SADI 0.04 C95 C97 C199 C197
SADI C105 C104 C203 C204
SADI C105 C106 C203 C202
SADI C104 C103 C204 C205
SADI C102 C101 C206 C201
SADI C102 C103 C206 C205
SADI C107 C101 C207 C201
SADI C101 C106 C201 C202
SADI 0.04 C105 C101 C203 C201
SADI 0.04 C105 C103 C203 C205
SADI 0.04 C104 C102 C204 C206
SADI 0.04 C104 C106 C204 C202
SADI 0.04 C102 C107 C206 C207
SADI 0.04 C102 C106 C206 C202
SADI 0.04 C107 C106 C207 C202
SADI 0.04 C101 C103 C201 C205
SADI C85 C84 C181 C182
SADI C85 C80 C181 C180
SADI C86 C80 C186 C180
SADI C81 C82 C185 C184
SADI C81 C80 C185 C180
SADI C82 C83 C184 C183
SADI C84 C83 C182 C183
SADI 0.04 C85 C86 C181 C186
SADI 0.04 C85 C81 C181 C185
SADI 0.04 C85 C83 C181 C183
SADI 0.04 C86 C81 C186 C185
SADI 0.04 C81 C83 C185 C183
SADI 0.04 C82 C84 C184 C182
SADI 0.04 C82 C80 C184 C180
SADI 0.04 C84 C80 C182 C180
SADI 0.04 C87 C88 C87A C88A
SADI 0.04 C87 C89 C87A C89A
SADI 0.04 C87 C91 C87A C91A
SADI 0.04 C87 C92 C87A C92A
SADI 0.04 C87 C93 C87A C93A
SADI 0.04 C88 C89 C88A C89A
SADI 0.04 C88 C90 C88A C90A
SADI 0.04 C88 C92 C88A C92A
SADI 0.04 C88 C93 C88A C93A
SADI 0.04 C89 C90 C89A C90A
SADI 0.04 C89 C91 C89A C91A
SADI 0.04 C90 C91 C90A C91A
SADI 0.04 C90 C92 C90A C92A
SADI 0.04 C91 C92 C91A C92A
SADI 0.04 C92 C93 C92A C93A
SIMU C199 C99 C94 C98 C100 C95 C97 C96 C195 C194 C196 C197 C198 C200
SIMU C207 C203 C204 C202 C205 C201 C206 C106 C105 C104 C103 C101 C102 C107
SIMU C86 C85 C84 C80 C83 C81 C82 C182 C181 C183 C180 C184 C186 C185
SIMU C90 C87 C88 C92 C93 C89 C91 C91A C93A C87A C92A C88A C89A C90A
RIGU

L.S. 25
PLAN  20
BOND $H
list 4
fmap 2
ACTA
REM <olex2.extras>
REM <HklSrc "%./kji190019_fa.hkl">
REM </olex2.extras>

WGHT    0.043500    1.717500
FVAR       2.01624
GE1   3    0.779482    0.477872    0.236370    11.00000    0.02205    0.02907 =
         0.02456    0.00304   -0.00844   -0.00133
GE2   3    0.606680    0.445601    0.227075    11.00000    0.02218    0.02551 =
         0.02221    0.00088   -0.00784   -0.00144
GE3   3    0.673671    0.367652    0.308257    11.00000    0.02965    0.02931 =
         0.02396    0.00186   -0.00897   -0.00138
GE4   3    0.759431    0.430015    0.123537    11.00000    0.02662    0.02989 =
         0.02347    0.00141   -0.00711    0.00113
P1    4    0.898922    0.548265    0.245699    11.00000    0.02183    0.03758 =
         0.02953    0.00503   -0.00912   -0.00346
P2    4    0.452504    0.457113    0.248943    11.00000    0.02177    0.03002 =
         0.02305    0.00081   -0.00737   -0.00279
P3    4    0.751619    0.303229    0.192076    11.00000    0.02565    0.02712 =
         0.02411    0.00037   -0.00812    0.00143
P4    4    0.657188    0.570473    0.251366    11.00000    0.02330    0.02419 =
         0.02217    0.00128   -0.00800   -0.00161
C1    1    0.998208    0.482369    0.204863    11.00000    0.02671    0.03895 =
         0.02984    0.00278   -0.01103   -0.00364
C2    1    1.020367    0.415549    0.240095    11.00000    0.03256    0.03942 =
         0.03186   -0.00202   -0.01621   -0.00260
C3    1    1.104529    0.378731    0.208682    11.00000    0.03783    0.04122 =
         0.04168   -0.00193   -0.02098    0.00403
AFIX  43
H3    2    1.119849    0.335857    0.232983    11.00000   -1.20000
AFIX   0
C4    1    1.166035    0.403491    0.142848    11.00000    0.03060    0.04545 =
         0.04064   -0.00892   -0.01626    0.00037
C5    1    1.141015    0.465923    0.106712    11.00000    0.02685    0.05260 =
         0.03164   -0.00111   -0.00832   -0.00326
AFIX  43
H5    2    1.180370    0.481646    0.061349    11.00000   -1.20000
AFIX   0
C6    1    1.058743    0.505989    0.136114    11.00000    0.02509    0.04676 =
         0.03145    0.00345   -0.01085   -0.00534
C7    1    0.956367    0.380441    0.309751    11.00000    0.04638    0.04393 =
         0.03814    0.00776   -0.01375    0.00322
AFIX 137
H7A   2    0.973495    0.325892    0.315253    11.00000   -1.50000
H7B   2    0.896678    0.382718    0.309707    11.00000   -1.50000
H7C   2    0.958143    0.410339    0.348681    11.00000   -1.50000
AFIX   0
C8    1    1.037439    0.572835    0.092522    11.00000    0.03676    0.06760 =
         0.03659    0.01765   -0.00480    0.00330
AFIX 137
H8A   2    0.985926    0.559610    0.082404    11.00000   -1.50000
H8B   2    1.087741    0.580623    0.048436    11.00000   -1.50000
H8C   2    1.025042    0.620967    0.118884    11.00000   -1.50000
AFIX   0
C9    1    1.257395    0.364130    0.111465    11.00000    0.03720    0.06142 =
         0.05290   -0.01288   -0.01635    0.01157
AFIX 137
H9A   2    1.298341    0.390268    0.127409    11.00000   -1.50000
H9B   2    1.278377    0.368096    0.060207    11.00000   -1.50000
H9C   2    1.253710    0.308933    0.126773    11.00000   -1.50000
AFIX   0
C10   1    0.898260    0.560803    0.337072    11.00000    0.02553    0.03733 =
         0.03285   -0.00041   -0.00990   -0.00028
C11   1    0.972462    0.604227    0.337308    11.00000    0.03072    0.04221 =
         0.04077   -0.00586   -0.01189   -0.00016
C12   1    0.983247    0.616031    0.401710    11.00000    0.03876    0.05728 =
         0.05196   -0.01068   -0.02013   -0.00498
AFIX  43
H12   2    1.032712    0.643644    0.400927    11.00000   -1.20000
AFIX   0
C13   1    0.922493    0.587849    0.466681    11.00000    0.04630    0.05899 =
         0.04343   -0.00974   -0.02197    0.00067
C14   1    0.848644    0.549511    0.466162    11.00000    0.03639    0.05334 =
         0.03192   -0.00201   -0.01208    0.00206
AFIX  43
H14   2    0.806260    0.531724    0.509546    11.00000   -1.20000
AFIX   0
C15   1    0.834419    0.536075    0.403367    11.00000    0.02966    0.04360 =
         0.03183    0.00098   -0.01073    0.00163
C16   1    1.039391    0.641946    0.270441    11.00000    0.03399    0.05769 =
         0.04825   -0.00419   -0.00933   -0.01556
AFIX 137
H16A  2    1.073556    0.600949    0.239333    11.00000   -1.50000
H16B  2    1.078987    0.674365    0.282891    11.00000   -1.50000
H16C  2    1.008310    0.674580    0.246457    11.00000   -1.50000
AFIX   0
C17   1    0.934895    0.599198    0.536760    11.00000    0.06952    0.09211 =
         0.05021   -0.01261   -0.03169   -0.01095
AFIX 137
H17A  2    0.888131    0.572552    0.575057    11.00000   -1.50000
H17B  2    0.932323    0.655106    0.545804    11.00000   -1.50000
H17C  2    0.992061    0.577103    0.533669    11.00000   -1.50000
AFIX   0
C18   1    0.749735    0.494321    0.411825    11.00000    0.03249    0.07253 =
         0.02877    0.00682   -0.01122   -0.01067
AFIX 137
H18A  2    0.716477    0.526154    0.389148    11.00000   -1.50000
H18B  2    0.714064    0.486763    0.461770    11.00000   -1.50000
H18C  2    0.764596    0.443388    0.389955    11.00000   -1.50000
AFIX   0
C19   1    0.408265    0.355284    0.260397    11.00000    0.02266    0.03199 =
         0.03065    0.00043   -0.00925   -0.00082
C20   1    0.357968    0.329455    0.331360    11.00000    0.02738    0.03253 =
         0.03325    0.00221   -0.00703   -0.00279
C21   1    0.311652    0.258177    0.343646    11.00000    0.03307    0.03904 =
         0.03833    0.00614   -0.00604   -0.00707
AFIX  43
H21   2    0.278518    0.241628    0.390499    11.00000   -1.20000
AFIX   0
C22   1    0.313464    0.211264    0.288240    11.00000    0.03699    0.03861 =
         0.05126    0.00380   -0.01757   -0.00833
C23   1    0.366411    0.235377    0.219385    11.00000    0.03685    0.03539 =
         0.04368   -0.00378   -0.01826   -0.00359
AFIX  43
H23   2    0.369790    0.203617    0.181780    11.00000   -1.20000
AFIX   0
C24   1    0.415305    0.305952    0.203983    11.00000    0.02498    0.03339 =
         0.03411   -0.00059   -0.01234    0.00102
C25   1    0.354620    0.375572    0.394797    11.00000    0.04632    0.04146 =
         0.02822    0.00531   -0.00337   -0.00981
AFIX 137
H25A  2    0.413546    0.376719    0.396216    11.00000   -1.50000
H25B  2    0.314557    0.350236    0.437970    11.00000   -1.50000
H25C  2    0.333623    0.429136    0.390612    11.00000   -1.50000
AFIX   0
C26   1    0.262109    0.134803    0.303197    11.00000    0.06999    0.05027 =
         0.06899    0.00771   -0.02703   -0.02932
AFIX 137
H26A  2    0.200081    0.145789    0.331035    11.00000   -1.50000
H26B  2    0.286179    0.097625    0.329271    11.00000   -1.50000
H26C  2    0.267384    0.112338    0.258803    11.00000   -1.50000
AFIX   0
C27   1    0.476332    0.324222    0.128074    11.00000    0.03829    0.03323 =
         0.03297   -0.00301   -0.01322   -0.00155
AFIX 137
H27A  2    0.455285    0.371877    0.110679    11.00000   -1.50000
H27B  2    0.476711    0.280535    0.098783    11.00000   -1.50000
H27C  2    0.535991    0.331928    0.126261    11.00000   -1.50000
AFIX   0
C28   1    0.418609    0.506965    0.178846    11.00000    0.02669    0.02818 =
         0.02808   -0.00267   -0.01239   -0.00152
C29   1    0.325342    0.525461    0.202733    11.00000    0.02805    0.03288 =
         0.03402   -0.00313   -0.01325   -0.00007
C30   1    0.292564    0.572095    0.158879    11.00000    0.03000    0.04006 =
         0.04003   -0.00640   -0.01569    0.00655
AFIX  43
H30   2    0.231273    0.583123    0.174726    11.00000   -1.20000
AFIX   0
C31   1    0.346987    0.602785    0.092805    11.00000    0.04145    0.03471 =
         0.03591   -0.00530   -0.02033    0.00707
C32   1    0.437990    0.584403    0.069955    11.00000    0.03919    0.03216 =
         0.02886   -0.00016   -0.01662   -0.00002
AFIX  43
H32   2    0.475878    0.604487    0.025628    11.00000   -1.20000
AFIX   0
C33   1    0.474760    0.536782    0.111171    11.00000    0.03004    0.02939 =
         0.02665   -0.00432   -0.01297   -0.00192
C34   1    0.258991    0.496156    0.273869    11.00000    0.02702    0.05814 =
         0.04044    0.00308   -0.00910    0.00646
AFIX 137
H34A  2    0.278833    0.509735    0.311217    11.00000   -1.50000
H34B  2    0.254497    0.439274    0.273705    11.00000   -1.50000
H34C  2    0.201362    0.520785    0.282015    11.00000   -1.50000
AFIX   0
C35   1    0.308913    0.653740    0.046866    11.00000    0.05237    0.05539 =
         0.04440   -0.00062   -0.02484    0.01778
AFIX 137
H35A  2    0.348011    0.697367    0.025245    11.00000   -1.50000
H35B  2    0.250757    0.674195    0.075998    11.00000   -1.50000
H35C  2    0.303774    0.622043    0.010158    11.00000   -1.50000
AFIX   0
C36   1    0.574154    0.520191    0.078716    11.00000    0.02979    0.04206 =
         0.02439    0.00263   -0.01041   -0.00457
AFIX 137
H36A  2    0.604232    0.553649    0.099670    11.00000   -1.50000
H36B  2    0.595295    0.531135    0.028048    11.00000   -1.50000
H36C  2    0.586357    0.465201    0.087721    11.00000   -1.50000
AFIX   0
C37   1    0.691199    0.227779    0.163719    11.00000    0.03094    0.02686 =
         0.02797    0.00154   -0.01233    0.00278
C38   1    0.607887    0.197041    0.209491    11.00000    0.03178    0.02683 =
         0.03297    0.00307   -0.01235    0.00131
C39   1    0.566866    0.140707    0.183997    11.00000    0.03598    0.03427 =
         0.04178   -0.00032   -0.01381   -0.00446
AFIX  43
H39   2    0.512669    0.119959    0.214790    11.00000   -1.20000
AFIX   0
C40   1    0.603182    0.114351    0.115009    11.00000    0.04527    0.04390 =
         0.04634   -0.00800   -0.01712   -0.00647
C41   1    0.684214    0.145728    0.070245    11.00000    0.04491    0.04593 =
         0.03588   -0.01035   -0.01586    0.00063
AFIX  43
H41   2    0.709388    0.129145    0.023337    11.00000   -1.20000
AFIX   0
C42   1    0.729235    0.201101    0.092927    11.00000    0.03196    0.03388 =
         0.03072   -0.00149   -0.01302    0.00467
C43   1    0.558651    0.220513    0.285643    11.00000    0.03176    0.03282 =
         0.03170    0.00174   -0.00811   -0.00378
AFIX 137
H43A  2    0.593483    0.204382    0.313742    11.00000   -1.50000
H43B  2    0.501788    0.194800    0.304663    11.00000   -1.50000
H43C  2    0.549253    0.277341    0.287133    11.00000   -1.50000
AFIX   0
C44   1    0.556040    0.053382    0.089451    11.00000    0.06786    0.08452 =
         0.06822   -0.02648   -0.01755   -0.02956
AFIX 137
H44A  2    0.595880    0.008722    0.071086    11.00000   -1.50000
H44B  2    0.538500    0.077109    0.052351    11.00000   -1.50000
H44C  2    0.503785    0.035577    0.128678    11.00000   -1.50000
AFIX   0
C45   1    0.817166    0.229581    0.040020    11.00000    0.03468    0.04621 =
         0.02713   -0.00574   -0.00920    0.00125
AFIX 137
H45A  2    0.817010    0.286854    0.038234    11.00000   -1.50000
H45B  2    0.826091    0.210645   -0.006431    11.00000   -1.50000
H45C  2    0.864766    0.209502    0.054340    11.00000   -1.50000
AFIX   0
C46   1    0.858083    0.252514    0.187387    11.00000    0.03303    0.03075 =
         0.03020   -0.00576   -0.01540    0.00439
C47   1    0.943336    0.277787    0.140331    11.00000    0.02959    0.03976 =
         0.03388   -0.00755   -0.01337    0.00558
C48   1    1.019543    0.236169    0.141247    11.00000    0.03056    0.05330 =
         0.04527   -0.01126   -0.01541    0.00744
AFIX  43
H48   2    1.075438    0.252252    0.109335    11.00000   -1.20000
AFIX   0
C49   1    1.015337    0.172023    0.187648    11.00000    0.04250    0.06124 =
         0.05770   -0.00653   -0.02694    0.01672
C50   1    0.931840    0.148262    0.233648    11.00000    0.05369    0.04516 =
         0.05412    0.00273   -0.02985    0.01121
AFIX  43
H50   2    0.927908    0.105091    0.265145    11.00000   -1.20000
AFIX   0
C51   1    0.853205    0.186485    0.234701    11.00000    0.04262    0.03423 =
         0.03830   -0.00274   -0.02109    0.00500
C52   1    0.959741    0.346854    0.087090    11.00000    0.02710    0.04551 =
         0.04181   -0.00128   -0.00810    0.00000
AFIX 137
H52A  2    0.936729    0.334961    0.051140    11.00000   -1.50000
H52B  2    1.022972    0.355731    0.064969    11.00000   -1.50000
H52C  2    0.929983    0.393916    0.111206    11.00000   -1.50000
AFIX   0
C53   1    1.100273    0.129619    0.187539    11.00000    0.05261    0.10717 =
         0.09782    0.01002   -0.03463    0.03074
AFIX 137
H53A  2    1.151494    0.155035    0.152621    11.00000   -1.50000
H53B  2    1.099756    0.074823    0.175896    11.00000   -1.50000
H53C  2    1.103324    0.132162    0.234030    11.00000   -1.50000
AFIX   0
C54   1    0.766172    0.154983    0.286455    11.00000    0.05042    0.04133 =
         0.04811    0.01324   -0.02376    0.00010
AFIX 137
H54A  2    0.732353    0.197207    0.316107    11.00000   -1.50000
H54B  2    0.777776    0.112912    0.315874    11.00000   -1.50000
H54C  2    0.732572    0.134629    0.260574    11.00000   -1.50000
AFIX   0
C55   1    0.649662    0.646797    0.184021    11.00000    0.02975    0.02477 =
         0.02445    0.00093   -0.01093   -0.00180
C56   1    0.564205    0.681649    0.195778    11.00000    0.03495    0.02629 =
         0.03128   -0.00256   -0.01455    0.00005
C57   1    0.553787    0.733154    0.143271    11.00000    0.03985    0.03161 =
         0.03810   -0.00047   -0.01982    0.00656
AFIX  43
H57   2    0.497219    0.755106    0.150699    11.00000   -1.20000
AFIX   0
C58   1    0.624272    0.753032    0.080405    11.00000    0.05193    0.03199 =
         0.03317    0.00413   -0.02016   -0.00095
C59   1    0.707825    0.720043    0.070863    11.00000    0.04327    0.03178 =
         0.02760    0.00506   -0.01069   -0.00610
AFIX  43
H59   2    0.756171    0.733766    0.029478    11.00000   -1.20000
AFIX   0
C60   1    0.722576    0.666857    0.120949    11.00000    0.03458    0.02666 =
         0.02609    0.00184   -0.01110   -0.00424
C61   1    0.482458    0.666509    0.261806    11.00000    0.03141    0.03334 =
         0.03540   -0.00017   -0.01156    0.00336
AFIX 137
H61A  2    0.481407    0.611131    0.276198    11.00000   -1.50000
H61B  2    0.429695    0.680118    0.251893    11.00000   -1.50000
H61C  2    0.483972    0.698594    0.299571    11.00000   -1.50000
AFIX   0
C62   1    0.610433    0.808336    0.024107    11.00000    0.07169    0.05285 =
         0.04412    0.01446   -0.02431    0.00953
AFIX 137
H62A  2    0.587255    0.858927    0.044476    11.00000   -1.50000
H62B  2    0.568610    0.785436    0.007081    11.00000   -1.50000
H62C  2    0.666637    0.815797   -0.015020    11.00000   -1.50000
AFIX   0
C63   1    0.817009    0.635063    0.102777    11.00000    0.03187    0.03507 =
         0.02944    0.00590   -0.00437   -0.00310
AFIX 137
H63A  2    0.828783    0.626770    0.145879    11.00000   -1.50000
H63B  2    0.858392    0.672806    0.071618    11.00000   -1.50000
H63C  2    0.824038    0.585350    0.079254    11.00000   -1.50000
AFIX   0
C64   1    0.620519    0.625186    0.335372    11.00000    0.03171    0.02678 =
         0.02260    0.00165   -0.01105   -0.00131
C65   1    0.549722    0.599467    0.397958    11.00000    0.03308    0.02992 =
         0.02593    0.00118   -0.01156    0.00172
C66   1    0.523859    0.645762    0.458439    11.00000    0.04519    0.03608 =
         0.02446    0.00140   -0.01209   -0.00066
AFIX  43
H66   2    0.476569    0.628967    0.499375    11.00000   -1.20000
AFIX   0
C67   1    0.565906    0.715602    0.459741    11.00000    0.05579    0.03470 =
         0.02672   -0.00154   -0.01653    0.00228
C68   1    0.638072    0.737873    0.398920    11.00000    0.05283    0.03044 =
         0.03574   -0.00243   -0.02028   -0.00499
AFIX  43
H68   2    0.668732    0.783547    0.399674    11.00000   -1.20000
AFIX   0
C69   1    0.666497    0.694695    0.336813    11.00000    0.03735    0.02917 =
         0.03029    0.00022   -0.01572   -0.00133
C70   1    0.500584    0.523564    0.403801    11.00000    0.03749    0.03648 =
         0.02396    0.00144   -0.00676   -0.00509
AFIX 137
H70A  2    0.475581    0.524056    0.367386    11.00000   -1.50000
H70B  2    0.453272    0.519189    0.450050    11.00000   -1.50000
H70C  2    0.541455    0.478877    0.397706    11.00000   -1.50000
AFIX   0
C71   1    0.534049    0.766409    0.524766    11.00000    0.08009    0.04697 =
         0.03501   -0.01145   -0.01682   -0.00223
AFIX 137
H71A  2    0.508363    0.815507    0.514124    11.00000   -1.50000
H71B  2    0.583852    0.777755    0.537851    11.00000   -1.50000
H71C  2    0.489650    0.738311    0.563723    11.00000   -1.50000
AFIX   0
C72   1    0.746291    0.725097    0.274420    11.00000    0.04094    0.03533 =
         0.03848   -0.00172   -0.01228   -0.01221
AFIX 137
H72A  2    0.786486    0.681308    0.253879    11.00000   -1.50000
H72B  2    0.776795    0.763361    0.290641    11.00000   -1.50000
H72C  2    0.726394    0.749976    0.239019    11.00000   -1.50000
AFIX   0

C73   1    1.271467   -0.053631    0.167045    11.00000    0.05215    0.05885 =
         0.05114    0.00393   -0.01837    0.00504
AFIX  13
H73   2    1.221186   -0.029076    0.205507    11.00000   -1.20000
AFIX   0
C74   1    1.337115   -0.087211    0.199389    11.00000    0.05879    0.04928 =
         0.06118   -0.00095   -0.02985   -0.00168
AFIX  23
H74A  2    1.355928   -0.044413    0.221066    11.00000   -1.20000
H74B  2    1.389847   -0.107954    0.161549    11.00000   -1.20000
AFIX   0
C75   1    1.297976   -0.153322    0.255609    11.00000    0.07999    0.06355 =
         0.06965    0.01286   -0.04361   -0.00907
AFIX  23
H75A  2    1.344339   -0.175481    0.271299    11.00000   -1.20000
H75B  2    1.250702   -0.131079    0.296755    11.00000   -1.20000
AFIX   0
C76   1    1.260664   -0.218747    0.226992    11.00000    0.08834    0.05846 =
         0.07633    0.00976   -0.04450   -0.01370
AFIX  23
H76A  2    1.231547   -0.257274    0.265282    11.00000   -1.20000
H76B  2    1.309299   -0.246076    0.190296    11.00000   -1.20000
AFIX   0
C77   1    1.193437   -0.185586    0.195617    11.00000    0.06641    0.07163 =
         0.06603    0.00584   -0.03154   -0.01717
AFIX  23
H77A  2    1.173863   -0.228303    0.174374    11.00000   -1.20000
H77B  2    1.141309   -0.164011    0.233490    11.00000   -1.20000
AFIX   0
C78   1    1.234611   -0.120807    0.139410    11.00000    0.05846    0.08117 =
         0.05349    0.00450   -0.02685   -0.00523
AFIX  23
H78A  2    1.282641   -0.144078    0.099362    11.00000   -1.20000
H78B  2    1.189524   -0.099209    0.122008    11.00000   -1.20000
AFIX   0
C79   1    1.311754    0.010048    0.110410    11.00000    0.06363    0.06541 =
         0.06118    0.01007   -0.01742    0.00278
AFIX 137
H79A  2    1.329090    0.053819    0.131157    11.00000   -1.50000
H79B  2    1.268406    0.028484    0.090678    11.00000   -1.50000
H79C  2    1.363521   -0.011449    0.073188    11.00000   -1.50000
AFIX   0

PART 1
C80   1    0.947702   -0.113727    0.106528    10.70049    0.12026    0.07695 =
         0.09868   -0.00080   -0.05435    0.00520
AFIX  13
H80   2    1.001173   -0.085287    0.075460    10.70049   -1.20000
AFIX   0
C81   1    0.885080   -0.051148    0.149635    10.70049    0.13875    0.07721 =
         0.09278   -0.02324   -0.06849    0.02528
AFIX  23
H81A  2    0.836256   -0.077389    0.187515    10.70049   -1.20000
H81B  2    0.916795   -0.020617    0.172116    10.70049   -1.20000
AFIX   0
C82   1    0.846079    0.005474    0.109554    10.70049    0.20708    0.07976 =
         0.10755   -0.03099   -0.08874    0.05320
AFIX  23
H82A  2    0.795087    0.033212    0.143646    10.70049   -1.20000
H82B  2    0.890428    0.045033    0.084385    10.70049   -1.20000
AFIX   0
C83   1    0.816955   -0.031707    0.057916    10.70049    0.20560    0.12595 =
         0.13532   -0.06187   -0.11276    0.10539
AFIX  23
H83A  2    0.758216   -0.053688    0.083831    10.70049   -1.20000
H83B  2    0.809795    0.009981    0.025472    10.70049   -1.20000
AFIX   0
C84   1    0.874062   -0.094432    0.015081    10.70049    0.11503    0.06332 =
         0.08728   -0.01383   -0.04864    0.01567
AFIX  23
H84A  2    0.923168   -0.070282   -0.024116    10.70049   -1.20000
H84B  2    0.839655   -0.124619   -0.005299    10.70049   -1.20000
AFIX   0
C85   1    0.911662   -0.150424    0.057474    10.70049    0.07736    0.05371 =
         0.08341   -0.01093   -0.03395    0.00596
AFIX  23
H85A  2    0.864846   -0.186644    0.085548    10.70049   -1.20000
H85B  2    0.959311   -0.182214    0.024119    10.70049   -1.20000
AFIX   0
C86   1    0.979836   -0.172999    0.149038    10.70049    0.07303    0.10002 =
         0.08687    0.00189   -0.02985    0.01224
AFIX 137
H86A  2    1.005528   -0.145628    0.177358    10.70049   -1.50000
H86B  2    1.024374   -0.207692    0.117294    10.70049   -1.50000
H86C  2    0.930354   -0.203947    0.179910    10.70049   -1.50000
AFIX   0

C87   1    0.238753    0.699773    0.475287    10.80327    0.10274    0.07616 =
         0.06267    0.01536   -0.01194    0.00740
AFIX  13
H87   2    0.242944    0.669727    0.516745    10.80327   -1.20000
AFIX   0
C88   1    0.150038    0.741403    0.499275    10.80327    0.05680    0.11991 =
         0.09108   -0.01373   -0.00843   -0.01529
AFIX  23
H88A  2    0.103290    0.702777    0.520913    10.80327   -1.20000
H88B  2    0.140887    0.766470    0.458201    10.80327   -1.20000
AFIX   0
C89   1    0.143140    0.804251    0.552903    10.80327    0.10494    0.11713 =
         0.12023   -0.01257   -0.03948    0.00154
AFIX  23
H89A  2    0.084930    0.830758    0.565577    10.80327   -1.20000
H89B  2    0.144887    0.777291    0.595921    10.80327   -1.20000
AFIX   0
C90   1    0.205226    0.859892    0.532713    10.80327    0.15356    0.11735 =
         0.08473   -0.00496   -0.06179   -0.00759
AFIX  23
H90A  2    0.197015    0.893787    0.572516    10.80327   -1.20000
H90B  2    0.198813    0.892955    0.494158    10.80327   -1.20000
AFIX   0
C91   1    0.304177    0.819356    0.506194    10.80327    0.11740    0.13026 =
         0.08099    0.02973   -0.03759   -0.03794
AFIX  23
H91A  2    0.348593    0.860440    0.486978    10.80327   -1.20000
H91B  2    0.313678    0.793005    0.546641    10.80327   -1.20000
AFIX   0
C92   1    0.316145    0.759015    0.449264    10.80327    0.07350    0.12562 =
         0.08200    0.02968   -0.03534   -0.01907
AFIX  23
H92A  2    0.372785    0.730278    0.438865    10.80327   -1.20000
H92B  2    0.317288    0.786498    0.405608    10.80327   -1.20000
AFIX   0
C93   1    0.256582    0.643151    0.417512    10.80327    0.15819    0.09057 =
         0.07376    0.01168   -0.01650    0.02560
AFIX 137
H93A  2    0.207722    0.607053    0.429824    10.80327   -1.50000
H93B  2    0.311024    0.613506    0.411234    10.80327   -1.50000
H93C  2    0.262619    0.671997    0.373832    10.80327   -1.50000
AFIX   0

C94   1    0.516905    1.023872    0.618090    10.60006    0.12467    0.07128 =
         0.11575   -0.00734   -0.04431   -0.04246
AFIX  13
H94   2    0.516239    1.071446    0.588291    10.60006   -1.20000
AFIX   0
C95   1    0.423632    0.993112    0.642850    10.60006    0.12135    0.07139 =
         0.10215    0.01236   -0.06142   -0.03397
AFIX  23
H95A  2    0.421380    0.942379    0.668395    10.60006   -1.20000
H95B  2    0.408974    0.983733    0.601406    10.60006   -1.20000
AFIX   0
C96   1    0.354338    1.049354    0.690816    10.60006    0.09730    0.06426 =
         0.10895    0.02509   -0.06210   -0.02875
AFIX  23
H96A  2    0.298604    1.021503    0.714535    10.60006   -1.20000
H96B  2    0.343123    1.093315    0.662181    10.60006   -1.20000
AFIX   0
C97   1    0.385948    1.082403    0.747650    10.60006    0.09325    0.10037 =
         0.11674   -0.01664   -0.05577    0.01420
AFIX  23
H97A  2    0.349198    1.129133    0.767417    10.60006   -1.20000
H97B  2    0.374451    1.042603    0.786225    10.60006   -1.20000
AFIX   0
C98   1    0.477058    1.103733    0.724509    10.60006    0.10424    0.12124 =
         0.15515   -0.04686   -0.06550   -0.00700
AFIX  23
H98A  2    0.492203    1.106439    0.766594    10.60006   -1.20000
H98B  2    0.482317    1.157155    0.703111    10.60006   -1.20000
AFIX   0
C99   1    0.545505    1.052087    0.673032    10.60006    0.10211    0.07271 =
         0.11679   -0.01477   -0.05709   -0.01440
AFIX  23
H99A  2    0.600175    1.081749    0.650400    10.60006   -1.20000
H99B  2    0.558943    1.006493    0.698879    10.60006   -1.20000
AFIX   0
C100  1    0.585486    0.967163    0.567464    10.60006    0.15605    0.07689 =
         0.13183   -0.01838   -0.04408   -0.03747
AFIX 137
H10A  2    0.589994    0.918763    0.593235    10.60006   -1.50000
H10B  2    0.642857    0.991983    0.548166    10.60006   -1.50000
H10C  2    0.566719    0.955092    0.529166    10.60006   -1.50000
AFIX   0

C101  1    0.964898    0.949757    0.408169    10.52155    0.07685    0.07531 =
         0.07009   -0.00283   -0.01586   -0.00961
AFIX  13
H101  2    0.926727    0.979537    0.449785    10.52155   -1.20000
AFIX   0
C102  1    0.910611    0.938664    0.363475    10.52155    0.13077    0.09010 =
         0.10991    0.02230   -0.06586   -0.01923
AFIX  23
H10D  2    0.893741    0.990741    0.349075    10.52155   -1.20000
H10E  2    0.947654    0.911759    0.320420    10.52155   -1.20000
AFIX   0
C103  1    0.829153    0.892714    0.399526    10.52155    0.11812    0.09005 =
         0.15535    0.01404   -0.08228   -0.02002
AFIX  23
H10F  2    0.799556    0.885476    0.366295    10.52155   -1.20000
H10G  2    0.788420    0.922567    0.439245    10.52155   -1.20000
AFIX   0
C104  1    0.849690    0.809673    0.427868    10.52155    0.11571    0.07968 =
         0.15320    0.01316   -0.06025   -0.01244
AFIX  23
H10H  2    0.794963    0.780204    0.450939    10.52155   -1.20000
H10I  2    0.890484    0.778753    0.388989    10.52155   -1.20000
AFIX   0
C105  1    0.890244    0.825764    0.478555    10.52155    0.10734    0.10925 =
         0.12865    0.03234   -0.03963   -0.02215
AFIX  23
H10J  2    0.901206    0.776205    0.500871    10.52155   -1.20000
H10K  2    0.850375    0.859324    0.515683    10.52155   -1.20000
AFIX   0
C106  1    0.985064    0.871024    0.435974    10.52155    0.09701    0.09234 =
         0.10774    0.00359   -0.04143    0.00419
AFIX  23
H10L  2    1.016122    0.878243    0.468193    10.52155   -1.20000
H10M  2    1.023329    0.839133    0.396722    10.52155   -1.20000
AFIX   0
C107  1    1.044189    1.000825    0.368712    10.52155    0.09868    0.11653 =
         0.12999    0.02662   -0.03563   -0.03229
AFIX 137
H10N  2    1.080565    0.976234    0.324889    10.52155   -1.50000
H10O  2    1.078979    1.006362    0.397838    10.52155   -1.50000
H10P  2    1.023723    1.052532    0.358181    10.52155   -1.50000
AFIX   0

PART 0
PART 2
C180  1    0.853180   -0.097510    0.079043    10.29951    0.11357    0.08371 =
         0.09861   -0.02712   -0.05516    0.03063
AFIX  13
H180  2    0.803276   -0.129218    0.111294    10.29951   -1.20000
AFIX   0
C181  1    0.935002   -0.148818    0.056596    10.29951    0.10023    0.07122 =
         0.08700   -0.01389   -0.03522    0.02095
AFIX  23
H18D  2    0.984358   -0.118411    0.023369    10.29951   -1.20000
H18E  2    0.925899   -0.193458    0.031277    10.29951   -1.20000
AFIX   0
C182  1    0.960754   -0.180598    0.116985    10.29951    0.06433    0.06976 =
         0.08104   -0.00024   -0.01874    0.01019
AFIX  23
H18F  2    1.018539   -0.208008    0.097866    10.29951   -1.20000
H18G  2    0.916918   -0.218848    0.145860    10.29951   -1.20000
AFIX   0
C183  1    0.965754   -0.113921    0.163230    10.29951    0.13167    0.09260 =
         0.11790   -0.01144   -0.07411    0.01471
AFIX  23
H18H  2    0.969133   -0.137410    0.206990    10.29951   -1.20000
H18I  2    1.020993   -0.085730    0.138393    10.29951   -1.20000
AFIX   0
C184  1    0.891524   -0.055908    0.182345    10.29951    0.15006    0.08333 =
         0.10895   -0.01579   -0.07902    0.01784
AFIX  23
H18J  2    0.907758   -0.009804    0.201903    10.29951   -1.20000
H18K  2    0.839624   -0.079391    0.219341    10.29951   -1.20000
AFIX   0
C185  1    0.867149   -0.029333    0.120758    10.29951    0.13643    0.08073 =
         0.10472   -0.02577   -0.07288    0.03949
AFIX  23
H18L  2    0.914199    0.004169    0.088601    10.29951   -1.20000
H18M  2    0.812497    0.002946    0.138134    10.29951   -1.20000
AFIX   0
C186  1    0.828916   -0.066210    0.017611    10.29951    0.14091    0.07619 =
         0.11481   -0.02519   -0.07275    0.02534
AFIX 137
H18N  2    0.872422   -0.028233   -0.010564    10.29951   -1.50000
H18O  2    0.770705   -0.040759    0.035684    10.29951   -1.50000
H18P  2    0.828103   -0.109620   -0.011578    10.29951   -1.50000
AFIX   0

C194  1    0.546037    1.019387    0.596423    10.39994    0.12795    0.05809 =
         0.10012    0.02357   -0.06089   -0.00488
AFIX  13
H194  2    0.550900    1.065605    0.563836    10.39994   -1.20000
AFIX   0
C195  1    0.462410    0.981701    0.604727    10.39994    0.12467    0.05378 =
         0.13736    0.00513   -0.06226    0.00848
AFIX  23
H19A  2    0.455306    0.933150    0.634089    10.39994   -1.20000
H19B  2    0.463065    0.967907    0.558331    10.39994   -1.20000
AFIX   0
C196  1    0.385983    1.039201    0.639656    10.39994    0.13158    0.04602 =
         0.12307    0.02275   -0.04857    0.01487
AFIX  23
H19C  2    0.391891    1.085195    0.607470    10.39994   -1.20000
H19D  2    0.330397    1.013670    0.645572    10.39994   -1.20000
AFIX   0
C197  1    0.378924    1.067649    0.709873    10.39994    0.13211    0.07936 =
         0.12339    0.00844   -0.04349    0.00690
AFIX  23
H19E  2    0.367247    1.022973    0.744086    10.39994   -1.20000
H19F  2    0.329178    1.105579    0.727132    10.39994   -1.20000
AFIX   0
C198  1    0.466221    1.107695    0.703742    10.39994    0.14295    0.06928 =
         0.10685    0.03185   -0.05098    0.00250
AFIX  23
H19G  2    0.472034    1.158200    0.677241    10.39994   -1.20000
H19H  2    0.464843    1.118111    0.751072    10.39994   -1.20000
AFIX   0
C199  1    0.545358    1.053031    0.665525    10.39994    0.12113    0.05934 =
         0.09665    0.02553   -0.05490   -0.00943
AFIX  23
H19I  2    0.546181    1.008805    0.697929    10.39994   -1.20000
H19J  2    0.600033    1.082290    0.654767    10.39994   -1.20000
AFIX   0
C200  1    0.631584    0.967846    0.560442    10.39994    0.14715    0.12733 =
         0.17097   -0.04054   -0.07896    0.01729
AFIX 137
H20A  2    0.628959    0.919825    0.588788    10.39994   -1.50000
H20B  2    0.683338    0.997265    0.556651    10.39994   -1.50000
H20C  2    0.635574    0.954447    0.513546    10.39994   -1.50000
AFIX   0

C201  1    1.011103    0.918789    0.389540    10.47845    0.08642    0.07880 =
         0.07402   -0.00315   -0.02100   -0.01309
AFIX  13
H201  2    1.048271    0.870546    0.373565    10.47845   -1.20000
AFIX   0
C202  1    0.953643    0.924323    0.348397    10.47845    0.10372    0.09522 =
         0.09287    0.00031   -0.04015   -0.01680
AFIX  23
H20D  2    0.990213    0.929327    0.297815    10.47845   -1.20000
H20E  2    0.915088    0.971483    0.361486    10.47845   -1.20000
AFIX   0
C203  1    0.892359    0.845123    0.363584    10.47845    0.13780    0.12301 =
         0.10935   -0.00417   -0.06431   -0.03330
AFIX  23
H20F  2    0.851264    0.851455    0.338631    10.47845   -1.20000
H20G  2    0.930754    0.798887    0.345095    10.47845   -1.20000
AFIX   0
C204  1    0.840582    0.831744    0.441271    10.47845    0.12117    0.11731 =
         0.11717    0.00493   -0.05795   -0.05354
AFIX  23
H20H  2    0.806148    0.783451    0.450205    10.47845   -1.20000
H20I  2    0.800114    0.876482    0.460748    10.47845   -1.20000
AFIX   0
C205  1    0.914595    0.823707    0.474588    10.47845    0.10179    0.09413 =
         0.07601    0.00030   -0.02517   -0.02311
AFIX  23
H20J  2    0.887976    0.807159    0.524667    10.47845   -1.20000
H20K  2    0.959568    0.784033    0.449752    10.47845   -1.20000
AFIX   0
C206  1    0.956218    0.902703    0.467173    10.47845    0.10255    0.11053 =
         0.07328   -0.01180   -0.01880   -0.03022
AFIX  23
H20L  2    0.994087    0.902728    0.494963    10.47845   -1.20000
H20M  2    0.910092    0.943877    0.484667    10.47845   -1.20000
AFIX   0
C207  1    1.074974    0.983805    0.378012    10.47845    0.10847    0.13891 =
         0.09000    0.00883   -0.02331   -0.05578
AFIX 137
H20N  2    1.114700    0.986205    0.328712    10.47845   -1.50000
H20O  2    1.109178    0.973844    0.407738    10.47845   -1.50000
H20P  2    1.042570    1.033637    0.390089    10.47845   -1.50000
AFIX   0

C87A  1    0.255402    0.721609    0.426061    10.19673    0.09518    0.11072 =
         0.10723    0.00381   -0.04345   -0.01505
AFIX  13
H87A  2    0.292155    0.745939    0.379711    10.19673   -1.20000
AFIX   0
C88A  1    0.305423    0.721593    0.474129    10.19673    0.08935    0.11293 =
         0.10835    0.01669   -0.04527   -0.02115
AFIX  23
H88C  2    0.292526    0.672671    0.503275    10.19673   -1.20000
H88D  2    0.368972    0.720423    0.445003    10.19673   -1.20000
AFIX   0
C92A  1    0.164306    0.770588    0.457774    10.19673    0.08818    0.11019 =
         0.11520   -0.00907   -0.05176   -0.00288
AFIX  23
H92C  2    0.136701    0.775927    0.422456    10.19673   -1.20000
H92D  2    0.123528    0.742137    0.499512    10.19673   -1.20000
AFIX   0
C93A  1    0.221079    0.648765    0.414373    10.19673    0.09038    0.10907 =
         0.18686   -0.00858   -0.09396   -0.00220
AFIX 137
H93D  2    0.264351    0.606429    0.410144    10.19673   -1.50000
H93E  2    0.209183    0.653919    0.371136    10.19673   -1.50000
H93F  2    0.166555    0.636818    0.453955    10.19673   -1.50000
AFIX   0
C89A  1    0.287809    0.786483    0.520244    10.19673    0.12372    0.11585 =
         0.11020    0.01689   -0.04134   -0.02480
AFIX  23
H89C  2    0.251528    0.764640    0.567121    10.19673   -1.20000
H89D  2    0.345260    0.797919    0.522660    10.19673   -1.20000
AFIX   0
C91A  1    0.180062    0.850581    0.477976    10.19673    0.13391    0.12525 =
         0.12717   -0.01391   -0.06327   -0.01065
AFIX  23
H91C  2    0.123015    0.872148    0.509800    10.19673   -1.20000
H91D  2    0.199618    0.884622    0.435030    10.19673   -1.20000
AFIX   0
C90A  1    0.250722    0.857529    0.515724    10.19673    0.11275    0.10686 =
         0.09500    0.01224   -0.04183   -0.03102
AFIX  23
H90C  2    0.296954    0.894577    0.488300    10.19673   -1.20000
H90D  2    0.220723    0.877981    0.563266    10.19673   -1.20000
AFIX   0
HKLF 4

REM  kji190019_fa in P-1
REM R1 =  0.0339 for   14546 Fo > 4sig(Fo)  and  0.0461 for all   17827 data
REM   1321 parameters refined using   2013 restraints

END

WGHT      0.0436      1.7196

REM Highest difference peak  1.133,  deepest hole -0.444,  1-sigma level  0.056
Q1    1   0.6770  0.3232  0.3348  11.00000  0.05    1.13
Q2    1   0.8870 -0.1338  0.1355  11.00000  0.05    0.57
Q3    1   0.1858  0.7945  0.5102  11.00000  0.05    0.45
Q4    1   0.7989  0.4081  0.0823  11.00000  0.05    0.45
Q5    1   0.2990  0.6756  0.4287  11.00000  0.05    0.42
Q6    1   1.2970 -0.0816  0.1229  11.00000  0.05    0.41
Q7    1   1.3207 -0.1895  0.2089  11.00000  0.05    0.39
Q8    1   0.8080  0.9068  0.4886  11.00000  0.05    0.37
Q9    1   0.3918  0.9831  0.5886  11.00000  0.05    0.36
Q10   1   1.1813 -0.0894  0.1796  11.00000  0.05    0.36
Q11   1   0.6575  0.6042  0.2084  11.00000  0.05    0.35
Q12   1   0.9667  0.8497  0.3591  11.00000  0.05    0.33
Q13   1   0.5831  0.3905  0.3128  11.00000  0.05    0.32
Q14   1   0.6850  0.4390  0.1732  11.00000  0.05    0.32
Q15   1   0.1800  0.6628  0.4767  11.00000  0.05    0.31
Q16   1   1.2108 -0.1857  0.2647  11.00000  0.05    0.31
Q17   1   0.6231  0.3949  0.2742  11.00000  0.05    0.31
Q18   1   0.9166 -0.0640  0.0454  11.00000  0.05    0.29
Q19   1   0.7243  0.5249  0.2418  11.00000  0.05    0.28
Q20   1   0.1947  0.6747  0.4490  11.00000  0.05    0.28
;
_shelx_res_checksum                54582
_shelx_hkl_file
;
   0   0   2 412000. 2293.99   2
   0   0   3 198767. 1969.25   2
   0   0  -4 4301.51 382.499   1
   0   0   4 3977.01 354.179   2
   0   0  -5 22094.7 906.097   1
   0   0   5 21779.3 860.666   2
   0   0  -6 101478. 2090.71   1
   0   0   6 95835.5 1975.31   2
   0   0  -7 8331.43 704.333   1
   0   0   7 7278.20 643.333   2
   0   0  -8 17970.2 1077.45   1
   0   0   8 17505.4 1045.75   2
   0   0  -9 55942.4 2024.36   1
   0   0 -10 886.185 392.164   1
   0   0 -11 35222.8 1861.07   1
   0   0  11 34558.5 877.351  34
   0   0  11 33728.0 871.579  13
   0   0  11 34694.5 862.914  30
   0   0  12 22.1735 129.054  13
   0   0  12-59.5696 125.209   5
   0   0  12 88.6081 107.142  18
   0   0 -12 45.2160 119.887  25
   0   0  12-64.3479 121.149  34
   0   0  12 11.4302 136.749  30
   0   0  13 9565.59 517.892  30
   0   0  13 7910.11 467.116   5
   0   0 -13 7972.88 1036.41   1
   0   0  13 8425.33 507.815  13
   0   0 -13 8860.58 497.875  25
   0   0  13 9119.39 488.768  18
   0   0  13 8530.38 489.280  34
   0   0 -14 23292.3 1803.54   1
   0   0  14 25720.9 831.845  18
   0   0  14 25195.4 854.633   5
   0   0  14 26497.7 882.111  30
   0   0 -14 24945.2 866.066  25
   0   0  14 26109.8 885.776  34
   0   0  15 362.578 236.486  20
   0   0 -15 8.99722 402.827   1
   0   0  15 130.083 146.642   5
   0   0  15 151.561 160.311  34
   0   0  15 332.795 199.500  30
   0   0  16 6188.71 472.778  34
   0   0  16 6332.81 469.047   5
   0   0 -16 8060.79 1151.60   1
   0   0  16 6821.59 497.328  30
   0   0  16 6890.41 555.423  20
   0   0  17 14942.7 727.097  30
   0   0  17 14896.8 718.787  34
   0   0  17 15254.0 810.587  20
   0   0  17 16177.5 731.672   5
   0   0  18 6489.82 481.588  30
   0   0  18 6615.65 560.562  20
   0   0  18 7570.09 601.118  35
   0   0  18 7072.06 494.664  34
   0   0  18 6572.34 466.438   5
   0   0  19 9633.00 558.908  34
   0   0  19 10567.3 653.400  20
   0   0  19 9647.61 581.273   6
   0   0  19 9597.40 644.842  35
   0   0  19 10053.1 565.060  30
   0   0  20 213.173 143.007  30
   0   0  20 232.491 162.458   6
   0   0  20 201.501 161.967  34
   0   0  20 299.020 201.529  20
   0   0  20 194.447 207.491  35
   0   0  21-142.389 109.776  30
   0   0  21-82.5306 185.453  35
   0   0  21-147.900 177.892  20
   0   0  22-179.922 148.577  20
   0   0  22 149.429 127.888  35
   0  -1  22 967.972 184.204  20
   0  -1  22 880.398 191.230  35
   0  -1  21 134.460 178.113  35
   0  -1  21 9.88913 149.099  20
   0  -1  21 22.4932 122.232   6
   0  -1  20-30.6360 210.393  35
   0  -1  20 269.064 132.483  30
   0  -1  20 156.153 176.203   6
   0  -1  20 164.779 179.638  20
   0  -1  19 4020.73 405.642   6
   0  -1  19 4425.19 474.602  35
   0  -1  19 4383.59 380.710  30
   0  -1  19 4565.10 461.244  20
   0  -1  19 4306.24 377.246  34
   0  -1  18 3196.14 419.124  20
   0  -1  18 3053.99 355.386  34
   0  -1  18 3259.93 422.436  35
   0  -1  18 3255.05 350.939  30
   0  -1  17 2699.41 316.210   5
   0  -1  17 2893.18 336.843  34
   0  -1  17 3009.63 349.799  30
   0  -1  17 2931.18 390.144  20
   0  -1  16 19456.5 877.081  20
   0  -1  16 21191.6 808.584   5
   0  -1  16 19432.0 809.341  30
   0  -1  16 19880.4 813.704  34
   0  -1  15 447.959 173.874   5
   0  -1  15 238.379 139.502  18
   0  -1  15 566.554 205.084  34
   0  -1  15 269.109 174.720  30
   0  -1  15 342.260 198.355  20
   0  -1  14 26845.5 891.153  30
   0  -1  14 28407.2 981.229  20
   0  -1  14 29880.5 941.367  34
   0   1 -14 28991.2 2020.84   1
   0  -1  14 28580.2 900.256  18
   0  -1  14 28431.6 885.380   5
   0  -1  13 26584.0 849.091  30
   0  -1  13 27527.1 833.076   5
   0   1 -13 26186.0 863.795  25
   0  -1  13 25849.9 819.193  18
   0  -1  13 26995.8 858.373  34
   0   1 -13 23559.6 1745.41   1
   0   1 -12 14911.6 619.314  25
   0  -1  12 15344.3 615.489  30
   0  -1  12 14415.0 586.141  18
   0  -1  12 13948.5 571.930   5
   0  -1  12 14965.7 613.339  34
   0   1 -12 14257.6 1298.62   1
   0  -1  11 119423. 1651.74  13
   0  -1  11 120238. 1612.48  34
   0   1 -11 120331. 3450.58   1
   0  -1  11 120338. 1598.07  30
   0   1 -10 32082.3 1687.70   1
   0   1  -9 113238. 2906.97   1
   0   1  -8 73191.4 2169.64   1
   0   1  -7 17834.6 1018.58   1
   0   1  -6 85021.5 1968.66   1
   0   1  -5 6007.88 513.989   1
   0   1  -4 30230.3 964.758   1
   0   1  -3 13058.4 564.307   1
   0  -1   3 12670.7 291.081   3
   0   1  -2 348727. 2415.48   1
   0  -1   2 357602. 1234.13   3
   0  -1   1 8064.72 191.445   3
   0   1  -1 7768.23 299.583   1
   0   1   1 58768.5 719.776   2
   0   1   2 61171.9 916.020   2
   0   1   3 197016. 1968.62   2
   0   1   4 34378.1 954.297   2
   0   1   5 33708.0 1069.36   2
   0   1   6 145875. 2417.17   2
   0   1   7 143.434 265.000   2
   0  -1  -8 19354.0 1113.95   1
   0   1   8 19195.3 1072.94   2
   0   1   9 14808.2 1021.51   2
   0  -1  -9 14344.3 1052.09   1
   0  -1 -10 4349.67 704.744   1
   0   1  10 3355.88 609.767   2
   0   1  11 8108.97 436.050  34
   0  -1 -11 7425.71 923.322   1
   0   1  11 7647.24 412.923   5
   0   1  11 7328.26 410.892  13
   0   1  12 127.542 104.840  18
   0   1  12 197.397 141.728  13
   0   1  12 73.7831 118.220   5
   0  -1 -12 140.374 104.487  25
   0   1  12 422.273 157.760  34
   0  -1 -12-159.738 354.814   1
   0   1  13 1139.42 187.665  10
   0  -1 -13 1089.34 197.831  25
   0   1  13 1140.89 223.714  13
   0   1  13 897.662 170.901  18
   0  -1 -13 1203.92 451.625   1
   0   1  13 964.553 210.599  30
   0   1  13 1227.04 220.991  34
   0   1  13 1083.79 211.603   5
   0   1  14 7594.07 492.379   5
   0  -1 -14 7824.10 492.953  25
   0  -1 -14 8001.61 1101.14   1
   0   1  14 7839.69 504.420  34
   0   1  14 7972.87 501.516  30
   0   1  14 8803.14 537.414  13
   0   1  15 2802.93 337.713  30
   0  -1 -15 2526.84 308.687  25
   0  -1 -15 3375.39 781.105   1
   0   1  15 2134.79 298.584  34
   0   1  15 2257.01 294.588   5
   0  -1 -16 158.517 301.333   1
   0   1  16 116.233 196.641   5
   0   1  16-66.4763 179.973  34
   0   1  16 106.708 229.635  20
   0   1  16 10.9232 170.844  30
   0   1  17 26315.4 955.436  34
   0   1  17 28306.8 989.662  30
   0   1  17 29080.1 1106.05  20
   0   1  17 26634.3 956.566   5
   0   1  18 1026.69 252.665  30
   0   1  18 1202.17 314.159  35
   0   1  18 851.773 298.343  20
   0   1  18 900.587 229.376  34
   0   1  18 1359.18 246.690   5
   0   1  19 4539.44 396.409   6
   0   1  19 4765.70 406.880  30
   0   1  19 4563.42 456.683  35
   0   1  19 4419.35 391.802   5
   0   1  19 5064.22 487.721  20
   0   1  19 4574.54 398.275  34
   0   1  20 373.939 201.536  35
   0   1  20-182.214 133.086   5
   0   1  20 294.810 207.291  20
   0   1  20 117.918 148.114  30
   0   1  20 211.781 152.294  34
   0   1  21 383.231 146.748  30
   0   1  21 362.819 134.625  34
   0   1  21 682.356 222.969  20
   0   1  21 432.826 184.296  35
   0   1  22 66.2999 118.464  20
   0  -2  22 2067.49 249.946  35
   0  -2  21 246.916 158.089  20
   0  -2  21 252.863 135.601   6
   0  -2  20 1124.16 248.711   6
   0  -2  20 1370.09 289.106  35
   0  -2  20 1378.14 264.046  20
   0  -2  20 1526.57 223.074  30
   0  -2  19 2638.10 311.351  30
   0  -2  19 3115.70 391.878   6
   0  -2  19 2776.96 394.283  35
   0  -2  19 2759.59 357.863  20
   0  -2  18 93.8592 259.613  35
   0  -2  18 54.9853 152.475  30
   0  -2  18-307.458 209.713  20
   0  -2  18 180.855 184.570  34
   0  -2  17 1337.13 257.329  34
   0  -2  17 1453.32 353.292  35
   0  -2  17 1620.70 267.198  30
   0  -2  17 1852.65 338.813  20
   0  -2  16 6896.73 535.489  20
   0  -2  16 6896.02 493.073  34
   0  -2  16 7073.14 498.002  30
   0  -2  16 7099.03 502.072  18
   0  -2  15 1029.73 251.261  20
   0  -2  15 1244.43 241.534  18
   0  -2  15 1015.95 237.388  34
   0  -2  15 1296.50 248.783  30
   0  -2  15 1274.63 214.653   5
   0   2 -15 1137.98 476.735   1
   0  -2  14 21161.7 795.587  34
   0  -2  14 20700.3 840.758  20
   0  -2  14 21547.8 807.777  30
   0   2 -14 21059.1 1768.08   1
   0  -2  14 21684.3 770.953   5
   0  -2  14 20751.1 787.749  18
   0  -2  13 31937.6 932.004  30
   0  -2  13 31270.8 923.370  18
   0  -2  13 31891.6 989.224  20
   0  -2  13 31779.4 906.059  42
   0   2 -13 30028.9 1994.79   1
   0  -2  13 32820.3 897.602   5
   0  -2  13 32834.4 945.491  34
   0  -2  12 43707.5 1037.15  18
   0  -2  12 45497.9 1063.51  34
   0   2 -12 42502.8 2232.93   1
   0  -2  12 43726.9 985.275   5
   0  -2  12 42327.0 1002.02  42
   0  -2  12 41605.3 1016.43  30
   0   2 -11 72292.7 2744.12   1
   0  -2  11 70670.4 1252.54  18
   0  -2  11 71297.2 1249.53  30
   0  -2  11 71768.2 1255.86  34
   0   2 -10 99445.2 2993.99   1
   0   2  -9 20944.1 1320.17   1
   0   2  -8 105024. 2677.44   1
   0   2  -7 3008.77 500.934   1
   0   2  -6 88793.0 2089.94   1
   0   2  -5 51825.0 1472.44   1
   0   2  -4 9497.93 614.398   1
   0  -2   4 9053.19 258.473   3
   0  -2   3 26105.0 439.834   3
   0   2  -3 25127.4 859.128   1
   0  -2   2 93016.4 912.551   3
   0   2  -2 94922.9 1484.69   1
   0   2  -1 21983.8 655.747   1
   0   2   0 68172.6 1089.76   1
   0   2   1 72594.6 1054.94   2
   0   2   2 36210.1 817.123   2
   0   2   3 4868.14 367.514   2
   0   2   4 4245.58 386.433   2
   0   2   5 4262.58 423.779   2
   0   2   6 157104. 2550.80   2
   0   2   7 6687.18 617.848   2
   0   2   8 84465.6 2227.63   2
   0   2   9 42397.9 1714.81   2
   0   2  10 16517.9 1168.15   2
   0  -2 -10 15785.3 1176.84   1
   0  -2 -11 1019.22 467.364   1
   0   2  11 885.462 181.950  34
   0   2  11 578.615 366.309   2
   0   2  11 829.214 166.458  13
   0   2  12 1780.73 252.608  13
   0  -2 -12 1319.00 477.803   1
   0   2  12 1905.75 251.764  34
   0   2  12 1492.67 450.800   2
   0  -2 -12 1213.03 193.956  25
   0   2  13 205.685 149.721   5
   0  -2 -13-81.0396 108.551  25
   0   2  13 24.7306 126.548  13
   0   2  13-7.45930 136.396  34
   0   2  14 426.191 184.690  34
   0   2  14 310.942 181.244   5
   0   2  14 403.607 195.798  30
   0  -2 -14 105.081 277.652   1
   0  -2 -14 412.775 167.994  25
   0   2  14 390.653 197.728  13
   0   2  14 365.415 145.776  10
   0   2  15 20182.8 815.188  34
   0  -2 -15 18722.7 1671.07   1
   0   2  15 19026.3 745.265  10
   0   2  15 19368.5 806.665   5
   0   2  15 18728.4 785.946  30
   0  -2 -15 17406.8 746.128  25
   0   2  15 19618.9 812.497  13
   0   2  16-85.1388 199.098   5
   0   2  16 1.00705 206.483  30
   0  -2 -16 325.413 171.661  25
   0   2  16 143.071 187.974  34
   0   2  17 35980.5 1230.98  20
   0   2  17 35196.3 1112.51  30
   0   2  17 34135.0 1103.27   5
   0   2  17 35799.9 1113.29  34
   0   2  18 755.028 228.473  34
   0   2  18 1001.54 265.176  35
   0   2  18 725.268 223.234  30
   0   2  18 459.302 268.452  20
   0   2  18 1079.83 260.002   5
   0   2  19 543.953 265.135  20
   0   2  19 481.138 198.137  34
   0   2  19 346.835 169.957   5
   0   2  19 622.036 215.101  30
   0   2  19 772.089 259.168  35
   0   2  20-252.420 148.609  30
   0   2  20 51.5000 146.952  34
   0   2  20 324.785 228.405  20
   0   2  20-50.8732 167.400  35
   0   2  20 8.72429 134.682   5
   0   2  21 1220.83 199.046  34
   0   2  21 1497.47 258.198  20
   0   2  21 1111.73 195.757  30
   0   2  21 723.601 191.765  35
   0   2  22 2578.45 270.768  20
   0  -3  21 9936.43 561.284  35
   0  -3  21 9793.70 508.584   6
   0  -3  21 8761.95 473.359  20
   0  -3  20 2907.39 337.984   6
   0  -3  20 2538.20 359.870  35
   0  -3  20 2879.95 335.714  20
   0  -3  19 21080.0 860.297  20
   0  -3  19 22018.8 941.103  35
   0  -3  19 19736.9 754.712  30
   0  -3  19 21414.6 889.911   6
   0  -3  18 1915.83 285.839  30
   0  -3  18 1631.21 328.136   6
   0  -3  18 2078.32 324.905  20
   0  -3  18 1648.32 354.124  35
   0  -3  17 3716.28 418.360  20
   0  -3  17 2889.60 345.221  34
   0  -3  17 3236.72 433.967  35
   0  -3  17 3428.83 367.908  18
   0  -3  17 3373.89 355.014  30
   0  -3  16 1405.36 262.720  30
   0  -3  16 937.686 230.212  18
   0  -3  16 1160.89 284.252  20
   0  -3  16 960.122 237.156  34
   0  -3  15 1325.71 246.348  34
   0  -3  15 1863.64 282.667  30
   0   3 -15 2304.37 694.135   1
   0  -3  15 1373.57 275.772  20
   0  -3  15 1378.30 272.093  18
   0  -3  14 4290.23 398.129  42
   0  -3  14 3779.19 368.751  34
   0  -3  14 3793.65 357.416  30
   0  -3  14 3587.34 374.629  20
   0  -3  14 3896.58 371.221  18
   0  -3  13 25980.9 869.989  18
   0  -3  13 25313.1 840.419  42
   0   3 -13 25470.3 1884.53   1
   0  -3  13 25637.4 843.903  34
   0  -3  13 25621.5 886.117  20
   0  -3  13 25662.1 844.986  30
   0  -3  12 36790.9 1003.58  20
   0  -3  12 35873.2 961.218  34
   0  -3  12 34474.2 942.865  42
   0  -3  12 36236.2 956.888  30
   0  -3  12 35077.4 964.484  18
   0   3 -12 37289.4 2162.69   1
   0  -3  11 26485.9 809.345  20
   0  -3  11 27074.3 795.623  42
   0  -3  11 26424.5 786.727  34
   0  -3  11 26163.1 772.207  30
   0  -3  11 26223.0 796.514  18
   0   3 -11 26688.9 1744.52   1
   0   3 -10 106196. 3183.39   1
   0   3  -9 567.921 474.899   1
   0   3  -8 83167.0 2479.92   1
   0   3  -7 3593.70 584.904   1
   0   3  -6 12218.9 870.316   1
   0  -3   5 6699.00 228.103   3
   0   3  -5 7218.07 636.739   1
   0   3  -4 125723. 2250.39   1
   0  -3   4 122423. 1122.16   3
   0  -3   3 23272.5 553.340   3
   0   3  -3 23006.2 923.967   1
   0   3  -2 68443.0 1449.72   1
   0  -3   1 22533.8 392.865   4
   0   3  -1 22625.5 806.476   1
   0   3   0 39243.8 1022.99   1
   0   3   1 1243.79 222.332   2
   0   3   1 1223.74 243.975   1
   0   3   2 9745.00 507.646   2
   0   3   3 136657. 1938.11   2
   0   3   4 150208. 2183.98   2
   0   3   5 70006.5 1622.05   2
   0   3   6 115318. 2270.05   2
   0   3   7 60006.3 1769.18   2
   0   3   8 11581.9 879.342   2
   0   3   9 7590.80 791.406   2
   0   3  10 5953.38 759.132   2
   0   3  11 21.6117 307.441   2
   0   3  11-2.04410 126.184  13
   0   3  11 17.6440 117.950  34
   0  -3 -11-210.611 409.575   1
   0   3  12 3097.78 664.105   2
   0  -3 -12 3131.49 699.660   1
   0   3  12 4035.95 345.128  13
   0   3  12 3405.63 322.862  34
   0  -3 -13 247.528 137.282  25
   0   3  13 261.978 150.922  34
   0   3  13 548.678 197.404  13
   0   3  14 8608.39 537.017  13
   0  -3 -14 7872.75 492.758  25
   0   3  14 9212.01 560.056  34
   0   3  14 9045.49 555.178   5
   0   3  15 15767.5 755.950   5
   0   3  15 16326.9 708.608  10
   0  -3 -15 17425.8 1652.69   1
   0   3  15 16437.8 749.972  34
   0   3  15 16109.0 743.508  30
   0   3  15 15782.5 740.606  13
   0  -3 -15 15893.4 712.766  25
   0   3  16 8480.07 569.363  13
   0  -3 -16 8599.75 538.767  25
   0   3  16 8854.85 538.235  10
   0   3  16 9157.54 584.847  34
   0   3  16 8302.91 580.975   5
   0   3  16 9155.79 585.016  30
   0   3  17 15030.8 812.369  20
   0   3  17 13690.5 711.297  34
   0   3  17 14381.1 733.804  30
   0   3  17 13890.0 725.913   5
   0  -3 -17 14984.2 705.301  25
   0   3  18 6759.38 525.298  35
   0   3  18 6545.03 501.565  30
   0   3  18 6634.62 562.681  20
   0   3  18 7159.78 528.525   5
   0   3  18 6333.29 494.708  34
   0   3  19 278.398 242.489  20
   0   3  19-10.3172 182.622  35
   0   3  19-14.9826 166.063   5
   0   3  19 12.1817 167.086  30
   0   3  19 33.1481 156.922  34
   0   3  20 128.671 155.000  30
   0   3  20-65.1928 167.317  35
   0   3  20-66.8751 136.429   5
   0   3  20 92.3895 147.052  34
   0   3  20-163.137 206.263  20
   0   3  21 659.975 164.691  34
   0   3  21 229.171 105.802   5
   0   3  21 363.267 177.966  20
   0   3  21 453.099 129.675  30
   0   3  22 2063.94 242.880  20
   0  -4  21 16684.8 643.246   6
   0  -4  21 17884.9 707.306  35
   0  -4  20 13.4517 171.727   6
   0  -4  20-42.0424 154.134  20
   0  -4  20 78.2389 193.671  35
   0  -4  19 26951.0 1026.15  35
   0  -4  19 24775.1 892.315  20
   0  -4  19 27493.7 861.618  30
   0  -4  19 25693.8 972.743   6
   0  -4  18 2733.25 347.730  20
   0  -4  18 3321.50 357.500  18
   0  -4  18 2968.85 325.254  30
   0  -4  18 3692.88 452.434  35
   0  -4  18 3007.21 418.341   6
   0  -4  17 6482.69 497.196  18
   0  -4  17 6795.74 592.093  35
   0  -4  17 5789.74 497.475  20
   0  -4  17 6173.90 459.496  30
   0  -4  16 1129.10 253.532  18
   0  -4  16 856.500 245.530  20
   0  -4  16 1201.81 315.448  35
   0  -4  16 1123.76 230.424  30
   0  -4  15 1102.86 233.415  30
   0  -4  15 1106.84 273.441  42
   0   4 -15 1619.78 638.979   1
   0  -4  15 1134.09 240.458  18
   0  -4  15 1139.74 238.330  34
   0  -4  15 1549.35 285.075  20
   0   4 -14-135.288 371.917   1
   0  -4  14 145.227 151.152  30
   0  -4  14 290.186 186.349  18
   0  -4  14 7.26507 150.140  34
   0  -4  14 248.695 218.634  42
   0  -4  14 86.4921 174.365  20
   0  -4  13 10319.0 575.044  20
   0  -4  13 10865.5 567.930  30
   0  -4  13 10169.8 567.431  18
   0  -4  13 10953.2 593.431  42
   0  -4  13 10782.2 565.393  34
   0   4 -13 11276.8 1323.24   1
   0   4 -12 21324.6 1706.85   1
   0  -4  12 22837.4 777.009  30
   0  -4  12 21637.4 784.260  42
   0  -4  12 21680.8 763.891  34
   0  -4  12 21665.2 792.789  18
   0  -4  12 21797.4 778.868  20
   0  -4  11 3807.77 339.601  18
   0  -4  11 3616.19 340.645  42
   0  -4  11 3571.35 312.416  20
   0   4 -11 3354.18 738.671   1
   0  -4  11 3251.03 299.849  34
   0  -4  11 3796.77 318.781  30
   0  -4  10 57538.4 1160.36  18
   0  -4  10 58319.5 1120.32  34
   0   4 -10 56520.6 2435.56   1
   0  -4  10 57298.8 1149.24  42
   0   4  -9 12933.7 1158.38   1
   0   4  -8 40565.0 1842.13   1
   0   4  -7-103.992 398.292   1
   0   4  -6 11740.1 916.674   1
   0   4  -5 27141.4 1244.73   1
   0  -4   5 26587.3 570.447   3
   0   4  -4 19986.8 1015.00   1
   0  -4   4 19886.8 574.437   3
   0  -4   3 365.981 126.710   3
   0   4  -3 138.447 276.828   1
   0   4  -2 5103.30 501.471   1
   0  -4   1 84949.7 945.601   4
   0   4  -1 85069.9 1772.91   1
   0   4   0 1216.85 302.560   1
   0   4   1 100863. 1764.39   2
   0   4   1 102356. 1887.66   1
   0   4   2 4192.82 400.671   2
   0   4   3 118378. 1997.42   2
   0   4   4 207.746 214.149   2
   0   4   5 100083. 2061.32   2
   0   4   6 23090.6 1085.29   2
   0   4   7 47233.2 1638.77   2
   0   4   8 4464.16 589.205   2
   0   4   9 16771.6 1139.02   2
   0   4  10 34.6134 345.424   2
   0   4  10 477.842 133.186  34
   0   4  10 373.396 141.260  13
   0   4  11 1214.85 200.275  13
   0   4  11 1455.20 495.955   2
   0   4  11 1331.67 219.514  34
   0   4  12 2044.28 538.190   2
   0   4  12 2255.67 285.447  13
   0   4  12 2488.68 293.481  34
   0  -4 -12 1236.59 504.801   1
   0   4  13 7745.90 983.289   2
   0   4  13 6507.30 450.520  13
   0  -4 -13 6910.39 450.706  25
   0  -4 -13 7920.30 1037.62   1
   0   4  13 6584.94 461.017  34
   0  -4 -14 6218.09 450.227  25
   0   4  14 6428.65 480.234  34
   0   4  14 6762.33 504.684   5
   0  -4 -14 6213.65 1053.80   1
   0   4  14 6457.04 475.670  13
   0   4  15 52.8719 176.783  34
   0   4  15 189.515 188.906  13
   0  -4 -15 400.855 177.535  25
   0   4  15 170.177 223.382   5
   0   4  16 23847.4 927.269  30
   0   4  16 23797.0 925.823  13
   0   4  16 23011.4 872.151  10
   0   4  16 23970.0 956.458   5
   0  -4 -16 22682.6 863.642  25
   0   4  16 22863.5 913.761  34
   0   4  17 187.792 147.293  10
   0   4  17 59.8986 234.197   5
   0   4  17 52.0474 203.268  13
   0   4  17 139.168 187.923  34
   0  -4 -17 573.067 197.652  25
   0   4  17 286.021 245.768  20
   0   4  17 81.7332 212.875  30
   0   4  18 10090.9 605.215  30
   0   4  18 10620.2 643.477   5
   0   4  18 9823.02 601.824  34
   0   4  18 9352.83 643.999  20
   0   4  18 9290.94 582.153  35
   0   4  19 1130.60 285.165  20
   0   4  19 1137.98 235.837  35
   0   4  19 1036.43 244.211  30
   0   4  19 1396.12 275.379   5
   0   4  19 1458.79 257.454  34
   0   4  20 960.386 252.092  20
   0   4  20 744.910 200.383   5
   0   4  20 861.377 182.009  34
   0   4  20 849.095 197.061  35
   0   4  20 1107.64 218.649  30
   0   4  21-285.727 128.468   5
   0   4  21-20.4890 116.409  34
   0   4  21-71.0502 107.384  30
   0   4  21 54.0204 127.628  20
   0  -5  21 13385.6 584.354  35
   0  -5  21 12548.7 543.808   6
   0  -5  20 2352.33 302.612   6
   0  -5  20 3183.81 344.877  35
   0  -5  19 14551.5 654.628  20
   0  -5  19 14837.9 747.446  35
   0  -5  19 16111.3 765.087   6
   0  -5  18 4993.63 426.414  18
   0  -5  18 5123.93 407.799  30
   0  -5  18 4723.75 485.710  35
   0  -5  18 4965.02 494.580   6
   0  -5  18 5813.03 462.411  20
   0  -5  17 5270.07 522.517  35
   0  -5  17 5842.58 553.300   6
   0  -5  17 5809.28 473.928  18
   0  -5  17 5655.11 445.329  30
   0  -5  17 5276.31 450.397  20
   0  -5  16 6862.25 515.310  20
   0  -5  16 7095.76 500.687  30
   0  -5  16 7317.97 533.750  18
   0  -5  16 7517.09 602.170  35
   0  -5  15 460.584 184.064  30
   0  -5  15 169.584 248.585  42
   0  -5  15 330.910 205.178  18
   0  -5  15 506.490 195.289  20
   0  -5  15 382.354 239.136  35
   0  -5  14 2148.21 349.125  42
   0  -5  14 2060.96 298.064  30
   0  -5  14 2122.90 299.273  20
   0   5 -14 2391.16 749.976   1
   0  -5  14 2343.31 351.392  35
   0  -5  14 2179.22 321.098  18
   0   5 -13 1185.00 499.558   1
   0  -5  13 959.098 208.360  20
   0  -5  13 618.923 207.603  18
   0  -5  13 605.518 187.914  30
   0  -5  13 983.816 295.955  42
   0   5 -12 1204.73 563.541   1
   0  -5  12 875.083 195.494  20
   0  -5  12 947.310 202.721  30
   0  -5  12 664.210 181.535  34
   0  -5  12 871.357 254.124  42
   0  -5  12 864.407 212.087  18
   0  -5  11 1964.14 247.804  20
   0  -5  11 1787.07 239.277  34
   0  -5  11 1942.19 276.066  18
   0  -5  11 1801.81 291.311  42
   0  -5  11 1986.51 246.476  30
   0   5 -11 1125.31 518.230   1
   0  -5  10 38486.5 925.340  20
   0  -5  10 40302.7 967.793  34
   0  -5  10 40077.2 954.122  30
   0   5 -10 41228.8 2161.45   1
   0  -5  10 41302.7 1032.63  18
   0  -5  10 38564.5 992.811  42
   0   5  -9 50741.8 2277.87   1
   0   5  -8 5281.31 780.033   1
   0   5  -7 11684.0 1057.10   1
   0   5  -6 3233.29 612.019   1
   0   5  -5 4100.19 632.644   1
   0  -5   5 4356.10 294.159   3
   0   5  -4 68429.2 1990.09   1
   0  -5   4 66990.2 1257.95   3
   0   5  -3 2462.01 434.026   1
   0  -5   3 3062.40 316.809   3
   0   5  -2 101330. 2228.06   1
   0   5  -1 5066.35 538.259   1
   0  -5   1 4622.94 262.453   4
   0   5   0 13168.7 793.692   1
   0   5   1 790.651 292.826   2
   0   5   1 731.949 279.831   1
   0   5   2 6069.64 528.144   2
   0   5   3 17995.6 884.896   2
   0   5   4 3305.40 453.666   2
   0   5   5 49595.6 1572.50   2
   0   5   6 3145.91 502.269   2
   0   5   7 55331.2 1876.12   2
   0   5   8 9539.71 857.021   2
   0   5   9 27859.5 1505.87   2
   0   5  10 17209.3 655.916  34
   0   5  10 16200.9 609.412  13
   0   5  11 2502.06 283.914  13
   0   5  11 2300.96 561.166   2
   0   5  11 2288.96 280.598  34
   0   5  12 2957.94 307.045  13
   0   5  12 3046.95 707.466   2
   0   5  12 3644.62 316.157  21
   0   5  12 2879.89 312.997  34
   0  -5 -13 12969.8 1348.31   1
   0   5  13 14757.7 675.880  13
   0   5  13 14018.7 680.947  34
   0   5  13 15362.0 1408.33   2
   0  -5 -14 242.122 172.224  25
   0   5  14 78.0812 186.182  34
   0   5  14-14.2994 163.920  13
   0   5  15 3978.81 414.359  34
   0  -5 -15 3648.15 816.841   1
   0   5  15 3313.28 416.636   5
   0   5  15 3466.36 386.345  13
   0  -5 -15 3454.34 352.772  25
   0   5  16 4387.37 466.571   5
   0   5  16 4618.50 445.687  34
   0  -5 -16 3686.46 370.002  25
   0   5  16 4952.58 432.322  10
   0   5  16 4168.99 424.534  13
   0   5  17 2827.86 372.907  13
   0   5  17 3180.99 377.701  30
   0   5  17 2866.88 372.469  34
   0   5  17 2717.11 381.878  20
   0   5  17 2644.98 363.675   5
   0   5  17 3111.70 338.490  10
   0   5  18 1017.01 266.465   5
   0   5  18 1056.40 291.878  20
   0   5  18 1146.69 226.718  10
   0   5  18 746.392 223.017  30
   0   5  18 1170.58 245.818  34
   0   5  18 1467.43 266.073  35
   0   5  19 2049.02 307.245  30
   0   5  19 1714.07 294.315   5
   0   5  19 2002.87 293.281  34
   0   5  19 2194.44 323.094  20
   0   5  20 2361.97 278.353  34
   0   5  20 2226.04 275.785  30
   0   5  20 2469.24 293.585   5
   0   5  20 2393.69 314.490  20
   0   5  21-43.2584 101.363  34
   0   5  21 135.856 145.514  20
   0   5  21 8.63339 127.252   5
   0   5  21 197.366 115.530  30
   0  -6  20 6715.87 454.726  35
   0  -6  20 7196.30 467.800   6
   0  -6  19 3831.59 396.210  35
   0  -6  19 4207.50 419.314   6
   0  -6  18 9888.60 631.797  35
   0  -6  18 9284.82 549.321  18
   0  -6  18 10007.3 652.844   6
   0  -6  17 946.966 233.521  20
   0  -6  17 762.388 213.884  30
   0  -6  17 774.591 337.566   6
   0  -6  17 741.298 247.699  18
   0  -6  17 657.555 267.898  35
   0  -6  16 4377.82 405.342  30
   0  -6  16 4077.47 467.927  35
   0  -6  16 3652.91 377.703  20
   0  -6  16 4805.92 457.366  18
   0  -6  15 417.921 182.038  20
   0  -6  15 386.308 240.268  35
   0  -6  15 920.122 222.910  30
   0  -6  15 480.764 210.321  18
   0  -6  14-41.7823 157.253  20
   0  -6  14-159.096 218.471  35
   0  -6  14-17.4591 188.218  18
   0  -6  14 139.839 183.404  30
   0  -6  13 257.688 211.282  35
   0  -6  13 286.520 197.639  18
   0  -6  13-9.83946 126.368  20
   0  -6  13 121.711 154.673  30
   0  -6  13 59.3824 256.109  42
   0  -6  12 327.807 139.200  20
   0  -6  12 274.063 179.870  18
   0  -6  12 281.821 161.140  30
   0  -6  12 269.213 157.542  35
   0  -6  12 31.2685 237.926  42
   0   6 -11 4614.85 828.505   1
   0  -6  11 4044.43 340.991  20
   0  -6  11 4043.31 404.989  42
   0  -6  11 3729.67 368.641  18
   0  -6  11 3245.72 312.432  30
   0  -6  10 2411.08 267.301  30
   0  -6  10 2253.10 327.893  42
   0  -6  10 2178.43 286.429  18
   0   6 -10 2337.42 699.134   1
   0  -6   9 16760.0 674.599  42
   0   6  -9 15904.7 1388.33   1
   0  -6   9 16584.2 614.744  30
   0  -6   9 17382.2 682.691  18
   0   6  -8 35.2435 352.842   1
   0   6  -7 5658.23 812.986   1
   0   6  -6 47440.8 2002.25   1
   0  -6   5 2286.04 251.616   3
   0   6  -5 2592.45 591.950   1
   0  -6   4 82452.6 1607.72   3
   0   6  -4 80607.5 2370.45   1
   0   6  -3 29136.6 1399.10   1
   0  -6   3 29160.8 1033.65   3
   0   6  -2 41472.6 1582.95   1
   0  -6   1 12343.3 462.428   4
   0   6  -1 13431.8 903.058   1
   0   6   0 411.106 316.539   1
   0   6   1 1429.43 360.643   2
   0   6   1 1285.42 357.468   1
   0   6   2 5474.33 566.661   2
   0   6   3 5014.15 567.943   2
   0   6   4 9606.30 753.084   2
   0   6   5 4487.68 581.627   2
   0   6   6 34066.0 1478.88   2
   0   6   7 28257.3 1410.72   2
   0   6   8 46463.2 1901.61   2
   0   6   9 5119.87 739.438   2
   0   6   9 4725.53 332.559  13
   0   6  10 31463.7 1742.84   2
   0   6  10 32105.9 887.783  13
   0   6  11 518.528 387.581   2
   0   6  11 10.9731 153.215  13
   0   6  11 143.550 170.548  34
   0   6  12 921.314 228.028  34
   0   6  12 946.973 220.699  13
   0   6  12 932.026 418.548   2
   0   6  13 2095.38 265.866  21
   0   6  13 2060.78 313.912  34
   0   6  13 1525.16 257.536  13
   0  -6 -13 2048.27 573.833   1
   0   6  13 2340.04 633.998   2
   0   6  14 1801.84 579.353   2
   0  -6 -14 473.940 485.097   1
   0   6  14 1569.87 285.292  13
   0   6  14 1176.43 249.474  34
   0   6  15 990.097 270.551  34
   0   6  15 970.476 262.448  13
   0  -6 -15 627.208 178.866  25
   0   6  15 404.869 261.069   5
   0   6  16 487.647 209.408  13
   0   6  16 572.677 236.841  34
   0  -6 -16 562.070 176.211  25
   0   6  16 339.984 257.042   5
   0   6  17 1285.24 256.517  10
   0   6  17 1445.49 298.665  20
   0   6  17 1439.34 287.321  13
   0   6  17 1312.77 275.600  34
   0   6  17 1532.56 297.116  30
   0   6  17 1257.01 312.971   5
   0   6  18 4200.87 408.652  30
   0   6  18 3535.94 343.610  10
   0   6  18 4072.83 423.421  20
   0   6  18 4036.47 401.026  34
   0   6  18 3940.10 419.952   5
   0   6  19 7065.37 482.591  34
   0   6  19 6911.60 497.366  20
   0   6  19 6242.05 467.829  30
   0   6  19 7585.26 519.358   5
   0   6  20 1959.64 268.929  20
   0   6  20 1851.01 251.041  34
   0   6  20 2027.57 276.233   5
   0   6  20 1433.29 229.354  30
   0   6  21 476.277 132.614  30
   0   6  21 373.133 135.351  20
   0  -7  20 8313.13 464.917  35
   0  -7  20 8930.15 484.377   6
   0  -7  19 118.818 179.953  35
   0  -7  19-117.989 199.838   6
   0  -7  18 3155.76 335.121  18
   0  -7  18 2688.17 360.542  35
   0  -7  18 3288.50 402.391   6
   0  -7  17 311.257 209.384  35
   0  -7  17 223.185 282.434   6
   0  -7  17 274.183 201.184  18
   0  -7  16-211.347 143.296  30
   0  -7  16 233.604 212.448  35
   0  -7  16 336.742 282.111   6
   0  -7  16 346.358 204.302  18
   0  -7  15 10669.6 604.545  30
   0  -7  15 9577.55 647.225  35
   0  -7  15 11030.9 676.783  18
   0  -7  15 10378.3 708.558   6
   0  -7  14 2538.45 367.757  35
   0  -7  14 2939.82 343.351  30
   0  -7  14 2785.10 370.310  18
   0  -7  13 2821.24 376.635  18
   0  -7  13 2555.89 360.450  35
   0  -7  13 2144.20 299.806  30
   0   7 -13 2663.09 849.464   1
   0   7 -12 2690.99 749.434   1
   0  -7  12 2371.78 320.014  35
   0  -7  12 2685.71 352.383  18
   0  -7  12 2364.86 300.217  30
   0   7 -11 2074.73 705.574   1
   0  -7  11 2747.18 320.701  35
   0  -7  11 2261.03 368.924  42
   0  -7  11 2261.98 324.051  18
   0  -7  11 2250.74 281.002  30
   0  -7  10 2819.78 328.126  18
   0  -7  10 2830.90 306.637  35
   0   7 -10 3532.75 795.495   1
   0  -7  10 2607.21 356.162  42
   0  -7  10 2471.83 273.526  30
   0  -7   9 7748.72 503.963  42
   0  -7   9 7781.15 463.038  35
   0  -7   9 7713.55 495.033  18
   0   7  -9 8070.83 1029.36   1
   0  -7   9 7978.52 456.223  30
   0  -7   8 1843.32 230.210  30
   0  -7   8 2056.81 265.487  18
   0  -7   8 2002.34 290.122  42
   0   7  -8 1994.75 553.356   1
   0  -7   7 46305.6 1053.75  42
   0   7  -7 48502.9 2235.41   1
   0  -7   7 45100.8 1062.97  18
   0   7  -6-16.4710 504.542   1
   0   7  -5 20197.5 1375.52   1
   0   7  -4 10464.3 1004.77   1
   0  -7   4 11506.2 686.765   3
   0   7  -3 63710.1 2196.76   1
   0  -7   3 62677.7 1666.59   3
   0   7  -2 7378.51 778.821   1
   0  -7   1 24519.5 686.405   4
   0   7  -1 26174.5 1347.61   1
   0   7   0 650.393 351.164   1
   0   7   0 538.738 331.845   2
   0   7   1 167.173 295.032   2
   0   7   1 374.428 308.278   1
   0   7   2 4232.15 579.064   2
   0   7   3 6747.05 707.636   2
   0   7   4 460.406 317.359   2
   0   7   5 18011.1 1137.45   2
   0   7   6 24595.9 1352.95   2
   0   7   7 6219.83 745.901   2
   0   7   8 88154.1 2754.81   2
   0   7   8 82532.8 1343.45  13
   0   7   9 1617.96 502.312   2
   0   7   9 1743.47 234.209  13
   0   7  10 27997.7 1715.70   2
   0   7  10 27925.8 857.637  13
   0   7  11 2997.50 654.193   2
   0   7  11 2524.49 294.381  13
   0   7  11 2122.53 293.599  34
   0   7  12-109.549 158.280  13
   0   7  12 165.255 178.893  34
   0   7  13 4831.04 875.905   2
   0   7  13 4008.15 388.518  13
   0   7  13 4017.58 417.512  34
   0   7  13 4211.47 386.121  21
   0   7  14 1986.10 318.962  13
   0   7  14 2092.69 619.613   2
   0  -7 -14 1889.50 530.486   1
   0   7  14 2221.01 337.478  34
   0   7  14 2182.31 283.263  21
   0   7  15 1608.29 323.760  34
   0   7  15 1483.81 307.529  13
   0  -7 -15 1566.46 243.169  25
   0   7  16 3959.05 442.809  34
   0  -7 -16 3896.30 383.835  25
   0   7  16 4340.59 432.708  13
   0   7  16 4285.62 480.756   5
   0   7  17 4191.56 410.368  10
   0   7  17 4812.90 432.792  13
   0   7  17 4410.77 428.633  20
   0   7  17 4462.25 442.512  34
   0   7  17 5018.02 495.193   5
   0   7  18 701.030 213.498  34
   0   7  18 1025.88 284.078   5
   0   7  18 781.827 240.706  30
   0   7  18 979.017 220.967  10
   0   7  18 749.738 213.364  20
   0   7  18 957.296 223.674  13
   0   7  19 5828.94 435.032  30
   0   7  19 5805.24 451.580   5
   0   7  19 5344.36 418.727  20
   0   7  19 4786.92 363.618  10
   0   7  19 5133.26 408.611  34
   0   7  20 1036.16 223.634   5
   0   7  20 904.362 199.056  20
   0   7  20 528.022 155.261  30
   0   7  20 783.767 183.297  34
   0  -7 -21 552.099 152.644  27
   0  -8  20 1758.94 227.406   6
   0  -8  20 2029.66 229.288  38
   0  -8  19 1185.60 227.706   6
   0  -8  19 976.937 193.211  35
   0  -8  18 195.699 154.252  35
   0  -8  18-85.6358 197.748   6
   0  -8  18 20.9735 144.129  18
   0  -8  17-24.6021 228.254   6
   0  -8  17-65.4919 165.007  18
   0  -8  17 215.340 171.955  35
   0  -8  16 328.272 186.249  35
   0  -8  16 287.907 271.021   6
   0  -8  16 146.014 210.166  18
   0  -8  15 1916.95 357.408   6
   0  -8  15 2068.42 354.398  18
   0  -8  15 2009.68 290.813  30
   0  -8  15 2199.84 336.621  35
   0  -8  14 7791.96 568.410  35
   0  -8  14 7286.00 594.279   6
   0  -8  14 7826.55 595.079  18
   0  -8  14 7790.70 523.688  30
   0  -8  13 631.862 224.821  35
   0  -8  13 492.861 242.366  18
   0  -8  13 502.113 201.449  30
   0  -8  12 12476.2 714.924  18
   0  -8  12 11672.6 651.706  35
   0  -8  12 11024.9 617.276  30
   0   8 -12 11997.0 1452.21   1
   0  -8  11 7466.51 495.909  30
   0  -8  11 7187.94 502.572  35
   0   8 -11 6043.41 1054.66   1
   0  -8  11 6285.71 513.007  18
   0  -8  10 4467.59 427.746  18
   0  -8  10 4038.52 366.316  30
   0   8 -10 4906.04 884.288   1
   0  -8  10 4463.67 385.231  35
   0  -8   9 26745.8 855.908  35
   0  -8   9 27237.0 946.994  18
   0  -8   9 25383.9 830.311  30
   0   8  -9 25579.0 1917.09   1
   0  -8   8 9358.93 496.674  30
   0   8  -8 10861.3 1213.91   1
   0  -8   8 10979.8 592.522  18
   0  -8   7 19446.8 757.145  18
   0   8  -7 17243.5 1464.47   1
   0  -8   7 19515.1 684.948  30
   0   8  -6 1326.86 500.190   1
   0  -8   6 2030.94 269.270  18
   0   8  -5 39007.2 1992.00   1
   0  -8   4 34315.8 1283.28   3
   0   8  -4 34499.2 1820.49   1
   0   8  -3 70415.9 2477.71   1
   0  -8   3 68527.9 1908.43   3
   0   8  -2 19552.1 1316.63   1
   0   8  -1 49059.7 1983.50   1
   0   8   0 342.962 394.158   1
   0   8   0 377.125 322.331   2
   0  -8   0 853.035 210.765   4
   0   8   1 55.4447 351.578   1
   0   8   1-7.95026 312.381   2
   0   8   2 200.373 317.821   2
   0   8   3 2723.94 536.970   2
   0   8   4 274.181 354.302   2
   0   8   5 1127.60 413.880   2
   0   8   6 7569.24 834.526   2
   0   8   7 1431.17 556.071   2
   0   8   7 1401.94 211.920  13
   0   8   8 37438.6 957.238  13
   0   8   8 38916.5 936.759  12
   0   8   9 4525.09 350.215  12
   0   8   9 4380.58 724.040   2
   0   8   9 4463.62 365.908  13
   0   8  10 15345.8 666.792  13
   0   8  10 16209.5 1390.90   2
   0   8  11 4711.85 432.374  34
   0   8  11 5251.69 807.816   2
   0   8  11 4660.20 400.925  13
   0   8  12 11890.2 677.780  34
   0   8  12 11459.9 618.648  13
   0   8  12 13024.6 1401.22   2
   0   8  13 11441.2 637.552  21
   0   8  13 11822.7 692.622  34
   0   8  13 11301.4 629.799  13
   0   8  13 13264.1 1443.47   2
   0   8  14 11811.9 641.252  21
   0   8  14 10494.7 661.286  34
   0   8  14 11280.2 649.282  13
   0   8  15 136.249 191.808  13
   0   8  15 72.0411 216.530  34
   0   8  15-99.1190 128.373  21
   0   8  16 5513.92 526.829   5
   0   8  16 5317.01 456.038  13
   0   8  16 6100.57 516.573  34
   0   8  17 3021.93 342.326  20
   0   8  17 2850.00 340.847  13
   0   8  17 3020.91 410.015   5
   0   8  17 3224.90 392.456  34
   0   8  18 183.938 142.429  20
   0   8  18 398.950 160.468  10
   0   8  18 648.375 221.077  34
   0   8  18 267.618 234.376   5
   0   8  18 470.913 202.139  30
   0   8  18 336.825 166.925  13
   0   8  19 1325.15 231.191  34
   0   8  19 1165.61 212.651  20
   0   8  19 1730.97 276.490   5
   0   8  19 1365.28 224.344  30
   0   8  19 1294.36 212.826  10
   0   8  20 699.352 172.066  30
   0   8  20 768.121 189.575   5
   0   8  20 501.530 152.046  34
   0   8  20 464.770 124.665  20
   0  -9  19 1307.37 214.842   6
   0  -9  19 1997.32 260.815  38
   0  -9  18 141.085 168.567   6
   0  -9  18 137.850 122.325  18
   0  -9  18 306.325 126.619  35
   0  -9  17 5036.34 410.154  18
   0  -9  17 4934.70 408.048  35
   0  -9  17 4740.81 436.793   6
   0  -9  16 836.940 240.353  18
   0  -9  16 1170.52 295.219   6
   0  -9  16 838.796 214.885  35
   0  -9  15 1960.53 359.651   6
   0  -9  15 1762.89 329.442  18
   0  -9  15 1652.26 312.975  35
   0  -9  14 7456.89 579.561   6
   0  -9  14 7493.96 510.264  30
   0  -9  14 8376.46 569.399  35
   0  -9  14 7325.96 571.177  18
   0  -9  13 2374.63 368.532   6
   0  -9  13 3010.31 363.232  35
   0  -9  13 2397.48 383.543  18
   0  -9  13 3065.45 344.108  30
   0  -9  12 12352.4 712.582   6
   0   9 -12 11433.3 1472.85   1
   0  -9  12 13780.2 773.233  18
   0  -9  12 13103.4 669.274  30
   0  -9  12 12478.1 671.393  35
   0  -9  11 10361.3 634.991   6
   0  -9  11 10456.9 604.691  30
   0   9 -11 11716.2 1477.29   1
   0  -9  11 10767.4 679.603  18
   0  -9  11 10137.3 581.073  35
   0  -9  10 2688.73 382.209  18
   0  -9  10 2100.66 282.058  35
   0  -9  10 2548.81 321.148  30
   0  -9   9 14195.1 658.060  30
   0   9  -9 13356.4 1485.87   1
   0  -9   9 15164.2 759.891  18
   0  -9   8 15347.9 666.278  30
   0  -9   8 16527.5 762.906  18
   0   9  -8 15182.1 1519.49   1
   0  -9   7 0.77822 126.210  30
   0  -9   7 96.3976 132.541   6
   0  -9   7 251.843 179.072  18
   0   9  -7-45.9568 463.429   1
   0   9  -6 10306.1 1154.57   1
   0  -9   6 9558.67 501.595  30
   0  -9   6 10769.7 582.182  18
   0  -9   5 10471.4 507.272  30
   0  -9   5 10869.7 562.830  18
   0   9  -5 10530.1 1127.76   1
   0  -9   4 21320.8 753.490  18
   0   9  -4 23755.7 1601.09   1
   0   9  -3 64657.0 2549.37   1
   0  -9   3 70066.7 2103.71   3
   0   9  -2 35057.9 1850.99   1
   0  -9   2 33753.9 1516.16   3
   0   9  -1 50783.8 2055.28   2
   0   9  -1 51861.8 2199.92   1
   0   9   0 13129.4 1047.80   2
   0   9   0 13477.2 1133.99   1
   0  -9  -1 769.740 223.467   4
   0   9   1 1309.07 444.090   2
   0   9   2 9.37666 338.756   2
   0   9   3 6793.73 779.571   2
   0   9   4 146.496 292.896   2
   0  -9  -5 15673.4 621.555  29
   0   9   5 16578.0 632.096  13
   0   9   5 16450.0 1247.16   2
   0   9   6 17183.4 631.300  12
   0   9   6 16713.7 1284.06   2
   0   9   6 18185.8 678.238  13
   0   9   7 2986.55 638.724   2
   0   9   7 2993.45 306.487  13
   0   9   7 3122.87 293.847  12
   0   9   8 43871.6 1091.90  13
   0   9   8 44016.1 1060.63  12
   0   9   8 46661.4 2244.50   2
   0   9   9 10855.2 552.452  12
   0   9   9 9770.95 1116.73   2
   0   9   9 11587.3 590.378  13
   0   9  10 8321.10 515.562  13
   0   9  10 8402.68 1049.45   2
   0   9  11 222.522 179.548  13
   0   9  11 165.840 375.615   2
   0   9  12 3999.08 434.580  34
   0   9  12 3793.16 811.015   2
   0   9  12 3824.44 393.298  13
   0   9  13 10358.5 616.163  13
   0   9  13 10957.8 647.497  21
   0   9  13 11047.8 693.053  34
   0   9  14 23552.0 993.500  34
   0   9  14 23487.6 914.692  21
   0   9  14 23660.3 918.363  13
   0   9  15 115.489 186.694  13
   0   9  15 6.90311 166.254  21
   0   9  15 107.632 218.550  34
   0   9  16 5480.12 461.703  13
   0   9  16 5932.37 508.441  34
   0   9  16 6889.16 568.953   5
   0   9  16 5559.74 440.311  20
   0   9  17 174.437 207.211  34
   0   9  17 232.762 145.382  20
   0   9  17 141.067 162.470  13
   0   9  17 165.191 219.129   5
   0   9  18 1274.06 237.570  34
   0   9  18 1541.65 269.354  30
   0   9  18 1388.93 233.184  10
   0   9  18 993.670 202.887  20
   0   9  18 1174.82 223.064  13
   0   9  18 1160.79 265.538   5
   0   9  19 317.200 136.121  20
   0   9  19 690.099 187.820  30
   0   9  19 335.704 177.702   5
   0   9  19 123.494 101.771  10
   0   9  19 268.399 143.652  34
   0  -9 -20 1466.19 212.053  27
   0   9  20 2059.39 233.514  30
   0   9  20 1989.87 226.978   5
   0 -10  18 524.632 148.500  18
   0 -10  18 296.003 147.327   6
   0 -10  18 752.961 193.746  38
   0 -10  17 8562.63 497.238  18
   0 -10  17 9209.29 540.578   6
   0 -10  16 233.610 144.545  35
   0 -10  16-1.89751 157.401  18
   0 -10  16 324.122 204.727   6
   0 -10  15 10192.9 578.361  35
   0 -10  15 9880.50 623.987  18
   0 -10  15 9239.48 602.868   6
   0 -10  14 4635.75 409.947  35
   0 -10  14 5431.91 508.805  18
   0 -10  14 5543.29 488.753   6
   0 -10  13 16393.1 743.094  30
   0 -10  13 16875.9 812.281   6
   0 -10  13 15332.1 815.475  18
   0 -10  12 1072.16 237.787  30
   0 -10  12 1137.75 317.941  18
   0 -10  12 963.724 269.731   6
   0 -10  11 22246.4 869.541  30
   0 -10  11 21366.2 891.847   6
   0  10 -11 23413.1 2112.38   1
   0 -10  11 22243.6 974.884  18
   0 -10  10 6260.31 544.522  18
   0  10 -10 6034.07 1065.54   1
   0 -10  10 5382.40 450.272   6
   0 -10  10 5320.27 444.494  30
   0  10  -9 685.288 571.902   1
   0 -10   9 674.281 202.865  30
   0 -10   9 855.371 224.927   6
   0 -10   9 1015.38 282.129  18
   0 -10   8 1570.63 249.665  30
   0 -10   8 1973.71 269.608   6
   0 -10   8 1959.74 324.179  18
   0  10  -8 2507.54 682.961   1
   0  10  -7 418.702 508.829   1
   0 -10   7 468.999 171.396  30
   0 -10   7 187.506 174.829  18
   0 -10   7 256.877 137.397   6
   0 -10   6 2686.90 326.650  18
   0  10  -6 2906.00 709.317   1
   0 -10   6 2310.75 281.021  30
   0 -10   5 1916.75 256.546  30
   0 -10   5 2136.15 296.166  18
   0  10  -5 1927.24 629.016   1
   0 -10   4 16564.2 703.685  18
   0 -10   4 15097.6 631.619  30
   0  10  -4 16352.9 1435.57   1
   0 -10   3 29697.6 875.237  30
   0 -10   3 32180.2 947.610  18
   0  10  -3 33848.0 1987.15   1
   0  10  -3 30690.2 903.629  24
   0 -10   3 28803.2 1453.04   3
   0 -10   2 38510.9 982.068  30
   0 -10   2 37538.9 1700.64   3
   0 -10   2 41320.8 1045.50  18
   0  10  -2 42446.7 2162.50   1
   0  10  -2 39881.2 999.304  24
   0  10  -2 41665.5 2019.26   2
   0  10  -1 2072.94 576.956   1
   0 -10   1 2313.53 270.413  18
   0  10  -1 2040.66 527.197   2
   0  10  -1 2689.85 282.903  24
   0  10  -1 2262.00 247.859  17
   0 -10   1 2145.68 251.227  30
   0  10   0 24275.5 1596.50   1
   0 -10   0 23472.7 761.030  30
   0  10   0 26075.2 1562.87   2
   0 -10   0 25067.6 789.673  29
   0  10   0 25545.3 786.469  24
   0  10   0 24808.7 766.291  17
   0 -10  -1 195.485 132.324  30
   0  10   1 470.671 179.580  17
   0 -10  -1 682.883 200.517  29
   0  10   1 448.187 146.325  24
   0  10   1 588.712 333.926   2
   0  10   2 1091.58 442.318   2
   0  10   2 832.060 199.106  17
   0 -10  -2 620.126 198.479  29
   0  10   3 36539.4 947.172  13
   0  10   3 36265.9 957.259  17
   0 -10  -3 35368.2 946.521  29
   0  10   3 36543.5 1862.75   2
   0  10   4 531.441 168.738  13
   0 -10  -4 492.197 176.473  29
   0  10   4 363.511 142.877  12
   0  10   4 895.463 460.950   2
   0  10   5 23388.2 783.205  13
   0  10   5 21465.4 1491.25   2
   0 -10  -5 22172.8 779.474  29
   0  10   5 22018.7 740.078  12
   0  10   6 18683.0 700.338  12
   0  10   6 17543.3 1383.02   2
   0  10   6 19022.7 734.519  13
   0  10   7-246.116 303.666   2
   0  10   7 9.21841 156.670  13
   0  10   7 28.7682 125.192  12
   0  10   8 8895.98 1086.22   2
   0  10   8 8775.12 513.549  12
   0  10   8 8461.90 515.132  13
   0  10   9 3755.93 353.377  12
   0  10   9 4111.61 385.575  13
   0  10  10 7009.57 502.650  13
   0  10  10 5172.85 873.563   2
   0  10  11-101.306 182.558  13
   0  10  12 11537.7 716.483  34
   0  10  12 11568.9 652.004  13
   0  10  13-163.679 220.544  13
   0  10  13-279.868 235.945  21
   0  10  13-38.6894 234.073  34
   0  10  14 19622.0 847.326  21
   0  10  14 19701.2 835.524  13
   0  10  14 20581.5 938.129  34
   0  10  15-10.9421 242.635   5
   0  10  15 269.949 201.237  13
   0  10  15 191.199 183.838  21
   0  10  15 181.079 230.153  34
   0  10  16 3489.52 360.428  13
   0  10  16 3282.27 391.853  34
   0  10  16 4131.64 369.575  21
   0  10  16 4134.57 435.048   5
   0  10  17 13.1766 141.064  13
   0  10  17 95.9392 208.078   5
   0  10  17 20.3852 174.891  34
   0  10  18 1388.60 214.943  10
   0  10  18 1691.94 265.685  34
   0  10  18 1431.40 250.999  30
   0  10  18 1885.55 281.832   5
   0  10  18 1751.85 224.190  13
   0  10  19 3611.32 306.998  34
   0  10  19 4528.92 350.599   5
   0  10  19 4133.08 325.433  30
   0 -10 -19 3593.20 320.186  27
   0  10  19 3660.95 292.941  10
   0  11 -18 2413.79 242.182  24
   0 -11  18 2684.64 273.205  38
   0  11 -17 2878.95 298.656  24
   0 -11  17 2661.39 288.099   6
   0 -11  17 2936.83 316.674  38
   0 -11  17 2579.22 268.688  18
   0 -11  16-45.0888 161.544  18
   0 -11  16-104.799 163.522   6
   0 -11  15 11208.6 617.733   6
   0 -11  15 10920.2 623.628  18
   0 -11  14-7.59116 228.089  18
   0 -11  14 237.856 196.030   6
   0 -11  13 17056.6 846.422  18
   0 -11  13 16670.8 783.105   6
   0 -11  12 66.9095 240.578  18
   0 -11  12 88.4398 181.382   6
   0 -11  12 23.8167 153.754  30
   0 -11  11 15798.7 759.452   6
   0 -11  11 16036.0 838.693  18
   0 -11  11 14871.2 715.391  30
   0 -11  10 1038.54 242.484  30
   0 -11  10 1216.21 239.829   6
   0 -11  10 1365.05 322.175  18
   0  11  -9 2875.79 855.308   1
   0 -11   9 3451.46 372.986  30
   0 -11   9 3680.53 362.496   6
   0 -11   9 3035.45 407.529  18
   0 -11   8 1889.76 304.944  30
   0 -11   8 2098.89 363.599  18
   0 -11   7 24.7835 205.134  18
   0 -11   7 84.3519 171.907  30
   0 -11   6 1163.83 243.627  30
   0 -11   6 815.231 237.288  18
   0  11  -6 1203.76 547.970   1
   0 -11   5 6094.47 440.422  30
   0  11  -5 6411.48 979.193   1
   0 -11   5 6295.24 479.755  18
   0 -11   4 5917.72 462.254  18
   0  11  -4 4897.99 877.836   1
   0  11  -4 6527.03 467.451  24
   0 -11   4 5862.37 428.177  30
   0  11  -3 5687.09 931.243   1
   0 -11   3 5182.39 409.218  30
   0 -11   3 5654.00 433.842  18
   0  11  -3 5719.88 438.514  24
   0  11  -3 5235.97 805.699   2
   0  11  -2 10978.2 1206.04   1
   0 -11   2 10725.6 990.079   3
   0  11  -2 12410.6 588.383  17
   0  11  -2 12263.1 606.723  24
   0 -11   2 12379.3 613.953  18
   0  11  -2 12834.9 1236.38   2
   0 -11   2 11897.9 591.917  30
   0  11  -1 821.396 436.991   1
   0 -11   1 739.929 211.386  29
   0  11  -1 687.487 201.188  17
   0 -11   1 1144.55 219.887  18
   0  11  -1 799.073 200.324  24
   0 -11   1 1423.08 490.906   3
   0 -11   1 920.005 224.727  30
   0  11  -1 1186.02 479.864   2
   0 -11   0 10294.2 556.111  29
   0  11   0 11362.9 1118.00   2
   0 -11   0 11068.3 572.367  30
   0  11   0 10835.9 548.069  17
   0  11   0 11096.4 558.856  24
   0  11   1 12145.2 578.032  24
   0  11   1 10571.0 1087.00   2
   0 -11  -1 11051.1 567.487  29
   0  11   1 12487.7 587.546  17
   0 -11  -1 11170.0 516.926  26
   0 -11  -2 3937.46 358.779  29
   0  11   2 4176.31 369.935  17
   0  11   3 37665.4 2024.60   2
   0  11   3 37164.3 1023.06  17
   0  11   3 37364.3 1009.80  13
   0 -11  -3 36954.0 1020.53  29
   0 -11  -4 8359.63 512.417  29
   0  11   4 9330.00 523.464  13
   0  11   4 8556.43 1014.57   2
   0  11   4 8795.96 496.382  12
   0 -11  -5 15394.8 687.405  29
   0  11   5 15341.7 1334.90   2
   0  11   5 15972.2 684.011  13
   0  11   5 14864.3 644.545  12
   0  11   6 12334.3 1224.51   2
   0  11   6 13340.5 625.604  12
   0  11   6 12098.0 608.959  13
   0  11   7 480.105 199.284  12
   0  11   7 237.102 391.291   2
   0  11   7 776.872 215.727  13
   0  11   8 1135.61 248.187  13
   0  11   8 963.984 488.769   2
   0  11   8 1463.99 259.261  12
   0  11   9 5861.63 923.924   2
   0  11   9 5998.40 441.957  12
   0  11   9 6370.57 488.187  13
   0  11  10 4452.32 415.300  13
   0  11  11 1.02450 173.424  13
   0  11  11 132.623 147.564  15
   0  11  12 111.592 243.855  34
   0  11  12 75.4340 203.295  13
   0  11  13 769.652 315.596  34
   0  11  13 313.519 196.137  21
   0  11  13 234.207 201.585  13
   0  11  14 9171.12 648.835  34
   0  11  14 8915.66 567.055  13
   0  11  14 8625.50 576.381  21
   0  11  15 717.353 259.995   5
   0  11  15 728.678 204.749  21
   0  11  15 409.955 250.817  34
   0  11  15 603.143 204.349  13
   0  11  16 953.749 213.997  13
   0  11  16 897.795 241.039  34
   0  11  16 1242.76 234.278  21
   0  11  16 1291.99 294.301   5
   0  11  17 657.948 185.977  34
   0  11  17 296.859 188.764   5
   0  11  17 353.158 141.429  13
   0  11  18 427.992 141.219  10
   0 -11 -18 72.8374 121.699  27
   0  11  18 613.456 180.432  30
   0  11  18 773.851 169.371  13
   0  11  18 759.357 185.576  34
   0  11  18 396.252 184.316   5
   0  11  19 6672.50 377.177   5
   0 -12  17 412.308 149.990  38
   0  12 -17 276.639 129.218  24
   0 -12  16 65.9335 114.103   6
   0 -12  16-83.9660 130.042  18
   0 -12  16-192.043 185.250  38
   0  12 -16 112.413 173.181  24
   0 -12  15 5138.35 419.822  18
   0  12 -15 5282.77 433.117  24
   0 -12  15 4774.83 374.996   6
   0 -12  15 5476.53 440.975  38
   0 -12  14 471.896 222.743  18
   0 -12  14-112.270 179.009   6
   0 -12  13 15259.3 778.141  18
   0 -12  13 15776.1 711.493   6
   0 -12  12 654.126 260.782  18
   0 -12  12 592.823 187.847   6
   0 -12  11 10159.5 582.839  30
   0 -12  11 9675.44 573.494   6
   0 -12  11 10887.5 710.414  18
   0 -12  10 649.593 305.518  18
   0 -12  10 777.611 223.169  30
   0 -12  10 684.681 200.192   6
   0 -12   9 7842.42 617.473  18
   0 -12   9 6845.17 499.535  30
   0  12  -8 186.006 532.493   1
   0 -12   8 703.283 300.643  18
   0 -12   8 774.408 220.153  30
   0  12  -7-401.587 525.721   1
   0 -12   7 68.0154 225.480  18
   0  12  -7-68.9535 221.049  24
   0 -12   7-134.737 185.473  30
   0 -12   6 1029.70 226.942  30
   0 -12   6 984.303 272.117  18
   0  12  -6 407.582 432.872   1
   0  12  -6 1169.97 283.440  24
   0 -12   5 9625.13 566.606  30
   0  12  -5 10174.3 1324.12   1
   0 -12   5 9870.00 618.463  18
   0  12  -5 10464.2 615.155  24
   0  12  -4 871.884 442.037   1
   0 -12   4 1127.46 260.441  18
   0  12  -4 1309.28 258.346  24
   0  12  -4 1398.14 470.261   2
   0 -12   4 1076.11 248.320  30
   0 -12   3 344.901 182.628  18
   0  12  -3 958.949 237.167  24
   0  12  -3 521.945 439.618   1
   0 -12   3 572.548 204.477  30
   0  12  -3 990.270 436.667   2
   0  12  -3 473.841 212.626  17
   0 -12   2 9802.08 581.339  29
   0  12  -2 9901.88 1153.85   2
   0 -12   2 8908.33 557.755  18
   0  12  -2 10176.5 562.175  17
   0 -12   2 8892.95 541.431  30
   0  12  -2 9512.77 562.216  24
   0  12  -2 11013.9 1247.87   1
   0  12  -1 136.958 356.476   2
   0  12  -1 818.167 216.907  24
   0 -12   1 441.836 297.363   3
   0  12  -1 1175.75 250.638  17
   0 -12   1 1598.37 284.004  29
   0 -12   1 1335.53 257.061  30
   0 -12   0 9706.75 571.861  29
   0 -12   0 8562.99 1003.58   3
   0  12   0 10624.6 1160.44   2
   0  12   0 9243.01 540.887  17
   0  12   0 9432.55 549.714  24
   0 -12   0 8521.06 482.074  26
   0  12   1 4483.05 793.531   2
   0 -12  -1 5098.60 433.639  29
   0  12   1 4789.42 409.836  17
   0  12   2 12461.8 624.027  17
   0  12   2 12545.9 1242.57   2
   0 -12  -2 11898.8 624.031  29
   0  12   2 11775.8 597.963  13
   0  12   3 15381.1 686.580  13
   0  12   3 15890.5 687.946  12
   0 -12  -3 14786.6 693.468  29
   0  12   4 20581.7 797.833  13
   0  12   4 19589.3 760.837  12
   0 -12  -4 21074.8 818.607  29
   0  12   4 20946.6 1614.24   2
   0  12   5 7516.32 491.022  12
   0 -12  -5 7665.97 524.902  29
   0  12   5 7554.03 495.454  13
   0  12   5 7751.02 1021.82   2
   0  12   6 4292.81 824.146   2
   0  12   6 4758.34 397.087  12
   0  12   6 4358.17 398.573  13
   0  12   7 3036.48 353.955  13
   0  12   7 2913.12 330.205  12
   0  12   8 6329.91 470.145  12
   0  12   8 6098.23 484.201  13
   0  12   9-153.048 206.740  13
   0  12   9 28.1582 153.918  12
   0  12  10 18052.2 789.306  15
   0  12  10 16428.0 760.756  13
   0  12  11 104.375 161.651  15
   0  12  11 120.019 179.274  13
   0  12  12 21.8216 243.666  34
   0  12  12-33.1236 178.953  13
   0  12  13 713.599 221.704  13
   0  12  13 762.824 290.251  34
   0  12  13 777.877 265.384  21
   0  12  14 1111.85 253.207  21
   0  12  14 1205.51 294.670  34
   0  12  14 1069.89 242.768  13
   0  12  15 2759.10 352.792   5
   0  12  15 3178.03 329.604  13
   0  12  15 2824.46 329.020  21
   0  12  15 2558.62 355.864  34
   0  12  16-156.557 136.319  13
   0  12  16-6.77128 174.993   5
   0 -12 -16 68.6815 123.839  27
   0  12  16 3.62034 171.119  34
   0  12  16 80.3714 129.355  21
   0  12  17 185.376 163.779   5
   0  12  17-95.9928 151.055  34
   0  12  17 63.6218 113.399  13
   0 -12 -17-181.803 116.221  27
   0  12  18-32.4961 121.231   5
   0  12  18 47.4639 105.526  34
   0  12  18 175.412 112.275  30
   0  13 -16 861.606 180.546  24
   0 -13  16 557.393 148.729  38
   0 -13  15 1235.07 228.478  18
   0  13 -15 1272.16 238.054  24
   0 -13  15 1502.10 245.691  38
   0  13 -14 869.751 253.016  24
   0 -13  14 648.198 216.718  38
   0 -13  14 809.562 205.365  18
   0 -13  13 7780.10 543.941  18
   0  13 -13 7721.19 547.418  24
   0 -13  13 8023.97 535.390  38
   0  13 -12 3958.58 440.416  24
   0 -13  12 4059.92 407.021  38
   0 -13  12 3696.43 425.286  18
   0 -13  11 15484.0 754.531  38
   0 -13  11 15545.2 805.324  18
   0  13 -11 15910.9 809.706  24
   0 -13  10 180.071 199.190  38
   0  13 -10 274.677 293.672  24
   0 -13  10 124.883 148.830  30
   0 -13  10 115.677 264.680  18
   0 -13   9 13217.3 673.053  30
   0 -13   9 13765.2 790.697  18
   0 -13   9 12052.5 667.284  38
   0  13  -9 13010.9 752.021  24
   0 -13   8 5035.97 443.974  38
   0 -13   8 4979.09 441.034  30
   0 -13   8 4946.12 501.849  18
   0  13  -8 5064.82 504.113  24
   0 -13   7 11362.1 717.214  18
   0 -13   7 11336.3 616.350  38
   0 -13   7 10248.2 619.968  30
   0  13  -7 10613.8 677.831  24
   0 -13   6 752.288 215.383  30
   0  13  -6 843.781 687.675   1
   0  13  -6 520.118 255.706  24
   0  13  -6 648.573 226.907  17
   0 -13   6 731.842 278.585  18
   0  13  -5 9953.96 591.295  17
   0  13  -5 11195.8 1395.25   1
   0  13  -5 10013.0 1246.39   2
   0 -13   5 10610.7 674.510  18
   0 -13   5 9701.34 587.262  30
   0  13  -5 10512.6 649.762  24
   0  13  -4 1940.51 314.392  24
   0 -13   4 1835.28 334.018  18
   0  13  -4 2052.97 317.542  17
   0 -13   4 1923.54 301.446  30
   0  13  -4 2178.72 632.321   2
   0  13  -4 1929.37 731.780   1
   0  13  -3 29.2640 197.923  24
   0  13  -3 368.303 409.094   2
   0  13  -3 137.566 443.344   1
   0 -13   3 54.7526 240.316  29
   0 -13   3-9.59009 160.684  30
   0  13  -3-119.666 196.159  17
   0  13  -2 9660.48 1172.28   2
   0 -13   2 8466.89 550.963  30
   0  13  -2 8860.27 568.250  24
   0  13  -2 8776.64 545.612  17
   0 -13   2 8340.68 567.769  29
   0  13  -1 13598.8 1370.83   2
   0  13  -1 13687.1 695.142  24
   0 -13   1 14267.0 716.828  29
   0  13  -1 12702.1 657.776  17
   0 -13   1 12920.3 613.838  26
   0 -13   0 119.482 341.167   3
   0 -13   0 244.664 236.171  29
   0  13   0 356.621 208.341  17
   0 -13  -1 698.920 258.365  29
   0  13   1 738.204 242.067  17
   0 -13  -1 1051.63 438.562   3
   0  13   1 709.544 220.414  13
   0  13   1 495.814 383.524   2
   0  13   2 2263.70 313.700  13
   0  13   2 2440.89 344.206  17
   0 -13  -2 2269.66 342.120  29
   0  13   2 1223.20 486.312   2
   0 -13  -2 2170.05 579.595   3
   0  13   3 2362.75 614.745   2
   0 -13  -3 2674.02 352.522  29
   0  13   3 2984.28 349.801  13
   0  13   3 2774.89 336.260  12
   0 -13  -4 15891.5 745.291  29
   0  13   4 14764.2 705.995  13
   0  13   4 15305.7 695.897  12
   0  13   4 14322.0 1412.41   2
   0  13   5 1953.55 297.927  13
   0  13   5 1606.82 599.053   2
   0  13   5 1866.51 278.353  12
   0  13   6 650.274 202.938  12
   0  13   6 894.881 240.820  13
   0  13   7 4527.14 424.035  13
   0  13   7 4872.66 421.199  12
   0  13   8 904.029 234.150  12
   0  13   8 640.995 220.990  13
   0  13   9 9152.31 554.082  12
   0  13   9 9389.40 581.919  13
   0  13  10 2204.87 315.809  13
   0  13  10 2329.78 321.354  15
   0  13  11 8164.53 537.372  13
   0  13  11 7945.38 526.232  15
   0  13  12 572.602 214.318  13
   0  13  12 183.114 243.506  34
   0  13  13 324.781 254.533  34
   0  13  13 91.7677 212.923  21
   0  13  13 301.486 169.557  13
   0  13  14 220.447 178.778  21
   0  13  14 161.607 201.622  34
   0  13  14 92.1076 178.921   5
   0  13  14 218.111 159.884  13
   0  13  15 469.733 182.874  21
   0  13  15 289.163 176.660  34
   0  13  15 528.116 153.529  13
   0  13  15 545.796 188.527   5
   0  13  16 97.6562 116.118  21
   0  13  16 152.541 150.786   5
   0  13  16 20.2727 156.207  34
   0  13  16 286.361 129.493  13
   0  13  17 317.343 121.390  34
   0  13  17 522.524 141.398  10
   0  13  17 417.898 139.918   5
   0  14 -15-65.0139 118.093  24
   0 -14  15 308.055 141.941  29
   0 -14  14 76.5790 137.772  38
   0  14 -14 392.869 166.931  24
   0 -14  13 2410.53 287.601  38
   0  14 -13 2083.85 287.340  24
   0 -14  13 1905.15 285.634  18
   0 -14  12 6137.63 489.221  18
   0 -14  12 5288.60 412.491  38
   0  14 -12 5590.06 467.977  24
   0 -14  11 6068.45 450.196  38
   0  14 -11 6084.34 510.067  24
   0  14 -11 6468.90 426.239  17
   0 -14  11 6832.39 535.443  18
   0  14 -10-94.4245 263.422  24
   0 -14  10 117.543 214.402  18
   0 -14  10 180.725 170.603  38
   0  14 -10-68.5131 163.771  17
   0 -14   9 7071.74 584.602  18
   0 -14   9 6881.78 484.984  38
   0  14  -9 7174.31 569.094  24
   0 -14   9 6821.56 472.779  30
   0  14  -9 7043.64 485.257  17
   0  14  -8 1045.96 252.617  17
   0  14  -8 698.082 274.540  24
   0 -14   8 763.638 296.089  18
   0 -14   8 727.666 220.856  38
   0 -14   8 673.810 223.658  30
   0 -14   7 13542.6 694.260  30
   0  14  -7 13948.0 694.832  17
   0  14  -7 14105.7 765.212  24
   0 -14   7 14462.2 795.855  18
   0 -14   6 360.611 202.651  30
   0  14  -6 597.872 242.133  17
   0 -14   6 46.1982 251.641  18
   0  14  -6-7.74836 255.261  24
   0 -14   5 11250.8 633.590  30
   0 -14   5 12701.0 733.459  29
   0  14  -5 12703.6 718.614  24
   0  14  -5 12251.0 664.101  17
   0  14  -4 712.691 281.671  24
   0  14  -4 1214.13 280.712  17
   0 -14   4 720.322 234.942  30
   0 -14   4 806.878 313.790  29
   0 -14   3 301.472 256.235  29
   0  14  -3 54.2636 200.279  17
   0  14  -3-486.190 433.901   2
   0 -14   3 89.1135 180.439  30
   0  14  -3-59.2817 214.304  24
   0 -14   2-465.860 161.824  26
   0  14  -2 62.9777 204.893  17
   0 -14   2 18.9536 264.586  29
   0  14  -2-214.029 318.188   2
   0  14  -2-136.378 220.403  24
   0  14  -1 12630.0 1365.52   2
   0  14  -1 12612.3 665.614  17
   0 -14   1 12426.5 717.530  29
   0  14   0 4470.28 430.606  17
   0  14   0 3874.37 742.116   2
   0 -14   0 4334.22 449.752  29
   0  14   1 2083.75 331.430  17
   0  14   1 973.488 547.652   2
   0 -14  -1 1754.52 329.805  29
   0 -14  -1 1066.37 402.382   3
   0  14   1 2411.54 348.060  13
   0  14   2 634.726 548.739   2
   0 -14  -2 1242.16 293.995  29
   0  14   2 917.782 252.921  13
   0  14   2 1429.65 270.569  12
   0 -14  -3 53.2153 224.745  29
   0  14   3 18.9904 173.919  12
   0  14   3-528.421 370.379   2
   0  14   3-42.2673 177.853  13
   0 -14  -4 764.620 434.731   3
   0  14   4 54.2634 203.326  13
   0  14   4 249.170 191.531  12
   0 -14  -4-8.18275 242.500  29
   0  14   5 4951.18 433.460  12
   0  14   5 4825.63 437.061  13
   0  14   6 456.354 220.334  12
   0  14   6 124.217 176.527  13
   0  14   7 23.8431 183.712  13
   0  14   7 69.0907 168.230  12
   0  14   8 2485.95 342.415  13
   0  14   8 2153.70 301.546  12
   0  14   9 2314.36 321.973  13
   0  14   9 2385.98 312.235  12
   0  14  10-79.5591 160.740  13
   0  14  10-27.8799 166.373  15
   0  14  11 4763.37 478.390  34
   0  14  11 4261.42 389.076  13
   0  14  11 4050.07 375.068  15
   0  14  12 178.319 169.052  13
   0  14  12-42.4852 175.331  21
   0  14  12 148.764 197.162  34
   0  14  13 1147.56 250.437  21
   0  14  13 836.146 242.951  34
   0  14  13 539.800 165.097  13
   0  14  13 892.457 218.396   5
   0  14  14 176.362 143.177  13
   0  14  14 100.390 193.577  34
   0  14  14 108.642 143.003  21
   0  14  14 13.7171 118.768   5
   0  14  15 322.431 149.248  34
   0  14  15 100.658 127.542   5
   0  14  15-41.0383 126.197  21
   0  14  16 1191.43 189.911  34
   0  14  16 1148.00 181.025   5
   0  15 -14 144.153 125.663  24
   0 -15  13 584.680 185.290  29
   0  15 -13 421.081 178.524  24
   0 -15  13 312.753 132.313  38
   0 -15  12 2859.50 284.789  38
   0 -15  12 3146.52 334.449  29
   0  15 -12 3178.33 342.838  24
   0 -15  11 298.879 160.924  38
   0  15 -11 66.5105 185.956  24
   0 -15  11 194.064 205.208  29
   0  15 -10 1026.52 194.404  17
   0  15 -10 831.086 258.611  24
   0 -15  10 703.287 264.926  29
   0  15  -9-20.1498 220.282  24
   0  15  -9-297.159 167.563  17
   0 -15   9-36.3902 251.969  29
   0  15  -8 2969.42 391.326  24
   0  15  -8 2957.08 333.601  17
   0 -15   8 3298.37 425.894  29
   0 -15   8 2568.40 305.355  30
   0 -15   7 2958.74 333.784  30
   0 -15   7 3495.61 441.605  29
   0  15  -7 3051.69 340.840  17
   0  15  -7 3893.23 437.251  24
   0 -15   6 8470.91 612.587  29
   0 -15   6 7427.99 515.471  30
   0  15  -6 8767.33 551.279  17
   0  15  -6 8587.44 610.326  24
   0  15  -5 284.560 243.069  24
   0  15  -5 243.845 219.839  17
   0 -15   5 213.009 294.523  29
   0  15  -4 1716.05 305.106  17
   0  15  -4 1499.86 312.942  24
   0 -15   4 1474.77 270.553  26
   0 -15   4 1622.03 360.134  29
   0 -15   3 965.909 325.081  29
   0  15  -3 864.301 248.103  17
   0  15  -3 745.922 251.982  24
   0 -15   3 885.473 234.577  26
   0 -15   2 2006.12 370.997  29
   0  15  -2 1928.10 322.380  17
   0 -15   1-54.6490 245.045  29
   0  15  -1-8.91079 215.309  17
   0  15   0 6850.27 518.765  13
   0 -15   0 6370.05 540.664  29
   0  15   0 6392.36 518.338  17
   0  15   1 54.2401 189.816  13
   0  15   1 307.576 212.619  12
   0 -15  -1-24.3238 246.023  29
   0 -15  -2 2517.92 367.499  29
   0  15   2 3274.14 382.189  13
   0  15   2 2801.61 357.543  12
   0  15   3-36.8233 194.009  13
   0  15   3-89.5226 179.017  12
   0 -15  -3-210.669 250.032  29
   0  15   4 291.212 193.668  13
   0  15   4 699.257 222.785  12
   0  15   5 3183.56 357.378  13
   0  15   5 3408.40 358.411  12
   0  15   6-5.51274 156.516  12
   0  15   6 69.1083 176.097  13
   0  15   7 61.2900 172.538  13
   0  15   7-309.559 186.476  12
   0  15   8 57.0140 175.659  13
   0  15   8 268.586 186.423  12
   0  15   9 1577.41 292.698  15
   0  15   9 1978.80 287.921  13
   0  15  10 1738.23 273.561  15
   0  15  10 1416.26 244.568  13
   0  15  11 1414.70 290.507  34
   0  15  11 1296.43 228.069  13
   0  15  11 1269.54 222.258  15
   0  15  11 1592.53 293.121  21
   0  15  12 1606.62 290.378  21
   0  15  12 1289.46 259.873  34
   0  15  12 1128.99 210.442   5
   0  15  12 1156.21 200.508  13
   0  15  13 193.832 145.079   5
   0  15  13 28.5043 154.164  34
   0  15  13-117.938 163.009  21
   0  15  13 452.780 142.127  13
   0  15  14 231.592 158.207  34
   0  15  14 423.881 142.941   5
   0  15  14 158.002 123.539  21
   0  15  15 41.4481 107.979  34
   0 -16  12 372.497 154.866  29
   0  16 -12 136.787 132.322  24
   0  16 -11 5743.80 406.666  24
   0 -16  11 6227.77 414.839  29
   0 -16  10-44.4190 173.605  29
   0  16 -10 21.2397 181.231  24
   0  16  -9 2347.05 252.196  17
   0  16  -9 2676.11 344.221  24
   0 -16   9 2685.15 345.035  29
   0 -16   8 1850.43 340.625  29
   0  16  -8 1451.95 236.561  17
   0  16  -8 1575.75 285.427  24
   0 -16   7 421.681 249.473  29
   0  16  -7 384.680 178.573  17
   0 -16   7 169.056 144.401  26
   0  16  -7 265.948 215.994  24
   0  16  -6 6203.92 449.361  17
   0 -16   6 6513.23 527.478  29
   0 -16   6 5258.61 404.874  26
   0  16  -6 6463.46 518.360  24
   0 -16   5 225.788 159.103  26
   0  16  -5 177.702 204.191  17
   0 -16   5-1.02497 233.858  29
   0  16  -5-22.4331 217.940  24
   0  16  -4 1190.48 265.833  17
   0 -16   4 800.454 306.543  29
   0  16  -3 132.720 195.533  17
   0 -16   3-223.459 265.101  29
   0  16  -2 4958.11 446.526  13
   0 -16   2 5328.01 496.056  29
   0  16  -2 5124.16 448.631  17
   0  16  -1 582.754 242.474  13
   0 -16   1 654.392 285.597  29
   0 -16   0 5015.83 476.059  29
   0  16   0 5289.87 459.443  13
   0  16   0 5064.02 443.527  12
   0  16   1 1391.02 278.060  13
   0  16   1 1326.80 284.271  12
   0 -16  -1 1618.33 334.001  29
   0 -16  -2 2127.42 336.166  29
   0  16   2 2215.30 310.483  13
   0  16   2 2218.66 314.169  12
   0  16   3-60.5179 203.125  13
   0  16   3 74.4175 192.101  12
   0  16   4 449.050 198.243  13
   0  16   4 490.999 214.612  12
   0  16   5 797.397 222.072  12
   0  16   5 820.583 225.279  13
   0  16   6 287.466 186.414  13
   0  16   6 353.574 177.489  12
   0  16   7-12.9924 151.833  12
   0  16   7 115.690 150.654  13
   0  16   8 21.7903 143.861  13
   0  16   8-88.7955 205.780  15
   0  16   9 2139.90 291.873  15
   0  16   9 1936.85 260.707  13
   0  16  10 5951.25 398.354  13
   0  16  10 5757.85 459.449  34
   0  16  10 6118.84 467.184  21
   0  16  10 5638.82 417.977  15
   0  16  11 84.3719 165.397  21
   0  16  11 186.913 124.568  13
   0  16  11 130.024 97.1981  15
   0  16  11 106.639 165.503  34
   0  16  12 519.432 176.310  21
   0  16  12 206.932 162.721  34
   0  16  13 201.082 131.312  34
   0  16  13 249.170 135.054  21
   0 -17  11 8255.45 404.043  29
   0 -17  10 1636.71 238.507  29
   0 -17   9 1743.85 213.959  26
   0 -17   9 2537.75 295.935  29
   0 -17   8 1344.30 264.699  29
   0  17  -7 17.3380 115.940  17
   0 -17   7 345.863 208.071  29
   0  17  -6 430.685 167.376  17
   0 -17   6 793.388 231.575  29
   0 -17   5 488.610 226.277  29
   0  17  -5 822.150 204.061  17
   0  17  -4 386.079 171.474  17
   0  17  -4 18.4909 156.158  13
   0 -17   4 103.110 220.336  29
   0 -17   3 485.837 255.681  29
   0  17  -3 369.854 191.756  13
   0  17  -2 1877.19 288.083  13
   0 -17   2 1972.79 334.843  29
   0  17  -2 1996.53 310.505  12
   0  17  -1 4664.25 416.404  12
   0 -17   1 5242.89 472.027  29
   0  17  -1 4300.51 401.065  13
   0  17   0 167.061 191.457  12
   0  17   0 171.098 173.888  13
   0 -17   0 484.293 268.515  29
   0 -17  -1 3639.00 391.893  29
   0  17   1 3919.30 372.700  12
   0  17   1 4574.78 406.366  13
   0  17   2 286.783 186.942  12
   0  17   2 155.503 170.294  13
   0  17   3 478.421 185.223  12
   0  17   3 586.881 196.483  13
   0  17   4 47.4354 147.484  12
   0  17   4-31.5332 150.954  13
   0  17   5 501.495 188.070  13
   0  17   5 281.801 148.033  12
   0  17   6 1199.10 224.152  13
   0  17   6 830.136 208.561  12
   0  17   7-157.785 173.807  15
   0  17   7 180.347 143.771  13
   0  17   8 195.762 155.231  15
   0  17   8 64.5301 109.487  13
   0  17   9 214.312 144.311  21
   0  17   9 303.178 134.242  13
   0  17   9 146.834 146.774  15
   0  17  10 1661.91 248.194  21
   0  17  10 1351.31 230.079  34
   0  17  10 1411.01 206.928  15
   0  17  11 733.601 171.418  34
   0  17  11 960.827 195.052  21
   0  17  12 186.274 114.648  21
   0  17  12 443.067 128.633  34
   0 -18   9 571.708 159.879  29
   0  18  -8 2547.50 240.849  13
   0 -18   8 2244.33 257.842  29
   0 -18   7 3.41097 152.929  29
   0  18  -7-66.1388 136.043  13
   0 -18   6 1362.26 246.324  29
   0  18  -6 849.232 190.694  13
   0  18  -5 17.5673 131.812  13
   0 -18   5 237.095 194.449  29
   0 -18   4 733.271 218.700  29
   0  18  -4 556.386 177.140  13
   0  18  -4 489.806 184.776  12
   0  18  -3 371.570 183.615  12
   0  18  -3 496.478 171.676  13
   0 -18   3 826.385 249.694  29
   0  18  -2-41.4301 148.547  13
   0  18  -2 14.0072 166.856  12
   0 -18   2 52.5215 195.730  29
   0 -18   1 590.440 219.420  29
   0  18  -1 758.064 192.311  13
   0  18  -1 522.278 193.868  12
   0  18   0 852.855 202.612  13
   0  18   0 1114.05 224.936  12
   0 -18   0 505.799 227.159  29
   0  18   1 632.527 173.137  13
   0  18   1 571.632 188.990  12
   0  18   2 77.8655 135.088  12
   0  18   2 191.902 151.808  13
   0  18   3 548.901 172.627  13
   0  18   3 576.220 179.898  12
   0  18   4 248.318 146.909  13
   0  18   4 382.517 157.281  12
   0  18   5 361.165 143.370  13
   0  18   5 489.673 189.078  15
   0  18   6 2905.49 314.783  15
   0  18   6 2966.26 303.913  21
   0  18   6 2727.85 258.198  13
   0  18   7 441.865 161.421  21
   0  18   7 595.837 181.885  15
   0  18   8 1033.50 198.277  21
   0  18   8 1167.28 200.250  15
   0  18   9 275.666 129.461  34
   0  18   9 327.055 132.331  21
   0  18   9 412.306 127.754  15
   0  18  10-182.776 91.3147  34
   0  18  10 9.61603 100.543  21
   0 -19   6 182.426 127.702  29
   0 -19   5 4304.58 320.409  29
   0  19  -5 3033.47 266.091  12
   0  19  -4 423.799 143.750  12
   0  19  -4 553.476 133.887  13
   0 -19   4 335.589 141.679  29
   0  19  -3 3865.03 292.279  13
   0  19  -3 4369.71 311.949  12
   0  19  -3 3811.35 280.634  15
   0  19  -2 331.676 129.704  13
   0 -19   2 461.819 177.647  29
   0  19  -2 380.994 146.375  12
   0  19  -1 393.700 134.642  13
   0  19  -1 83.1161 111.812  12
   0  19   0 1289.16 199.063  12
   0  19   0 1223.11 192.037  13
   0  19   1-91.8785 136.974  13
   0  19   1 291.681 134.526  12
   0  19   2 571.925 144.532  12
   0  19   2 1034.10 171.266  13
   0  19   3 266.656 118.877  13
   0  19   3-63.0188 151.354  15
   0  19   4 1331.84 215.342  15
   0  19   5 370.479 144.000  15
   0  19   5 293.454 122.342  21
   0  19   6 846.172 153.663  21
   0  19   6 984.295 179.629  15
   0  19   7 1739.93 208.262  15
   0  19   7 1580.68 202.434  34
  -1  19   6-80.7076 110.488  15
  -1  19   6-82.4288 89.5535  34
  -1  19   5 551.698 135.752  21
  -1  19   5 795.080 163.272  15
  -1  19   4 386.402 150.020  15
  -1  19   4 552.418 139.406  13
  -1  19   3 979.313 168.683  13
  -1  19   3 923.944 154.392  21
  -1  19   2 182.382 121.955  13
  -1  19   1 4147.40 308.632  13
  -1  19   0 499.538 151.826  13
  -1  19  -1 2724.48 249.466  12
  -1  19  -1 2622.97 264.424  13
  -1  19  -2-3.13440 115.368  13
  -1  19  -2-46.1582 107.282  12
  -1  19  -3 2936.30 255.647  12
   1 -19   3 3841.35 325.015  29
  -1  19  -3 3410.56 288.305  13
   1 -19   4 5704.65 373.926  29
  -1  19  -4 4832.98 329.385  13
  -1  19  -4 4603.19 306.212  12
   1 -19   5 4267.51 315.810  29
  -1  19  -5 3968.90 294.663  13
   1 -19   6 2251.33 237.723  29
  -1  18   9 76.3386 102.569  21
  -1  18   9-76.9410 110.932  34
  -1  18   8 468.083 151.613  34
  -1  18   8 748.711 179.182  21
  -1  18   8 863.239 145.716  13
  -1  18   7 1031.25 177.714  13
  -1  18   7 1046.64 191.496  15
  -1  18   7 877.583 186.046  21
  -1  18   6 1931.83 264.608  15
  -1  18   6 1940.20 242.438  13
  -1  18   5 408.244 144.906  13
  -1  18   4 2826.57 294.142  13
  -1  18   3 4839.79 374.567  13
  -1  18   2 180.650 153.609  13
  -1  18   1 5056.72 393.482  13
  -1  18   1 4346.61 345.093  12
  -1  18   0 2554.59 304.575  13
  -1  18   0 2042.91 250.271  12
  -1  18  -1 2708.68 287.181  12
  -1  18  -1 2635.61 304.152  13
   1 -18   1 2724.90 342.023  29
  -1  18  -2 26.3802 157.065  13
   1 -18   2 25.5543 187.786  29
  -1  18  -2 58.6419 143.535  12
  -1  18  -3 4066.06 346.985  12
  -1  18  -3 4240.05 364.027  13
   1 -18   3 4689.93 402.250  29
  -1  18  -4 255.627 153.803  12
   1 -18   4 420.068 209.010  29
  -1  18  -4 186.513 149.344  13
   1 -18   5 5293.48 406.706  29
  -1  18  -5 4340.53 341.542  12
  -1  18  -5 4361.01 359.112  13
   1 -18   6 1.48528 162.260  29
  -1  18  -6-43.6985 126.797  13
  -1  18  -7 2626.37 274.439  13
   1 -18   7 1885.08 257.127  29
   1 -18   8 63.4587 143.684  29
  -1  18  -8-13.3601 118.289  13
   1 -18   9 102.451 134.089  29
  -1  17  11 3064.04 281.697  34
  -1  17  11 2943.14 277.781  21
  -1  17  10 290.751 151.608  34
  -1  17  10 268.876 150.231  21
  -1  17  10 252.462 103.139  15
  -1  17   9 781.410 207.104  34
  -1  17   9 1071.49 212.546  21
  -1  17   9 653.293 162.242  15
  -1  17   9 592.428 153.064  13
  -1  17   8 638.805 173.700  13
  -1  17   8 809.741 203.463  15
  -1  17   7 455.688 170.974  15
  -1  17   7 563.697 193.051  13
  -1  17   6 4246.60 370.196  13
  -1  17   5 63.7290 164.235  13
  -1  17   4 3033.50 333.571  13
  -1  17   3 4090.70 380.790  13
  -1  17   3 4511.52 369.732  12
  -1  17   2-278.931 163.666  12
  -1  17   2 19.2627 181.544  13
  -1  17   1 341.737 209.234  13
   1 -17  -1 789.670 296.040  29
  -1  17   1 1061.11 237.172  12
  -1  17   0 2777.29 314.611  12
  -1  17   0 3096.94 357.734  13
   1 -17   0 2980.98 382.364  29
  -1  17  -1 698.388 228.040  13
  -1  17  -1 720.455 210.578  12
   1 -17   1 374.997 250.109  29
   1 -17   2-2.93888 236.766  29
  -1  17  -2 175.752 200.266  13
  -1  17  -2-298.279 177.848  12
  -1  17  -3 3603.54 377.401  13
   1 -17   3 3135.39 403.722  29
  -1  17  -4-86.7671 189.993  13
   1 -17   4 124.608 211.804  29
   1 -17   5 10241.8 604.059  29
   1 -17   5 9479.29 504.565  26
  -1  17  -5 10101.8 575.021  13
   1 -17   6 811.541 257.405  29
   1 -17   6 737.268 189.547  26
   1 -17   7 3086.27 358.583  29
   1 -17   7 2566.93 280.311  26
   1 -17   8 109.658 176.096  29
   1 -17   8 549.000 166.818  26
   1 -17   9 230.765 190.324  29
   1 -17   9 450.903 156.980  26
   1 -17  10 1240.11 194.223  26
   1 -17  10 1210.95 214.623  29
   1 -17  11 1346.90 188.551  29
  -1  16  13 305.927 133.592  34
  -1  16  13 53.2924 95.3097  21
  -1  16  12 848.585 159.341  13
  -1  16  12 1036.45 209.197  34
  -1  16  12 692.238 139.417   5
  -1  16  11 6724.58 447.616  34
  -1  16  11 6912.81 454.857  21
  -1  16  11 6018.63 382.340  13
  -1  16  10 601.688 172.885  13
  -1  16  10 584.993 149.249  15
  -1  16  10 324.436 196.308  34
  -1  16   9 828.347 201.672  15
  -1  16   9 694.135 222.169  34
  -1  16   9 331.886 178.498  13
  -1  16   8-191.581 153.711  15
  -1  16   8-215.154 171.066  13
  -1  16   7 946.552 235.562  13
  -1  16   6 7839.88 530.933  13
  -1  16   5 1304.79 266.455  13
  -1  16   4 4995.51 401.096  12
  -1  16   4 5818.94 475.329  13
  -1  16   3 1972.07 284.928  12
  -1  16   3 2218.47 325.806  13
  -1  16   2 328.486 198.557  12
   1 -16  -2 348.231 287.088  29
  -1  16   2 120.358 207.680  13
   1 -16  -1 1.05146 241.960  29
  -1  16   1-207.183 228.467  13
  -1  16   1 140.950 168.409  12
  -1  16   0 3021.87 341.297  12
   1 -16   0 3413.13 425.921  29
  -1  16   0 3531.86 405.140  13
  -1  16  -1-150.904 232.742  13
   1 -16   1 269.096 264.895  29
  -1  16  -1 160.359 188.815  12
   1 -16   2-206.358 270.277  29
  -1  16  -2-125.621 238.714  13
   1 -16   3 667.455 191.514  26
   1 -16   3 866.872 309.041  29
  -1  16  -3 716.414 214.918  17
   1 -16   4 332.255 184.474  26
   1 -16   4-129.466 274.400  29
  -1  16  -4 34.9655 179.556  17
  -1  16  -5 8397.28 564.218  24
   1 -16   5 7603.91 496.248  26
   1 -16   5 8731.39 598.816  29
  -1  16  -5 8177.72 506.326  17
   1 -16   6 3099.84 335.677  26
  -1  16  -6 3623.95 407.997  24
   1 -16   6 3622.22 429.861  29
  -1  16  -6 3353.56 335.571  17
   1 -16   7 9675.72 606.071  29
   1 -16   7 8091.71 519.379  26
  -1  16  -7 7578.00 457.736  17
  -1  16  -7 8945.33 573.779  24
  -1  16  -8 412.160 220.524  24
   1 -16   8 322.961 194.842  26
   1 -16   8 523.555 250.328  29
  -1  16  -9 4275.74 397.948  24
   1 -16   9 4783.22 427.970  29
   1 -16  10 1085.81 235.971  29
  -1  16 -10 1375.82 239.741  24
  -1  16 -11 4781.56 378.704  24
   1 -16  11 5219.60 392.140  29
  -1  16 -12 241.425 163.637  24
   1 -16  12-76.9985 137.808  29
  -1  16 -13 1531.44 205.598  24
  -1  15  14 1261.68 183.415   5
  -1  15  14 1272.98 191.518  21
  -1  15  14 1143.79 212.029  34
  -1  15  13 211.499 136.202  13
  -1  15  13-70.4529 148.171  34
  -1  15  13 48.3902 125.579  21
  -1  15  13 137.527 128.219   5
  -1  15  12 1413.75 252.346  21
  -1  15  12 1027.64 204.224  13
  -1  15  12 836.152 211.492  34
  -1  15  11 4974.63 389.903  13
  -1  15  11 4473.69 417.593  34
  -1  15  10 429.139 160.718  15
  -1  15  10 821.500 210.283  13
  -1  15  10 793.384 246.309  34
  -1  15   9 2329.92 305.057  15
  -1  15   9 2291.47 319.626  13
  -1  15   8 54.8182 189.988  13
  -1  15   7 4865.16 442.300  13
  -1  15   6 2735.56 358.527  13
  -1  15   5 10522.1 568.277  12
  -1  15   5 12868.3 685.353  13
  -1  15   4 16949.7 722.746  12
  -1  15   4 17119.0 785.395  13
   1 -15  -3 1114.83 308.643  29
  -1  15   3 1567.77 316.990  13
  -1  15   3 1175.11 249.584  12
   1 -15  -2 319.621 269.246  29
  -1  15   2 155.524 168.314  12
  -1  15   2 613.969 256.186  13
  -1  15   1 862.059 225.629  12
   1 -15  -1 719.148 287.560  29
  -1  15   1 879.621 266.086  13
   1 -15   0 1032.08 283.608  29
  -1  15   0 679.925 233.919  13
  -1  15  -1 1007.69 279.491  13
   1 -15   1 1005.56 216.622  26
   1 -15   1 1066.10 310.030  29
  -1  15  -1 1132.96 260.792  17
  -1  15  -2 327.733 203.824  17
   1 -15   2 224.322 181.412  26
   1 -15   2 262.042 269.252  29
  -1  15  -3 650.307 219.919  17
   1 -15   3 698.299 324.126  29
  -1  15  -3 859.638 253.875  24
   1 -15   3 731.730 228.403  26
  -1  15  -4 3800.84 413.680  24
   1 -15   4 3428.84 376.620  26
   1 -15   4 3555.38 445.869  29
  -1  15  -4 3414.60 373.831  17
  -1  15  -5 13898.4 665.020  17
   1 -15   5 14146.8 768.402  29
   1 -15   5 12852.2 696.526  30
   1 -15   5 13181.5 674.410  26
  -1  15  -5 13905.2 729.194  24
   1 -15   6 15691.7 753.345  30
   1 -15   6 17378.5 839.900  29
  -1  15  -6 15730.7 697.790  17
  -1  15  -6 16977.5 808.648  24
  -1  15  -7 9090.27 533.320  17
   1 -15   7 9291.37 625.340  29
  -1  15  -7 9775.05 622.899  24
   1 -15   7 9407.74 582.491  30
  -1  15  -8 10731.1 657.651  24
  -1  15  -8 9791.61 534.313  17
   1 -15   8 10920.9 668.480  29
   1 -15   8 9398.11 574.825  30
   1 -15   9 4423.95 432.397  29
   1 -15   9 3765.93 373.483  30
  -1  15  -9 3927.46 418.001  24
   1 -15  10 224.905 156.031  38
   1 -15  10 380.497 182.517  30
  -1  15 -10 285.965 193.769  24
   1 -15  10 768.595 256.026  29
   1 -15  11 3099.90 353.459  29
  -1  15 -11 3063.39 352.361  24
   1 -15  11 2478.26 285.488  38
   1 -15  12 5577.74 383.074  38
  -1  15 -12 5320.91 425.604  24
   1 -15  12 5067.86 402.380  29
   1 -15  13 2557.66 267.218  38
   1 -15  13 3086.01 297.526  29
  -1  15 -13 2326.36 287.941  24
  -1  15 -14 2886.27 272.742  24
   1 -15  14 2256.31 236.609  29
  -1  14  15 893.927 188.666  34
  -1  14  15 735.618 153.591  13
  -1  14  15 930.695 189.489   5
  -1  14  15 869.273 166.521  21
  -1  14  14 3166.94 316.190   5
  -1  14  14 3359.40 320.279  21
  -1  14  14 3656.68 311.806  13
  -1  14  14 2985.73 321.395  34
  -1  14  13 300.667 191.900  34
  -1  14  13-59.6682 146.810  21
  -1  14  13-269.428 178.858  13
  -1  14  12 214.469 196.785  34
  -1  14  12 173.662 179.601  21
  -1  14  12 496.114 206.694  13
  -1  14  11 957.585 228.507  13
  -1  14  11 1074.94 275.652  34
  -1  14  10 2608.71 307.048  15
  -1  14  10 2712.52 341.959  13
  -1  14   9 2583.84 350.608  13
  -1  14   8 7424.04 544.944  13
  -1  14   7 6290.59 510.594  13
  -1  14   6 268.288 208.726  13
  -1  14   6 348.683 162.876  12
  -1  14   5 14482.8 670.689  12
  -1  14   5 14635.8 738.575  13
  -1  14   4 5950.77 446.104  12
  -1  14   4 5710.86 482.371  13
  -1  14   3 8427.84 528.648  12
   1 -14  -3 8898.55 1243.57   3
  -1  14   3 9344.84 595.480  13
   1 -14  -3 9214.63 611.204  29
   1 -14  -2 89.1213 243.388  29
   1 -14  -2-151.664 313.601   3
  -1  14   2-56.0965 212.424  13
  -1  14   2-36.6001 145.665  12
   1 -14  -1 5718.25 984.779   3
   1 -14  -1 7085.32 553.743  29
  -1  14   1 6932.22 521.707  13
   1 -14   0 1461.18 330.930  29
  -1  14   0 1219.23 276.738  13
   1 -14   0 1247.05 234.283  26
  -1  14   0 1863.79 303.156  17
  -1  14  -1 570.947 230.907  17
  -1  14  -1 307.256 512.904   2
   1 -14   1 545.424 195.597  26
   1 -14   1 939.657 303.537  29
   1 -14   2 5484.56 499.743  29
  -1  14  -2 4781.69 439.271  24
   1 -14   2 4651.33 408.305  26
  -1  14  -2 4715.77 426.106  17
   1 -14   3 4254.40 475.721  29
   1 -14   3 3714.71 375.924  26
  -1  14  -3 4201.34 405.263  17
   1 -14   3 3144.22 386.744  30
  -1  14  -3 3403.80 385.797  24
  -1  14  -4 1329.75 264.614  17
  -1  14  -4 1230.69 283.435  24
   1 -14   4 1043.09 269.357  30
   1 -14   4 1027.67 307.254  29
   1 -14   5 7484.41 551.292  30
  -1  14  -5 8101.40 586.695  24
   1 -14   5 7462.98 582.003  29
  -1  14  -5 7127.35 501.778  17
  -1  14  -6 32500.6 1018.51  17
   1 -14   6 35251.3 1165.60  29
  -1  14  -6 35266.2 1153.56  24
   1 -14   6 33263.3 1096.58  30
   1 -14   7 149.103 276.189  29
  -1  14  -7 270.338 250.992  24
  -1  14  -7 268.222 202.318  17
   1 -14   7 273.515 215.570  30
   1 -14   8 13662.1 671.509  38
  -1  14  -8 14172.6 760.467  24
   1 -14   8 13051.9 688.440  30
  -1  14  -8 13895.0 656.600  17
   1 -14   8 13927.4 789.379  18
  -1  14  -9 529.119 199.995  17
   1 -14   9 176.300 248.689  18
   1 -14   9 487.150 222.210  38
  -1  14  -9 255.867 251.451  24
   1 -14   9 363.687 181.420  30
   1 -14  10 2547.27 394.363  18
   1 -14  10 2424.98 320.382  38
   1 -14  10 2625.80 333.826  30
  -1  14 -10 2340.17 364.777  24
  -1  14 -11 634.326 267.676  24
   1 -14  11 1176.19 219.730  30
   1 -14  11 1022.88 252.755  38
   1 -14  11 935.912 274.185  18
  -1  14 -12 14137.2 710.671  24
   1 -14  12 14811.7 725.454  18
   1 -14  12 16198.6 708.200  38
   1 -14  12 13845.0 620.244  30
   1 -14  13 2758.62 326.067  38
  -1  14 -13 2684.85 337.088  24
   1 -14  14 5338.70 383.805  29
   1 -14  14 5393.57 393.069  38
  -1  14 -14 5076.01 397.895  24
   1 -14  15 722.447 171.909  38
  -1  14 -15 517.735 161.369  24
   1 -14  15 792.972 157.750  29
  -1  13  16 1527.59 215.761   5
  -1  13  16 1623.77 203.263  13
  -1  13  16 1941.75 246.680  34
  -1  13  15-18.1425 126.923  13
  -1  13  15 300.024 182.894   5
  -1  13  15-33.3741 126.416  21
  -1  13  15-113.852 159.516  34
  -1  13  14 2135.37 280.705  21
  -1  13  14 2354.25 292.904  13
  -1  13  14 2547.02 342.095  34
  -1  13  13 93.1794 199.176  34
  -1  13  13 320.508 193.721  13
  -1  13  13 253.503 173.088  21
  -1  13  12-20.2192 195.477  13
  -1  13  12 70.0579 226.707  34
  -1  13  11-9.40463 240.887  34
  -1  13  11 182.656 199.258  13
  -1  13  10 3151.29 382.136  13
  -1  13  10 3082.42 342.467  15
  -1  13   9 5227.44 469.770  13
  -1  13   8 2126.79 333.325  13
  -1  13   7 458.140 184.592  12
  -1  13   7 126.682 208.615  13
  -1  13   6 1558.61 297.295  13
   1 -13  -6 2288.40 711.562   3
  -1  13   6 1438.58 247.066  12
  -1  13   5 13111.9 698.322  13
  -1  13   5 12767.2 624.284  12
   1 -13  -4 3275.80 388.753  29
  -1  13   4 4454.23 425.683  13
  -1  13   4 3447.82 344.056  12
   1 -13  -4 4569.00 911.786   3
   1 -13  -3 23310.9 915.149  29
  -1  13   3 22999.8 836.722  12
  -1  13   3 22808.9 881.141  13
   1 -13  -3 24594.4 1907.64   3
   1 -13  -2 3161.61 392.173  29
  -1  13   2 3621.42 399.313  13
  -1  13   2 4066.72 787.113   2
   1 -13  -2 4035.24 785.668   3
   1 -13  -2 3351.55 337.015  26
  -1  13   2 3567.34 361.604  12
   1 -13  -1 14403.7 721.499  29
  -1  13   1 15189.6 1391.55   2
  -1  13   1 15236.3 720.022  13
   1 -13  -1 13099.9 1357.84   3
   1 -13  -1 14316.4 652.932  26
  -1  13   1 14958.9 703.973  17
  -1  13   0 1542.26 551.110   2
   1 -13   0 991.486 533.714   3
   1 -13   0 1230.15 246.291  26
   1 -13   0 1397.41 318.090  29
  -1  13   0 936.466 241.079  17
  -1  13  -1 17025.5 751.854  24
  -1  13  -1 18380.2 765.285  17
   1 -13   1 17871.3 1513.26   3
   1 -13   1 18037.8 804.135  29
   1 -13   1 17868.5 746.062  26
  -1  13  -1 18578.5 1543.04   2
   1 -13   2-148.912 217.350  26
  -1  13  -2-621.198 458.970   2
   1 -13   2-37.7871 180.470  30
   1 -13   2 225.710 252.437  29
  -1  13  -2 72.6531 174.170  24
  -1  13  -2 271.089 201.800  17
   1 -13   3 10653.5 626.553  30
  -1  13  -3 10932.6 1231.47   2
   1 -13   3 10654.0 643.016  29
  -1  13  -3 10239.9 1320.88   1
  -1  13  -3 9550.44 556.218  17
  -1  13  -3 11112.4 629.664  24
   1 -13   4 7036.40 523.779  30
   1 -13   4 6689.37 543.859  29
  -1  13  -4 8138.47 1189.50   1
  -1  13  -4 6607.63 514.799  24
  -1  13  -4 6743.37 488.960  17
  -1  13  -4 7076.17 1028.52   2
   1 -13   5 782.913 279.549  18
   1 -13   5 679.999 230.796  30
  -1  13  -5 1093.78 287.200  24
  -1  13  -5 660.167 209.316  17
  -1  13  -5 121.628 473.338   2
  -1  13  -5 834.273 544.100   1
  -1  13  -6 33346.4 1113.85  24
  -1  13  -6 34426.1 2261.23   2
   1 -13   6 33651.2 1098.04  30
  -1  13  -6 35358.1 2433.95   1
   1 -13   6 34037.3 1166.60  18
  -1  13  -6 33923.1 1034.49  17
  -1  13  -7 7263.40 498.981  17
   1 -13   7 7717.34 519.015  38
   1 -13   7 7861.98 555.107  30
  -1  13  -7 7802.94 580.271  24
   1 -13   7 8450.81 616.962  18
  -1  13  -8 2883.73 408.481  24
   1 -13   8 3163.67 433.680  18
   1 -13   8 2972.06 354.407  30
  -1  13  -8 2724.30 324.413  17
   1 -13   8 3556.08 379.725  38
   1 -13   9 5654.41 471.040  38
  -1  13  -9 5644.09 433.574  17
  -1  13  -9 5922.31 531.919  24
   1 -13   9 5740.50 477.665  30
   1 -13   9 5840.17 551.533  18
   1 -13  10 825.479 231.433  30
   1 -13  10 914.175 319.457  18
  -1  13 -10 1054.37 326.058  24
   1 -13  10 649.250 250.879  38
  -1  13 -11 4714.37 495.234  24
   1 -13  11 4532.91 469.584  18
   1 -13  11 5108.05 468.856  38
   1 -13  11 4424.63 416.936  30
   1 -13  12 14326.0 729.035  38
   1 -13  12 13661.8 741.028  18
   1 -13  12 13267.1 656.588  30
  -1  13 -12 14263.5 752.177  24
  -1  13 -13 1145.27 308.124  24
   1 -13  13 675.232 168.498   6
   1 -13  13 568.109 187.225  30
   1 -13  13 586.249 225.913  18
   1 -13  13 986.095 264.101  38
   1 -13  14 7546.07 504.086  38
   1 -13  14 7691.50 506.771  18
  -1  13 -14 7665.81 520.497  24
   1 -13  14 7293.50 432.709   6
   1 -13  15 820.255 162.754   6
  -1  13 -15 1179.66 250.539  24
   1 -13  15 1137.72 212.455  38
   1 -13  15 974.250 206.747  18
   1 -13  16 483.051 177.680  38
  -1  13 -16 335.801 155.888  24
   1 -13  16 635.354 148.093  29
  -1  12  17-90.5836 138.234  30
  -1  12  17 22.6400 129.090  34
  -1  12  17-31.8799 143.166   5
  -1  12  17 169.323 120.888  13
  -1  12  17 113.460 101.974  10
  -1  12  16 355.089 140.011  13
  -1  12  16 364.573 199.455   5
  -1  12  16 702.206 207.274  34
   1 -12 -16 439.756 162.505  27
   1 -12 -15 644.384 165.031  25
  -1  12  15 609.771 221.447  34
  -1  12  15 671.804 174.775  21
  -1  12  15 528.564 222.836   5
  -1  12  15 598.541 184.937  13
   1 -12 -15 413.734 179.468  27
  -1  12  14 1329.04 325.479  34
  -1  12  14 782.413 224.276  21
   1 -12 -14 620.227 183.934  27
  -1  12  14 1134.53 245.817  13
  -1  12  13 1584.46 295.194  21
  -1  12  13 1935.39 306.640  13
  -1  12  13 1678.42 327.757  34
  -1  12  12 36.2858 255.318  34
  -1  12  12 245.387 214.851  13
  -1  12  11 1986.67 376.063  34
  -1  12  11 1166.62 272.247  13
  -1  12  10 2.12658 190.817  13
  -1  12  10 295.144 164.357  15
  -1  12   9 4272.27 436.864  13
  -1  12   8 6068.04 493.706  13
   1 -12  -8 5251.06 923.990   4
  -1  12   7 647.613 232.704  13
  -1  12   7 690.907 194.061  12
   1 -12  -7 323.724 395.579   4
  -1  12   6 207.849 159.953  12
  -1  12   6-67.8521 205.538  13
  -1  12   5 9773.84 589.417  13
  -1  12   5 10048.2 547.223  12
  -1  12   4 25444.1 1703.63   2
  -1  12   4 24919.7 835.637  12
  -1  12   4 26078.7 915.410  13
   1 -12  -4 24895.4 912.229  29
  -1  12   3 12955.4 1252.50   2
  -1  12   3 14509.3 687.276  13
   1 -12  -3 13721.3 687.512  29
  -1  12   3 13526.5 614.715  12
   1 -12  -2 13819.1 685.349  29
   1 -12  -2 13630.0 613.124  26
  -1  12   2 13490.0 660.892  13
   1 -12  -2 13009.9 1308.60   3
   1 -12  -1 15078.6 645.017  26
  -1  12   1 16535.2 1365.75   2
   1 -12  -1 16046.2 697.316  29
   1 -12  -1 16049.5 1437.29   3
  -1  12   1 15878.6 691.437  17
  -1  12   0 6867.34 920.151   2
  -1  12   0 7461.95 485.299  17
   1 -12   0 8000.26 994.061   3
   1 -12   0 7085.82 509.030  29
  -1  12   0 8004.73 501.425  24
   1 -12   0 7580.71 473.230  26
   1 -12   1 22239.2 799.157  26
   1 -12   1 23161.1 1609.44   3
  -1  12  -1 22473.3 1608.45   2
   1 -12   1 24227.0 879.560  29
   1 -12   1 23902.4 874.951  30
  -1  12  -1 22833.0 815.722  17
  -1  12  -1 22351.2 817.960  24
  -1  12  -2 1074.64 504.133   1
  -1  12  -2 1115.12 235.849  24
   1 -12   2 1116.43 258.547  29
   1 -12   2 1230.01 435.409   3
   1 -12   2 642.135 212.584  30
  -1  12  -2 763.186 223.899  17
   1 -12   3 12383.0 640.143  30
  -1  12  -3 12005.4 1227.20   2
  -1  12  -3 12094.0 600.999  17
  -1  12  -3 12598.0 635.864  24
   1 -12   3 13346.5 671.679  29
  -1  12  -3 10113.3 1214.66   1
   1 -12   4 9401.53 572.329  30
  -1  12  -4 10121.0 555.180  17
   1 -12   4 9930.69 602.660  18
  -1  12  -4 10365.0 1260.12   1
  -1  12  -4 9297.49 1083.71   2
  -1  12  -4 10413.2 596.800  24
   1 -12   5 43.1437 159.108  30
   1 -12   5-72.1445 149.512  38
  -1  12  -5 412.439 432.737   2
  -1  12  -5 31.2780 177.949  24
  -1  12  -5 267.615 341.724   1
  -1  12  -5 179.698 183.474  17
   1 -12   5 136.873 190.418  18
  -1  12  -6 12440.8 1433.58   1
   1 -12   6 11779.3 646.147  30
   1 -12   6 13026.5 638.844  38
  -1  12  -6 12434.7 677.908  24
   1 -12   6 10964.9 664.468  18
   1 -12   7 7582.48 581.169  18
   1 -12   7 8297.42 547.411  30
  -1  12  -7 7674.29 1180.26   1
   1 -12   7 8525.30 539.174  38
   1 -12   8 8876.20 634.368  18
   1 -12   8 8060.20 548.706  30
  -1  12  -8 10088.4 1359.48   1
   1 -12   9 4797.90 444.166  30
   1 -12   9 5048.46 502.663  18
   1 -12  10 13143.4 659.784   6
   1 -12  10 11440.6 655.637  30
   1 -12  10 12178.5 736.081  18
   1 -12  11 1863.48 359.562  18
   1 -12  11 1785.15 314.195  30
   1 -12  11 2394.89 306.939   6
   1 -12  12 16946.0 840.813  18
   1 -12  12 18161.4 782.566   6
   1 -12  12 15811.8 748.418  30
   1 -12  13 206.340 250.771  18
   1 -12  13 186.887 188.273   6
   1 -12  13-100.775 174.303  30
   1 -12  14 17274.3 795.216  38
   1 -12  14 15925.5 686.916  30
   1 -12  14 16646.8 770.878  18
   1 -12  14 17665.6 748.506   6
   1 -12  15 2482.51 327.406  38
   1 -12  15 2235.04 284.102   6
   1 -12  15 2328.03 294.131  18
   1 -12  16 412.227 169.125  18
  -1  12 -16 759.052 221.071  24
   1 -12  16 483.997 160.303   6
   1 -12  16 548.864 217.146  38
   1 -12  17 759.298 153.285   6
   1 -12  17 675.904 179.481  38
  -1  12 -17 1064.10 190.497  24
   1 -11 -18 1606.13 219.496  27
  -1  11  18 1440.65 217.731  34
  -1  11  18 1589.29 222.709  30
  -1  11  18 1513.41 219.271   5
  -1  11  17 814.155 205.566  34
  -1  11  17 812.168 229.138   5
  -1  11  17 939.364 191.914  10
  -1  11  17 235.057 152.051  13
   1 -11 -17 376.668 168.613  27
  -1  11  16 163.875 152.557  13
  -1  11  16 118.846 197.109   5
  -1  11  16-9.69295 177.144  34
   1 -11 -16 283.260 167.526  27
  -1  11  15 386.081 224.172  34
  -1  11  15 414.826 160.588  21
  -1  11  15 727.708 262.430   5
  -1  11  15 542.587 215.145  13
  -1  11  14 2495.50 333.189  21
  -1  11  14 2779.13 367.649  13
  -1  11  14 2469.42 388.392  34
  -1  11  13 6409.37 507.315  21
  -1  11  13 5445.63 541.530  34
  -1  11  13 5757.39 489.530  13
  -1  11  12 2529.69 404.591  34
  -1  11  12 2516.24 353.668  13
  -1  11  11 1141.39 323.167  34
  -1  11  11 1282.60 298.846  13
  -1  11  10 429.269 220.252  13
  -1  11   9 1861.17 310.225  13
  -1  11   8 4168.20 412.798  13
  -1  11   8 4403.56 377.237  12
  -1  11   7 1725.12 259.336  12
  -1  11   7 1138.80 278.438  13
  -1  11   6 2365.68 313.633  13
  -1  11   6 2538.42 285.588  12
  -1  11   6 1970.64 500.380   2
  -1  11   5 9342.28 508.879  12
  -1  11   5 9079.46 1009.93   2
  -1  11   5 9385.76 561.134  13
   1 -11  -4 34238.9 1018.22  29
  -1  11   4 33342.4 994.169  13
   1 -11  -4 32265.9 1709.43   4
  -1  11   4 35032.1 1922.20   2
  -1  11   4 31394.0 896.710  12
   1 -11  -3 2582.18 314.437  29
   1 -11  -3 2209.63 252.729  26
  -1  11   3 2529.01 276.359  12
  -1  11   3 3002.44 326.535  13
  -1  11   2 32716.9 962.610  13
   1 -11  -2 30605.3 869.948  26
  -1  11   2 32463.3 1795.82   2
  -1  11   2 33188.1 953.657  17
   1 -11  -2 32855.8 982.917  29
  -1  11   1 3431.33 634.652   2
   1 -11  -1 3271.40 305.658  26
   1 -11  -1 3135.82 333.153  29
  -1  11   1 3387.11 335.323  17
   1 -11   0 5255.25 409.704  30
  -1  11   0 5989.11 413.740  17
   1 -11   0 5448.77 379.371  26
   1 -11   0 5361.72 818.352   3
  -1  11   0 5962.29 415.498  24
   1 -11   0 5935.19 435.563  29
  -1  11   0 4213.96 737.580   2
  -1  11  -1 26565.8 825.689  17
   1 -11   1 27783.3 900.909  29
  -1  11  -1 26507.1 1639.03   2
  -1  11  -1 26963.5 1783.73   1
  -1  11  -1 25859.4 840.120  24
   1 -11   1 25614.3 1617.26   3
   1 -11   1 25615.4 873.119  30
  -1  11  -2 7440.70 459.393  24
   1 -11   2 6905.06 466.354  30
   1 -11   2 7789.06 498.742  18
  -1  11  -2 6012.83 833.205   2
   1 -11   2 7974.55 910.534   3
   1 -11   2 7760.09 493.143  29
  -1  11  -2 7064.30 445.986  17
  -1  11  -2 7612.77 983.935   1
   1 -11   3 8770.70 527.568  30
  -1  11  -3 9712.44 1066.44   2
   1 -11   3 8714.32 536.780  18
  -1  11  -3 8491.78 484.869  17
  -1  11  -3 8492.91 1056.56   1
  -1  11  -3 8921.42 512.784  24
   1 -11   3 8116.38 857.489   3
  -1  11  -4 14746.0 1399.43   1
   1 -11   4 14004.8 663.907  30
   1 -11   4 15244.5 714.887  18
  -1  11  -4 16362.4 710.950  24
   1 -11   5 12.4025 161.625  30
   1 -11   5 63.7636 184.380  18
   1 -11   6 1628.44 268.050  30
  -1  11  -6 1862.19 679.893   1
   1 -11   6 1287.59 257.087  18
   1 -11   7 10485.4 602.024  30
   1 -11   7 10573.1 637.771  18
  -1  11  -7 10299.8 1303.16   1
   1 -11   8 5184.02 485.811  18
  -1  11  -8 4587.70 956.159   1
   1 -11   8 4913.62 399.858   6
   1 -11   8 6025.46 478.812  30
   1 -11   9 5563.21 502.497  18
   1 -11   9 5857.93 478.608  30
  -1  11  -9 5707.83 1075.90   1
   1 -11   9 5633.55 442.029   6
  -1  11 -10 12386.0 1516.80   1
   1 -11  10 13458.3 679.262   6
   1 -11  10 12905.2 750.837  18
   1 -11  10 12746.2 690.569  30
   1 -11  11 4413.97 432.284  30
   1 -11  11 4428.82 487.675  18
   1 -11  11 4954.84 444.032   6
   1 -11  12 26462.0 985.345   6
   1 -11  12 27851.0 1079.15  18
   1 -11  12 26225.9 965.714  30
   1 -11  13 9169.25 594.050   6
   1 -11  13 9177.83 629.201  18
   1 -11  13 8954.76 565.346  30
   1 -11  14 21097.4 828.554  30
   1 -11  14 20738.3 863.385   6
   1 -11  14 20401.7 885.804  18
   1 -11  15 10391.5 610.338  18
   1 -11  15 10935.9 621.228   6
   1 -11  15 11830.2 596.451  30
   1 -11  16 2429.28 292.511  18
   1 -11  16 2400.39 312.999   6
   1 -11  16 2672.91 360.386  38
   1 -11  17 1241.78 238.271   6
   1 -11  17 849.241 182.504  18
   1 -11  17 740.625 228.546  38
  -1  11 -18 5841.42 382.932  24
   1 -11  18 5232.20 353.714   6
   1 -11  18 5715.04 388.896  38
  -1  10  19 2193.58 232.824   5
  -1  10  19 2615.32 257.073  34
  -1  10  18 120.595 152.745  34
  -1  10  18 54.5004 119.848  10
   1 -10 -18 192.417 149.352  27
  -1  10  18 270.166 129.537  13
  -1  10  18-32.7186 114.869  30
  -1  10  18 91.7206 146.986   5
  -1  10  17 299.601 196.059  34
  -1  10  17 83.1707 157.086  13
  -1  10  17 312.207 210.722   5
  -1  10  16 79.3384 130.883  20
  -1  10  16-38.9524 232.810  34
  -1  10  16-152.252 187.368  13
  -1  10  16 24.9192 202.983   5
   1 -10 -16-55.4166 119.586  25
  -1  10  15 2430.55 368.066  34
  -1  10  15 2247.68 298.764  21
  -1  10  15 2098.02 325.771  13
  -1  10  14-172.264 175.355  21
  -1  10  14 98.3436 228.856  13
  -1  10  14 124.943 237.743  34
  -1  10  13 7727.21 609.276  34
  -1  10  13 6896.61 534.659  13
  -1  10  12-164.513 251.358  13
  -1  10  12 14.7245 260.292  34
  -1  10  11 1556.03 299.666  13
  -1  10  11 1345.49 314.339  34
  -1  10  10-6.11306 196.136  13
  -1  10   9 6334.09 486.403  13
  -1  10   8 6763.15 488.879  13
  -1  10   8 7769.85 1026.61   2
  -1  10   8 7161.31 455.536  12
  -1  10   7 3322.18 351.589  13
  -1  10   7 2710.75 292.296  12
  -1  10   7 3159.98 634.169   2
  -1  10   6 4485.38 389.294  13
  -1  10   6 4199.20 721.572   2
  -1  10   6 4211.78 339.349  12
  -1  10   5 122.757 141.314  13
  -1  10   5 46.7285 120.861  12
   1 -10  -4 30965.9 842.197  26
  -1  10   4 30565.2 842.050  12
   1 -10  -4 31893.0 940.044  29
  -1  10   4 31834.3 1741.64   2
  -1  10   4 30877.1 915.235  13
  -1  10   3 3746.36 636.340   2
  -1  10   3 3034.87 312.807  13
   1 -10  -3 4141.73 358.299  29
  -1  10   3 3942.69 309.818  12
   1 -10  -2 11644.5 896.617   4
  -1  10   2 12876.7 1105.48   2
  -1  10   2 14205.5 590.630  17
   1 -10  -2 12887.6 595.349  29
   1 -10  -1-33.0405 110.230  30
  -1  10   1-111.738 129.627  24
   1 -10  -1 59.2426 145.621  29
  -1  10   1-88.4122 135.009  17
  -1  10   1 158.088 342.635   2
  -1  10   0 7793.02 433.188  17
  -1  10   0 8344.66 448.254  24
  -1  10   0 9187.98 927.111   2
   1 -10   0 7513.71 452.917  30
   1 -10   0 7487.86 450.648  29
   1 -10   1 40254.1 1019.25  30
  -1  10  -1 42572.8 1000.49  24
  -1  10  -1 42389.2 979.398  17
  -1  10  -1 43679.0 2089.00   1
   1 -10   1 43821.8 1058.33  29
  -1  10  -1 43404.1 1979.42   2
   1 -10   1 41679.3 1932.57   3
  -1  10  -2 90980.8 2894.08   2
  -1  10  -2 93808.1 3126.03   1
   1 -10   2 94327.5 2820.74   3
  -1  10  -2 90560.7 1432.42  17
   1 -10   2 91832.8 1561.64  18
   1 -10   2 87947.8 1506.08  30
  -1  10  -2 92109.9 1493.11  24
   1 -10   3 2043.52 450.990   3
   1 -10   3 2790.54 294.770  30
   1 -10   3 3372.16 329.590  18
  -1  10  -3 2417.38 573.963   1
  -1  10  -3 2703.79 296.919  24
   1 -10   4 58489.5 1255.52  30
   1 -10   4 62178.9 2155.49   3
   1 -10   4 61937.3 1345.61  18
  -1  10  -4 61232.6 2657.83   1
   1 -10   5 124.831 145.859  30
  -1  10  -5 393.566 346.057   1
   1 -10   5 133.189 159.067  18
  -1  10  -6-118.448 434.428   1
   1 -10   6 184.675 181.416  18
   1 -10   6-48.6134 158.039  30
   1 -10   7 2370.49 306.391  30
   1 -10   7 2412.96 322.821  18
   1 -10   7 2240.44 269.416   6
  -1  10  -7 1453.25 575.432   1
   1 -10   8 2502.39 293.007   6
  -1  10  -8 2367.32 641.668   1
   1 -10   8 2264.34 305.136  30
   1 -10   8 2860.73 370.813  18
  -1  10  -9 5611.48 1072.88   1
   1 -10   9 6815.59 489.608  30
   1 -10   9 5842.71 494.472  18
   1 -10   9 6971.55 485.822   6
   1 -10  10 6906.51 508.382   6
  -1  10 -10 7332.73 1164.88   1
   1 -10  10 7642.43 525.505  30
   1 -10  10 7324.20 572.850  18
   1 -10  11 22245.6 889.006  30
   1 -10  11 22575.4 965.543  18
   1 -10  11 20973.1 872.687   6
  -1  10 -11 20323.5 1956.49   1
   1 -10  12 13775.0 728.681   6
   1 -10  12 13862.9 771.750  18
   1 -10  12 13452.5 702.407  30
   1 -10  12 13714.6 685.961  35
   1 -10  13 36875.1 1145.44  30
   1 -10  13 33986.4 1140.40   6
   1 -10  13 35267.4 1189.46  18
   1 -10  13 36373.7 1115.20  35
   1 -10  14 4552.52 465.484  18
   1 -10  14 4390.47 420.678  30
   1 -10  14 5055.71 482.644   6
   1 -10  14 4392.42 409.459  35
   1 -10  15 19655.1 810.420  35
   1 -10  15 18873.7 793.154  30
   1 -10  15 18769.1 835.094  18
   1 -10  15 18816.2 842.802   6
   1 -10  16 4233.73 381.436  35
   1 -10  16 3945.83 392.461   6
   1 -10  16 4086.60 396.823  18
   1 -10  16 4252.45 368.419  30
   1 -10  17 2839.09 342.999   6
   1 -10  17 2964.34 318.102  18
   1 -10  17 3002.68 308.128  35
   1 -10  18 8168.10 486.027   6
   1 -10  18 7025.87 406.985  18
   1 -10  18 6867.44 400.628  35
   1 -10  18 7601.45 483.472  38
   1 -10  19 1138.13 205.639  38
   1 -10  19 990.831 177.010   6
  -1   9  19 2159.87 247.254  30
  -1   9  19 2457.94 269.015  34
   1  -9 -19 1725.99 245.743  27
  -1   9  19 2104.55 257.448   5
  -1   9  18-44.1270 151.599  30
  -1   9  18 125.387 150.171  13
  -1   9  18 327.351 188.029   5
  -1   9  18 114.573 150.523  34
  -1   9  18 447.654 156.307  20
  -1   9  18 146.112 116.584  10
  -1   9  17-23.4866 137.109  20
  -1   9  17 206.830 175.916  13
  -1   9  17 98.2831 186.232   5
  -1   9  17 17.8637 185.737  34
  -1   9  16-87.5445 256.137  34
  -1   9  16-14.7920 188.987  13
  -1   9  16-35.1433 223.610   5
   1  -9 -16-55.7933 135.379  25
  -1   9  15 4228.48 471.485  34
  -1   9  15 4048.57 421.177  13
  -1   9  14 859.314 300.576  34
  -1   9  14 1018.54 221.516  21
  -1   9  14 987.567 274.702  13
  -1   9  13 7879.07 598.171  34
  -1   9  13 8827.21 593.946  13
  -1   9  12 4805.50 485.976  34
  -1   9  12 4944.32 453.596  13
  -1   9  11 3728.68 391.714  13
  -1   9  11 3952.00 437.121  34
  -1   9  10 925.196 244.023  13
  -1   9   9 5212.61 813.730   2
  -1   9   9 6876.95 478.679  13
  -1   9   8 2109.24 247.215  12
  -1   9   8 2091.92 295.899  13
  -1   9   8 2401.68 548.764   2
  -1   9   7 5558.41 376.129  12
  -1   9   7 6013.74 432.807  13
  -1   9   7 5700.72 780.507   2
  -1   9   6 653.775 358.085   2
  -1   9   6 290.178 107.820  12
  -1   9   6 183.810 141.262  13
  -1   9   5 80.4667 145.154  13
  -1   9   5-85.9397 373.884   2
  -1   9   4 25691.1 796.806  13
  -1   9   4 24871.4 1454.06   2
   1  -9  -4 25434.6 796.828  29
  -1   9   3 12754.1 1059.00   2
  -1   9   2 4832.14 658.896   2
  -1   9   1 2984.69 546.252   2
   1  -9  -1 3101.46 435.659   4
  -1   9   0 18512.7 1215.10   2
  -1   9   0 15758.1 1193.72   1
  -1   9  -1 5650.90 715.229   2
  -1   9  -1 6160.92 786.377   1
   1  -9   1 5501.97 715.353   3
  -1   9  -2 158081. 3787.75   1
   1  -9   2 146723. 3279.00   3
   1  -9   3 1327.99 209.627  18
   1  -9   3 1623.82 414.489   3
  -1   9  -3 1969.91 550.146   1
   1  -9   4 126390. 1738.13  30
   1  -9   4 131563. 2903.06   3
   1  -9   4 131429. 1837.09  18
  -1   9  -5 14722.9 1301.71   1
   1  -9   5 16236.2 642.938  30
   1  -9   5 15967.6 668.064  18
   1  -9   6 5189.12 415.486  18
   1  -9   6 5250.88 385.341  30
  -1   9  -6 4198.49 758.603   1
   1  -9   7 1362.53 226.228   6
   1  -9   7 1137.74 243.227  18
   1  -9   7 1597.08 249.300  30
  -1   9  -7 1369.07 593.120   1
  -1   9  -8 12861.5 1372.07   1
   1  -9   8 13372.0 669.049  18
   1  -9   8 13179.1 622.720  30
   1  -9   8 13229.0 610.270   6
   1  -9   9-21.1919 148.179  30
   1  -9   9 88.9076 181.498  18
   1  -9   9 131.788 168.251   6
  -1   9  -9 461.844 467.630   1
   1  -9  10 15728.4 720.842  30
   1  -9  10 16425.8 712.429  35
   1  -9  10 17290.8 806.815  18
   1  -9  10 16082.5 742.593   6
  -1   9 -10 16026.4 1632.06   1
   1  -9  11 32006.6 1029.64  35
   1  -9  11 30292.6 1073.73  18
   1  -9  11 31334.1 1055.61   6
  -1   9 -11 30976.2 2307.29   1
   1  -9  11 30129.5 1000.59  30
  -1   9 -12 1170.66 721.259   1
   1  -9  12 689.519 278.288   6
   1  -9  12 256.584 195.572  35
   1  -9  12 382.382 195.410  30
   1  -9  12 486.704 262.945  18
   1  -9  13 25765.5 1013.50   6
   1  -9  13 26250.4 985.928  35
   1  -9  13 26509.7 1035.80  18
   1  -9  13 26622.5 972.993  30
   1  -9  14 2690.83 349.926  35
   1  -9  14 3044.41 401.876  18
   1  -9  14 3069.56 376.356  30
   1  -9  14 2645.66 403.908   6
   1  -9  15 13064.8 709.235  35
   1  -9  15 13786.2 695.907  30
   1  -9  15 13067.7 718.660  18
   1  -9  15 13636.3 764.462   6
   1  -9  16 23.4470 178.548  18
   1  -9  16 87.4122 217.983   6
   1  -9  16 26.9640 138.049  30
   1  -9  16-87.9564 180.260  35
   1  -9  17 6998.81 480.664  18
   1  -9  17 6771.36 489.139  35
   1  -9  17 7109.30 458.544  30
   1  -9  17 7562.96 546.864   6
   1  -9  18 1188.71 261.455   6
   1  -9  18 515.409 180.025  35
   1  -9  18 888.311 183.865  18
   1  -9  19 1308.52 214.508  35
   1  -9  19 1258.71 229.052  38
   1  -9  19 1015.81 204.902   6
   1  -8 -20 205.497 135.873  27
  -1   8  20 232.861 120.459   5
  -1   8  19 877.054 195.769  34
  -1   8  19 894.301 184.307  30
  -1   8  19 789.000 172.095  20
  -1   8  18 1923.61 282.938  13
  -1   8  18 1218.30 190.945  10
  -1   8  18 1942.91 293.719  34
  -1   8  18 1559.42 248.114  20
  -1   8  18 1916.43 307.148   5
  -1   8  18 1671.74 261.145  30
  -1   8  17 249.658 165.879  20
  -1   8  17 480.248 247.716   5
  -1   8  17 364.175 166.421  10
  -1   8  17 362.889 211.658  30
  -1   8  17 373.687 206.062  13
  -1   8  17 116.764 195.617  34
   1  -8 -17 443.006 164.254  25
  -1   8  16-137.026 260.792  34
   1  -8 -16-296.654 162.083  25
  -1   8  16 38.6164 251.647   5
  -1   8  16 101.592 204.848  13
  -1   8  15 3687.57 438.033  34
  -1   8  15 4051.20 444.229  13
   1  -8 -15 3737.75 401.442  25
  -1   8  14 4882.17 463.463  13
  -1   8  14 5531.16 435.967  21
  -1   8  14 5238.87 513.722  34
  -1   8  13 553.087 186.653  21
  -1   8  13 287.324 241.864  34
  -1   8  13 386.497 231.651  13
  -1   8  12 12951.3 729.270  34
  -1   8  12 12827.3 682.314  13
  -1   8  11 4624.32 833.009   2
  -1   8  11 5025.47 423.105  13
  -1   8  11 5388.69 473.155  34
  -1   8  10 759.541 386.638   2
  -1   8  10 1147.96 241.845  13
  -1   8   9 15653.1 1322.21   2
  -1   8   9 15077.6 666.496  13
  -1   8   8 1531.76 249.120  13
  -1   8   8 2127.28 244.707  12
  -1   8   8 1264.15 396.607   2
  -1   8   7 27992.5 1574.09   2
  -1   8   7 27397.5 830.658  13
  -1   8   6 2476.11 257.798  13
  -1   8   6 2530.96 483.431   2
  -1   8   5 7587.87 790.947   2
  -1   8   4 5088.65 665.084   2
  -1   8   3 10874.3 901.849   2
  -1   8   2 695.306 365.184   2
  -1   8   1 1091.09 398.840   2
   1  -8   0 14146.2 771.815   4
  -1   8   0 12790.8 939.204   2
  -1   8   0 11698.3 952.309   1
   1  -8   1 2132.20 286.968   4
  -1   8  -1 1950.11 465.301   2
  -1   8  -1 1976.19 517.359   1
   1  -8   2 100573. 2532.56   3
  -1   8  -2 100118. 2796.09   1
  -1   8  -3 21244.4 1366.91   1
   1  -8   3 19972.8 1111.68   3
  -1   8  -4 77330.6 2630.36   1
   1  -8   4 71885.0 2020.63   3
  -1   8  -5 21204.5 1453.71   1
   1  -8   5 21259.5 1066.30   3
   1  -8   6 11474.4 556.847  18
  -1   8  -6 10918.9 1118.97   1
   1  -8   6 10760.9 554.405  42
  -1   8  -7 1593.21 574.941   1
   1  -8   7 1894.63 252.506  30
   1  -8   7 1870.70 307.306  42
   1  -8   7 1456.12 234.205  18
   1  -8   7 1895.88 245.081   6
   1  -8   8 13605.8 581.796  35
   1  -8   8 12163.5 569.447  30
   1  -8   8 12859.6 629.177  42
   1  -8   8 12453.6 585.816   6
   1  -8   8 13585.3 649.225  18
   1  -8   9 3020.06 345.071  18
   1  -8   9 2747.30 308.278   6
  -1   8  -9 2643.62 656.329   1
   1  -8   9 2532.38 279.303  35
   1  -8   9 2652.17 299.129  30
   1  -8   9 2982.28 385.010  42
   1  -8  10 12731.6 624.411  30
   1  -8  10 13824.4 699.568  18
   1  -8  10 12707.2 682.296  42
   1  -8  10 12381.8 619.962  35
   1  -8  10 12253.3 634.763   6
  -1   8 -10 11618.3 1330.05   1
  -1   8 -11 34241.9 2320.68   1
   1  -8  11 35667.7 1133.92  18
   1  -8  11 33667.8 1021.62  30
   1  -8  11 35229.6 1105.23   6
   1  -8  11 33913.9 1056.09  35
   1  -8  11 34809.5 1114.25  42
   1  -8  12 15186.5 711.103  30
   1  -8  12 15291.3 790.318  42
  -1   8 -12 12801.4 1484.13   1
   1  -8  12 15398.8 773.252   6
   1  -8  12 14492.0 722.348  35
   1  -8  12 14892.3 754.963  18
   1  -8  13 20207.5 913.253   6
   1  -8  13 19477.8 859.945  35
   1  -8  13 19744.6 885.118  18
   1  -8  13 21448.0 859.966  30
  -1   8 -13 20980.7 1956.80   1
   1  -8  14 26810.3 1034.26  18
   1  -8  14 26836.2 1023.64  35
   1  -8  14 25280.7 947.270  30
   1  -8  14 25037.1 1031.84   6
   1  -8  15 4256.61 440.500  18
   1  -8  15 4249.87 452.890  35
   1  -8  15 3967.21 395.113  30
   1  -8  15 4744.22 498.502   6
   1  -8  16 3662.97 421.350  35
   1  -8  16 4040.16 385.066  30
   1  -8  16 3642.23 391.118  18
   1  -8  16 3742.98 446.421   6
   1  -8  17 503.104 216.211  35
   1  -8  17 473.747 167.479  30
   1  -8  17 787.296 280.196   6
   1  -8  17 380.953 183.715  18
   1  -8  18 176.442 192.515  35
   1  -8  18-200.316 231.628   6
   1  -8  18-443.950 163.591  18
   1  -8  18-61.7656 124.442  30
   1  -8  19 2320.19 305.651   6
   1  -8  19 2200.41 281.911  35
   1  -8  20 271.621 149.895  38
   1  -8  20 70.2063 121.156  35
   1  -8  20 127.370 143.430   6
   1  -7 -20-149.093 178.962  27
  -1   7  20 189.419 120.702   5
  -1   7  20 233.088 124.927  34
  -1   7  20 92.8354 120.819  20
  -1   7  20 234.418 102.882  30
  -1   7  19 143.214 149.286  30
  -1   7  19 323.145 164.699  34
  -1   7  19 224.578 161.409  20
  -1   7  19 256.664 167.293   5
  -1   7  18 6981.58 477.754  30
  -1   7  18 6963.15 495.462  34
  -1   7  18 6905.76 488.380  13
  -1   7  18 6827.40 492.040  20
  -1   7  18 6868.01 497.224   5
  -1   7  17 315.650 213.960  13
  -1   7  17 290.390 197.260  34
   1  -7 -17-92.2487 136.535  25
  -1   7  17 262.438 183.462  20
  -1   7  17 173.472 137.299  10
  -1   7  17 127.089 179.547  30
  -1   7  17 131.425 225.673   5
   1  -7 -16 144.899 174.396  25
  -1   7  16 224.879 242.557  34
  -1   7  16 486.844 235.372  13
  -1   7  16 418.550 291.160   5
   1  -7 -15 2629.42 345.801  25
  -1   7  15 2324.35 369.805  34
  -1   7  15 2558.19 368.214  13
  -1   7  14 8587.27 583.833  13
  -1   7  14 8850.40 616.271  34
  -1   7  13 83.0577 124.464  21
  -1   7  13 77.1947 201.783  13
  -1   7  13 47.0733 202.342  34
  -1   7  12 17423.6 765.727  13
  -1   7  12 16976.3 787.000  34
  -1   7  12 15153.0 1402.22   2
  -1   7  11 741.451 224.118  34
  -1   7  11 776.727 205.444  13
  -1   7  11 760.581 377.233   2
  -1   7  10 3121.42 335.633  34
  -1   7  10 2722.74 614.235   2
  -1   7  10 3399.54 335.178  13
  -1   7   9 8603.01 487.315  13
  -1   7   9 8550.88 915.087   2
  -1   7   8 7539.46 843.886   2
  -1   7   8 9191.82 480.791  13
  -1   7   7 35360.3 1676.97   2
  -1   7   7 34614.5 883.483  13
  -1   7   6 27852.5 1409.75   2
  -1   7   5 36444.3 1553.75   2
  -1   7   4 3740.45 541.917   2
  -1   7   3 1024.43 353.873   2
  -1   7   2 4320.41 556.697   2
  -1   7   1 4303.00 584.420   1
  -1   7   1 3685.03 510.504   2
  -1   7   0 2425.93 473.391   1
   1  -7   0 1731.01 295.199   4
  -1   7   0 1989.92 412.078   2
  -1   7  -1 3590.31 568.921   1
   1  -7   1 4422.52 383.315   4
   1  -7   2 42061.2 1504.33   3
   1  -7   2 41985.7 953.991   4
  -1   7  -2 42384.7 1701.28   1
  -1   7  -3 34148.4 1591.56   1
   1  -7   3 35132.1 1351.63   3
  -1   7  -4 18564.2 1241.03   1
   1  -7   4 21003.9 1010.04   3
  -1   7  -5 57751.0 2210.84   1
   1  -7   5 58423.8 1595.97   3
  -1   7  -6 29732.9 1662.16   1
  -1   7  -7 14866.4 1260.10   1
   1  -7   8 16912.8 631.326  30
   1  -7   8 17924.6 699.636  18
   1  -7   8 18314.2 698.134  42
   1  -7   9 993.448 204.031  30
   1  -7   9 1082.17 214.060  18
   1  -7   9 1183.68 277.814  42
   1  -7   9 972.784 200.303  35
  -1   7  -9 1284.53 459.709   1
  -1   7 -10 88.0793 406.205   1
   1  -7  10 988.292 302.023  42
   1  -7  10 474.560 157.346  35
   1  -7  10 414.015 176.222  30
   1  -7  10 389.034 167.632  18
   1  -7  11 24015.0 876.135  35
   1  -7  11 23774.0 891.594  18
   1  -7  11 23600.5 883.525  42
   1  -7  11 21747.8 806.168  30
   1  -7  12 11045.3 623.309  35
   1  -7  12 10939.3 656.043  42
   1  -7  12 11626.9 651.026  18
   1  -7  12 10460.6 582.133  30
  -1   7 -12 9335.72 1255.00   1
   1  -7  13 11547.5 625.332  30
   1  -7  13 11241.0 591.669  20
   1  -7  13 11086.5 656.891  18
  -1   7 -13 11574.7 1470.79   1
   1  -7  13 10926.9 684.688  42
   1  -7  13 10712.9 644.522  35
   1  -7  14 47173.8 1332.67  42
   1  -7  14 48807.4 1283.60  30
   1  -7  14 49744.1 1394.72  35
  -1   7 -14 51073.7 3005.13   1
   1  -7  14 48437.1 1362.51  18
   1  -7  14 46794.4 1211.64  20
   1  -7  14 48818.4 1410.70   6
   1  -7  15 72.2150 180.976  30
   1  -7  15 71.5376 215.006  35
   1  -7  15 92.5861 287.125   6
   1  -7  15 30.4247 197.434  18
   1  -7  15 199.041 161.848  20
   1  -7  16 7411.78 513.003  30
   1  -7  16 7249.00 537.058  18
   1  -7  16 6982.29 565.032  35
   1  -7  16 7023.11 611.186   6
   1  -7  16 7382.84 503.770  20
   1  -7  17 2479.54 380.126  35
   1  -7  17 2469.04 306.497  30
   1  -7  17 2266.89 322.862  18
   1  -7  17 3129.12 444.655   6
   1  -7  18 213.546 183.724  35
   1  -7  18 0.86177 158.976  30
   1  -7  18-121.466 138.047  18
   1  -7  18 59.2347 232.987   6
   1  -7  19 13188.8 666.924  35
   1  -7  19 14847.7 710.753   6
   1  -7  20 1403.80 252.070   6
   1  -7  20 1444.67 242.136  38
   1  -7  20 1182.49 224.319  35
   1  -7  21 2857.35 267.467   6
  -1   6  20 377.969 145.308   5
  -1   6  20 109.414 146.895  20
  -1   6  20 135.299 136.069  34
  -1   6  20-119.556 98.3764  30
  -1   6  19 1991.27 289.644  20
  -1   6  19 2180.10 283.133  30
  -1   6  19 2244.69 290.599  34
  -1   6  19 1800.46 275.063   5
  -1   6  18 2047.09 316.854  20
  -1   6  18 1482.69 279.684  34
  -1   6  18 1429.59 271.067   5
  -1   6  18 1519.60 260.633  30
  -1   6  17 4957.89 459.941  13
  -1   6  17 5424.14 463.121  30
  -1   6  17 4547.92 457.693  34
  -1   6  17 4581.41 450.314   5
  -1   6  17 4113.40 372.028  10
   1  -6 -17 4607.58 403.881  25
  -1   6  16 264.385 248.585   5
   1  -6 -16-139.904 168.273  25
  -1   6  16-251.226 255.221  34
  -1   6  16 246.227 237.895  13
   1  -6 -15 1960.26 304.248  25
  -1   6  15 2225.13 353.807  34
  -1   6  15 2708.80 374.586   5
  -1   6  15 2462.07 367.285  13
  -1   6  14 1628.50 301.376  34
  -1   6  14 1890.52 311.802  13
  -1   6  13 467.474 215.177  34
  -1   6  13 86.9624 394.470   2
  -1   6  13 792.077 237.104  13
   1  -6 -13 279.090 410.714   1
  -1   6  12 36.6563 196.258  13
  -1   6  12 220.232 206.138  34
  -1   6  12 276.511 362.334   2
  -1   6  11 1234.10 190.879  18
  -1   6  11 1170.74 232.219  34
  -1   6  11 1112.41 211.642  13
  -1   6  10 3324.10 343.892  34
  -1   6  10 3192.38 313.254  13
  -1   6  10 2959.52 596.497   2
  -1   6   9 4794.57 356.878  13
  -1   6   9 4298.46 643.215   2
  -1   6   8 79224.5 2466.01   2
  -1   6   8 79440.8 1313.05  13
  -1   6   7 15544.2 1056.34   2
  -1   6   6 98460.0 2471.51   2
  -1   6   5 551.934 290.567   2
  -1   6   4 13659.6 872.823   2
  -1   6   3 14728.4 871.104   2
  -1   6   2 3214.14 440.848   2
  -1   6   1 22659.8 1092.96   1
  -1   6   1 21954.5 1008.14   2
  -1   6   0 2888.16 454.746   1
  -1   6   0 2077.86 386.078   2
   1  -6   1 9494.72 512.018   4
  -1   6  -1 8899.47 728.814   1
   1  -6   2 10448.6 472.076   4
   1  -6   2 10329.4 700.174   3
  -1   6  -2 9749.79 786.888   1
   1  -6   3 126953. 2307.14   3
  -1   6  -3 127414. 2778.36   1
  -1   6  -4 1700.93 491.207   1
   1  -6   4 1381.09 278.365   3
  -1   6  -5 57477.3 2026.52   1
   1  -6   5 58654.8 1449.74   3
   1  -6   6 1024.14 215.087   3
  -1   6  -6 1146.09 492.914   1
  -1   6  -7 3594.17 662.704   1
  -1   6  -8 628.168 515.668   1
   1  -6   9 10619.2 498.144  30
   1  -6   9 11630.4 555.959  18
   1  -6   9 11153.8 532.402  35
  -1   6  -9 12369.9 1207.72   1
   1  -6   9 10707.3 542.319  42
   1  -6  10 115.485 97.7488  20
   1  -6  10-93.6159 132.724  30
  -1   6 -10-83.6044 419.165   1
   1  -6  10 214.252 230.740  42
   1  -6  10-99.0674 141.469  18
   1  -6  10-19.3554 128.551  35
   1  -6  11 25779.1 888.608  35
  -1   6 -11 27523.5 1907.19   1
   1  -6  11 26111.0 888.803  18
   1  -6  11 26529.8 826.375  20
   1  -6  11 27431.4 866.565  30
   1  -6  11 26734.6 898.352  42
   1  -6  12 13955.5 703.696  42
  -1   6 -12 12576.6 1393.74   1
   1  -6  12 13335.9 662.813  18
   1  -6  12 13174.2 617.536  20
   1  -6  12 12733.6 652.990  35
   1  -6  12 13541.1 640.225  30
  -1   6 -13 4608.98 891.100   1
   1  -6  13 3905.11 374.792  30
   1  -6  13 3615.27 389.589  18
   1  -6  13 3286.74 392.971  35
   1  -6  13 3930.77 448.565  42
   1  -6  13 3271.83 335.870  20
   1  -6  14 35022.5 1124.80  42
   1  -6  14 34588.8 1063.84  30
   1  -6  14 34529.8 1164.95  35
   1  -6  14 33632.6 1054.12  20
   1  -6  14 34077.9 1107.97  18
   1  -6  15 355.906 278.842   6
   1  -6  15 425.647 192.132  30
   1  -6  15 184.921 167.236  18
   1  -6  15 57.5725 291.158  42
   1  -6  15 543.122 191.332  20
   1  -6  15 516.754 275.837  35
   1  -6  16 6636.55 503.793  30
   1  -6  16 6495.77 491.824  20
   1  -6  16 7458.15 546.819  18
   1  -6  16 6976.72 589.203  35
   1  -6  16 6443.12 588.049   6
   1  -6  17 2868.26 395.582  35
   1  -6  17 2358.36 319.602  20
   1  -6  17 2897.19 345.289  30
   1  -6  17 2798.23 347.848  18
   1  -6  17 2753.94 434.125   6
   1  -6  18 9599.68 647.942  35
   1  -6  18 9298.61 561.518  20
   1  -6  18 9860.38 660.448   6
   1  -6  18 9256.33 546.681  30
   1  -6  19 8085.14 564.884  35
   1  -6  19 8448.42 568.171   6
   1  -6  19 7833.40 478.141  30
   1  -6  20 15792.7 703.117  35
   1  -6  20 15635.1 694.150   6
   1  -6  21 2405.19 268.319  35
   1  -6  21 2598.90 279.585   6
   1  -5 -21 552.400 178.444  27
  -1   5  21 1021.87 182.552  20
  -1   5  20 143.619 130.561  34
  -1   5  20 51.1646 102.360  30
  -1   5  20-74.8683 152.274  20
  -1   5  20 1.44084 125.815   5
  -1   5  19 2277.81 320.502  20
  -1   5  19 2253.68 300.351   5
  -1   5  19 2591.95 318.851  34
  -1   5  19 2463.65 289.371  30
  -1   5  18 824.775 228.451  30
  -1   5  18 796.616 204.317  35
  -1   5  18 793.089 224.806   5
   1  -5 -18 1083.93 200.273  25
  -1   5  18 1145.90 292.840  20
  -1   5  18 882.882 249.150  34
  -1   5  17 9211.43 606.034  34
  -1   5  17 8469.48 555.557  30
  -1   5  17 9067.66 603.349   5
  -1   5  17 8984.17 596.173  13
   1  -5 -17 8370.35 532.040  25
  -1   5  16 446.620 170.802  10
  -1   5  16 271.532 220.315   5
  -1   5  16 218.999 207.670  34
   1  -5 -16 262.315 184.847  25
  -1   5  16 245.966 214.616  13
  -1   5  16 29.0973 234.038  30
   1  -5 -15 12708.4 673.419  25
  -1   5  15 14164.1 743.045   5
  -1   5  15 13670.1 724.982  13
  -1   5  15 13164.0 718.238  34
   1  -5 -14 968.560 220.377  25
  -1   5  14 595.885 232.687  13
  -1   5  14 806.588 252.358  34
   1  -5 -13 3208.30 691.792   1
  -1   5  13 2855.19 715.959   2
  -1   5  13 3406.68 376.072  13
  -1   5  13 2378.66 335.660  34
  -1   5  12 1879.66 278.763  34
   1  -5 -12 1846.59 514.229   1
  -1   5  12 1612.32 269.079  13
  -1   5  12 1203.26 466.070   2
  -1   5  12 1816.35 236.753  18
  -1   5  11 5.61244 142.040  13
  -1   5  11 201.399 324.554   2
  -1   5  11 66.3326 140.076  34
  -1   5  11 24.6198 124.154  18
  -1   5  10 701.278 186.649  34
  -1   5  10 1303.54 482.177   2
  -1   5  10 1387.59 214.119  13
  -1   5  10 903.807 173.578  18
  -1   5   9 1599.70 216.992  13
  -1   5   9 1814.05 236.119  34
  -1   5   8 67710.1 2186.16   2
  -1   5   7 1854.82 431.772   2
  -1   5   6 47768.7 1619.22   2
  -1   5   5 14975.3 878.433   2
  -1   5   4 20207.3 946.475   2
  -1   5   3 646.915 255.969   2
  -1   5   2-25.1409 195.577   2
  -1   5   1 10789.8 694.799   1
  -1   5   1 10846.2 662.624   2
  -1   5   0 5107.35 499.856   1
  -1   5  -1 43963.1 1387.57   1
   1  -5   1 44167.0 1008.47   4
  -1   5  -2 1266.56 328.411   1
   1  -5   2 1158.98 168.547   4
   1  -5   2 1138.46 256.856   3
  -1   5  -3 140585. 2626.07   1
   1  -5   3 138175. 2157.34   3
   1  -5   3 137059. 1391.64   4
  -1   5  -4 66536.3 1917.42   1
   1  -5   4 68880.4 1462.73   3
   1  -5   5 160982. 2142.81   3
  -1   5  -5 160085. 3111.33   1
  -1   5  -6 67267.9 2167.29   1
   1  -5   6 69136.1 1334.09   3
  -1   5  -7 21284.6 1319.52   1
  -1   5  -8-95.7055 441.169   1
  -1   5  -9 23531.8 1553.05   1
   1  -5  10 145.062 121.887  18
   1  -5  10 410.989 219.040  42
  -1   5 -10 514.644 430.868   1
   1  -5  10 60.9158 114.797  30
  -1   5 -11 38521.1 2187.38   1
   1  -5  11 38503.1 990.196  30
   1  -5  11 38054.7 1017.13  18
   1  -5  11 38471.1 983.951  20
   1  -5  11 37003.9 1018.68  42
   1  -5  12 6392.85 479.394  42
   1  -5  12 5511.31 404.251  30
  -1   5 -12 5747.60 977.772   1
   1  -5  12 5672.66 447.296  35
   1  -5  12 6126.00 440.713  18
   1  -5  12 5580.02 413.549  20
  -1   5 -13 2539.79 688.256   1
   1  -5  13 3031.56 374.897  35
   1  -5  13 3287.97 397.161  42
   1  -5  13 2638.09 310.946  30
   1  -5  13 2975.69 338.148  18
   1  -5  13 2854.25 315.336  20
   1  -5  14 10753.1 655.146  35
   1  -5  14 11527.1 626.011  20
  -1   5 -14 11736.9 1417.72   1
   1  -5  14 11426.5 652.236  42
   1  -5  14 10795.8 621.913  18
   1  -5  14 11635.8 624.464  30
   1  -5  15 600.978 296.774  42
   1  -5  15-61.7493 165.464  20
   1  -5  15-90.6188 227.073  35
   1  -5  15 72.1795 162.264  18
   1  -5  15-155.295 204.489  30
   1  -5  16 3296.38 418.232  42
   1  -5  16 4317.06 417.127  30
   1  -5  16 4515.91 513.873   6
   1  -5  16 3866.08 393.971  18
   1  -5  16 3675.27 445.677  35
   1  -5  16 4277.44 426.210  20
   1  -5  17-101.554 273.407   6
   1  -5  17 116.986 256.312  35
   1  -5  17-83.0730 176.310  30
   1  -5  17-232.590 227.796  20
   1  -5  17-87.8668 163.215  18
   1  -5  18 25370.0 1023.38   6
   1  -5  18 24438.0 889.910  30
   1  -5  18 25862.1 1055.27  35
   1  -5  18 25054.5 937.761  20
   1  -5  19 2184.24 343.522  35
   1  -5  19 3094.79 337.140  30
   1  -5  19 2240.76 365.513   6
   1  -5  19 2423.92 317.231  20
   1  -5  20 23013.1 892.123  35
   1  -5  20 22875.4 855.553   6
   1  -5  20 22048.8 739.311  30
   1  -5  21 85.4553 148.359  35
   1  -5  21-98.2822 117.456  38
   1  -5  21 196.770 147.449   6
  -1   4  21 259.140 108.686  34
   1  -4 -21 76.8655 135.193  27
  -1   4  21 143.579 134.811  20
  -1   4  20 164.030 188.383  20
  -1   4  20-350.684 147.407   5
  -1   4  20-76.5236 152.948  35
  -1   4  20-123.835 131.788  30
  -1   4  20 133.339 124.387  34
  -1   4  19 1408.11 287.179  20
  -1   4  19 1711.51 261.028  30
  -1   4  19 1306.58 241.248   5
  -1   4  19 1470.36 257.246  34
  -1   4  19 1935.66 285.517  35
  -1   4  18 183.934 173.303  30
  -1   4  18 282.342 248.975  20
  -1   4  18 510.486 201.411   5
  -1   4  18 307.834 221.413  34
  -1   4  18 372.977 193.953  35
  -1   4  17 10280.2 632.836  34
  -1   4  17 10881.3 648.025   5
   1  -4 -17 11031.6 620.646  25
  -1   4  17 12225.0 696.432  13
  -1   4  17 11047.8 627.352  30
  -1   4  16 3538.59 398.334   5
  -1   4  16 3728.88 421.369  13
  -1   4  16 3554.94 410.274  34
  -1   4  16 3736.93 397.923  30
   1  -4 -16 4010.57 398.092  25
  -1   4  15 7341.16 538.311   5
  -1   4  15 6930.44 525.844  13
   1  -4 -15 7050.12 505.366  25
  -1   4  15 7546.50 551.940  34
   1  -4 -14 1.94612 151.039  25
  -1   4  14 56.2553 199.007  13
  -1   4  14 63.1219 174.718  34
  -1   4  13 619.578 164.228  18
   1  -4 -13 767.170 197.273  25
   1  -4 -13 238.079 401.584   1
  -1   4  13 725.178 226.778  34
  -1   4  13 724.474 239.305  13
  -1   4  12-43.0809 163.028  34
  -1   4  12 12.6474 158.316  13
   1  -4 -12 101.900 267.816   1
  -1   4  12-258.158 118.777  18
  -1   4  11 342.456 124.661  18
  -1   4  11 608.612 177.204  13
  -1   4  11 411.413 362.574   2
  -1   4  11 772.232 210.796  34
   1  -4 -11 302.437 304.092   1
  -1   4  10 152.562 262.740   2
  -1   4  10 124.303 132.034  34
  -1   4  10-37.9678 120.004  13
  -1   4   9 805.921 326.925   2
  -1   4   8 26466.4 1331.45   2
  -1   4   7 15897.8 973.926   2
  -1   4   6 38378.9 1384.43   2
  -1   4   5 83535.0 1872.36   2
  -1   4   4 11967.7 679.356   2
  -1   4   3 5996.30 465.909   2
  -1   4   2 44880.4 1144.58   2
  -1   4   1 3836.09 387.542   1
  -1   4   1 4105.70 378.426   2
  -1   4   0 6932.59 508.188   1
   1  -4   1 150345. 1713.60   4
  -1   4  -1 150994. 2282.77   1
  -1   4  -2 15007.7 765.758   1
   1  -4   2 14160.7 650.854   3
   1  -4   2 14387.7 472.962   4
  -1   4  -3 49652.4 1422.34   1
   1  -4   3 48684.0 1138.33   3
   1  -4   3 49449.7 828.589   4
  -1   4  -4 60506.3 1674.96   1
   1  -4   4 58643.5 1201.16   3
   1  -4   4 59348.8 949.744   4
  -1   4  -5 14710.9 912.349   1
   1  -4   5 14771.6 589.960   3
   1  -4   6 34305.5 861.951   3
  -1   4  -6 35889.6 1474.61   1
  -1   4  -7 9345.14 883.063   1
   1  -4   7 8756.24 416.222   3
  -1   4  -8 2883.91 646.318   1
  -1   4  -9 69425.2 2500.07   1
  -1   4 -10-67.1573 376.577   1
   1  -4  11 82379.5 1402.65  30
   1  -4  11 81695.0 1412.36  20
   1  -4  11 80531.2 1419.64  42
   1  -4  11 79788.0 1312.42  34
  -1   4 -11 85009.3 3100.84   1
   1  -4  11 79503.4 1395.69  18
  -1   4 -12 29969.8 1942.00   1
   1  -4  12 29455.1 899.390  20
   1  -4  12 31044.7 878.239  34
   1  -4  12 30486.0 928.410  42
   1  -4  12 31903.0 921.372  30
   1  -4  12 28909.0 887.492  18
   1  -4  13 2143.01 262.499  34
   1  -4  13 1480.23 245.049  20
   1  -4  13 2159.14 317.662  42
   1  -4  13 1748.70 259.176  30
   1  -4  13 1603.83 242.845  18
   1  -4  14 6690.70 527.218  35
   1  -4  14 6474.66 447.768  34
   1  -4  14 7294.56 501.017  20
  -1   4 -14 6168.94 1033.13   1
   1  -4  14 6352.40 462.282  18
   1  -4  14 6151.51 458.115  30
   1  -4  14 7567.65 528.649  42
   1  -4  15 389.191 195.743  30
   1  -4  15 836.669 245.393  20
  -1   4 -15 1163.98 491.911   1
   1  -4  15 435.854 183.596  34
   1  -4  15 484.836 184.277  18
   1  -4  15 939.161 296.881  42
   1  -4  15 448.707 227.825  35
   1  -4  16 457.250 263.819  35
   1  -4  16 648.721 279.019  42
   1  -4  16 295.687 172.375  18
   1  -4  16 355.774 223.975  20
   1  -4  16 344.327 188.781  30
   1  -4  17-380.064 296.362   6
   1  -4  17-15.1802 165.836  30
   1  -4  17 322.443 210.768  20
   1  -4  17-114.514 222.409  42
   1  -4  17-268.154 256.390  35
   1  -4  18 13592.6 729.267  20
   1  -4  18 14097.2 688.836  30
   1  -4  18 13999.8 783.471   6
   1  -4  18 14569.7 816.675  35
   1  -4  19 2688.45 332.933  30
   1  -4  19 1895.40 317.276   6
   1  -4  19 1589.40 319.425  35
   1  -4  19 1979.82 311.397  20
   1  -4  20 21550.2 812.898  20
   1  -4  20 22592.4 865.904   6
   1  -4  20 24127.1 944.394  35
   1  -4  20 21088.6 750.539  30
   1  -4  21 4052.28 364.134   6
   1  -4  21 3649.25 365.009  35
   1  -4  22 9493.40 476.467  35
   1  -3 -21 227.135 148.474  27
  -1   3  21-21.4581 133.063  20
  -1   3  21-81.7253 117.915  34
  -1   3  20 40.6327 168.159  20
  -1   3  20-95.1922 126.918  35
  -1   3  20 45.2868 125.760   5
  -1   3  20 165.890 147.929  34
  -1   3  20 248.601 123.830  30
  -1   3  19 3288.41 346.736  34
  -1   3  19 3218.32 382.365  20
  -1   3  19 3066.61 332.878   5
  -1   3  19 2934.97 321.826  30
  -1   3  19 2753.88 340.025  35
  -1   3  18 2096.10 294.007  30
  -1   3  18 2286.43 350.858  20
  -1   3  18 2199.35 314.139   5
  -1   3  18 2304.70 339.248  34
   1  -3 -17 10032.8 595.434  25
  -1   3  17 11642.8 666.732  34
  -1   3  17 11268.7 708.078  20
  -1   3  17 9501.50 589.834   5
  -1   3  17 10533.4 609.094  30
  -1   3  16 14107.7 743.449  13
  -1   3  16 13254.6 700.277   5
  -1   3  16 13704.3 702.071  30
   1  -3 -16 13493.0 697.296  25
  -1   3  16 13841.2 730.642  34
  -1   3  15 795.663 224.943  30
  -1   3  15 749.953 248.228   5
  -1   3  15 1028.99 266.731  13
  -1   3  15 630.740 214.946  34
   1  -3 -15 1172.46 541.860   1
   1  -3 -15 891.474 253.690  25
  -1   3  14 2881.84 340.998   5
   1  -3 -14 3452.43 736.156   1
  -1   3  14 3100.04 370.049  13
  -1   3  14 2833.87 344.799  34
   1  -3 -14 2980.81 339.511  25
  -1   3  14 3118.86 305.283  18
   1  -3 -13-296.460 339.414   1
  -1   3  13-68.1064 154.697  13
  -1   3  13 265.908 175.812  34
  -1   3  13 77.8118 115.814  18
   1  -3 -13-203.584 152.679  25
  -1   3  12 945.631 215.413  34
   1  -3 -12 794.430 197.479  25
  -1   3  12 979.966 192.228  18
   1  -3 -12 436.995 354.260   1
  -1   3  12 1000.40 212.341  13
   1  -3 -11 950.357 447.216   1
  -1   3  11-74.3603 314.403   2
  -1   3  11 512.616 166.237  13
  -1   3  11 404.183 153.519  34
  -1   3  11 377.020 119.355  18
  -1   3  10 15888.9 1156.85   2
  -1   3  10 17223.5 637.511  34
   1  -3 -10 15082.3 1166.86   1
  -1   3  10 15202.9 589.758  13
  -1   3   9 4889.90 657.281   2
  -1   3   8 7647.41 722.032   2
  -1   3   7 95004.0 2237.83   2
  -1   3   6 6260.61 563.629   2
  -1   3   5 154745. 2399.71   2
  -1   3   4 316.732 190.087   2
  -1   3   3 45376.4 1082.91   2
  -1   3   2 13503.1 559.361   2
  -1   3   1 7802.43 413.669   2
  -1   3   0 58282.9 1188.69   1
   1  -3   1 38298.0 769.306   4
  -1   3  -1 36689.1 967.618   1
   1  -3   2 11743.4 518.067   3
  -1   3  -2 11450.0 598.241   1
   1  -3   2 11139.2 393.067   4
   1  -3   3 37843.5 730.245   4
   1  -3   3 36199.1 861.443   3
  -1   3  -3 37407.6 1111.21   1
   1  -3   4 108449. 1381.27   4
   1  -3   4 107107. 1442.42   3
  -1   3  -4 110664. 2048.31   1
  -1   3  -5 23993.1 1065.39   1
   1  -3   5 23698.1 680.273   3
   1  -3   6 25657.9 703.856   3
  -1   3  -6 27649.4 1235.74   1
  -1   3  -7 43180.5 1657.28   1
   1  -3   7 41765.3 899.108   3
  -1   3  -8 13618.6 1042.02   1
  -1   3  -9 159158. 3590.12   1
  -1   3 -10 30594.0 1723.40   1
   1  -3  11 76540.0 1347.17  20
  -1   3 -11 77111.4 2848.67   1
   1  -3  11 75809.2 1324.51  42
   1  -3  11 75704.4 1304.05  30
   1  -3  12 65136.3 1227.37  34
   1  -3  12 64282.8 1198.74   5
   1  -3  12 62794.0 1241.27  18
   1  -3  12 63899.1 1274.48  30
   1  -3  12 63070.9 1274.98  42
   1  -3  12 65149.0 1326.67  20
  -1   3 -12 65235.3 2792.98   1
   1  -3  13 12481.6 610.085  42
   1  -3  13 12576.7 588.988  18
   1  -3  13 13275.9 618.042  30
   1  -3  13 13414.5 639.154  20
  -1   3 -13 13641.5 1373.11   1
   1  -3  13 13168.4 578.652   5
   1  -3  13 12794.9 577.693  34
   1  -3  14 16649.9 683.243  34
   1  -3  14 15414.8 721.173  20
   1  -3  14 16836.7 736.289  42
  -1   3 -14 16366.6 1578.79   1
   1  -3  14 16230.9 709.561  30
   1  -3  14 16585.8 669.220   5
   1  -3  14 16685.5 705.093  18
   1  -3  15 698.719 263.133  35
  -1   3 -15 1064.28 518.939   1
   1  -3  15 798.282 240.859  20
   1  -3  15 925.655 204.989  34
   1  -3  15 1541.38 303.568  42
   1  -3  15 840.281 236.908  30
   1  -3  15 1158.97 204.056   5
   1  -3  15 1264.53 229.078  18
   1  -3  16 1044.21 227.254  18
   1  -3  16 760.673 289.564  35
   1  -3  16 619.860 211.199  30
   1  -3  16 780.326 204.405  34
   1  -3  16 649.134 262.687  42
   1  -3  16 610.063 235.674  20
   1  -3  17-100.984 282.943  35
   1  -3  17-98.6282 185.397  30
   1  -3  17 232.908 163.562  34
   1  -3  17-116.015 209.133  20
   1  -3  18 8417.03 546.183  30
   1  -3  18 7554.39 584.744   6
   1  -3  18 8250.14 648.100  35
   1  -3  18 6914.71 546.184  20
   1  -3  19 203.754 209.818  20
   1  -3  19 192.426 258.030  35
   1  -3  19 66.0527 162.741  30
   1  -3  19-72.4929 233.156   6
   1  -3  20 11487.6 628.428  20
   1  -3  20 11615.4 578.238  30
   1  -3  20 13169.5 673.714   6
   1  -3  20 12772.8 710.774  35
   1  -3  21 6717.86 446.020   6
   1  -3  21 7374.11 505.960  35
   1  -3  21 7054.32 410.456  30
   1  -3  21 6675.44 450.388  20
   1  -3  22 2618.65 285.398  35
  -1   2  21-64.7522 157.645  20
  -1   2  21 255.856 105.483  34
  -1   2  21 57.4042 144.308  35
   1  -2 -21-118.463 139.719  27
  -1   2  20-56.1558 124.956  34
  -1   2  20 69.2183 168.029  20
  -1   2  20 37.7547 102.647  30
  -1   2  19 789.367 262.954  20
  -1   2  19 839.206 241.116  35
  -1   2  19 1083.78 206.501   5
  -1   2  19 660.776 167.723  30
  -1   2  19 960.361 230.329  34
  -1   2  18 14308.3 711.452  34
  -1   2  18 12932.7 646.557  30
  -1   2  18 14156.3 678.551   5
  -1   2  18 13801.5 763.789  20
  -1   2  17 1271.33 246.832  30
  -1   2  17 978.211 269.522  34
  -1   2  17 1253.44 360.243  20
  -1   2  17 1094.67 254.153   5
  -1   2  16 21805.6 871.985   5
  -1   2  16 23756.3 935.289  34
  -1   2  16 24566.3 911.481  30
   1  -2 -16 22885.7 904.799  25
  -1   2  15-14.3775 179.073   5
   1  -2 -15 34.1055 143.525  25
  -1   2  15 15.3374 200.496  13
  -1   2  15-179.007 208.182  34
  -1   2  15-89.0561 140.924  18
  -1   2  15 97.5325 180.937  30
   1  -2 -14 2503.93 664.267   1
  -1   2  14 3197.19 349.398   5
  -1   2  14 2955.77 350.964  34
  -1   2  14 3376.26 331.459  18
  -1   2  14 2862.58 332.427  30
  -1   2  14 3077.56 370.888  13
   1  -2 -14 3577.41 362.767  25
  -1   2  13 41.2606 153.849   5
   1  -2 -13 268.201 361.594   1
  -1   2  13-85.4723 171.822  13
  -1   2  13 360.044 190.239  34
   1  -2 -13 14.0834 144.410  25
  -1   2  13 95.2700 133.001  18
  -1   2  12 2291.27 284.183  13
   1  -2 -12 1097.89 499.960   1
   1  -2 -12 1629.05 236.813  25
  -1   2  12 1532.98 215.588  18
  -1   2  12 1760.65 245.097  34
  -1   2  11 1064.20 199.377  34
   1  -2 -11 1098.27 184.328  25
  -1   2  11 1381.11 201.575  18
  -1   2  11 979.711 196.776  13
   1  -2 -11 678.332 433.005   1
   1  -2 -10 30897.4 1632.64   1
  -1   2  10 30626.6 814.377  13
  -1   2  10 30458.8 823.649  34
  -1   2   9 16614.9 1104.43   2
   1  -2  -9 17728.7 1173.19   1
   1  -2  -8 165.400 275.607   1
  -1   2   8 282.179 296.185   2
  -1   2   7 135783. 2611.60   2
  -1   2   6 14680.6 806.359   2
  -1   2   5 65886.8 1523.07   2
  -1   2   4 122.599 179.389   2
  -1   2   3 296001. 2537.13   2
  -1   2   2 86970.6 1201.26   2
  -1   2   1 20799.5 517.377   2
  -1   2   0 1675.78 178.119   1
   1  -2   1 18302.0 475.011   4
   1  -2   1 17370.3 550.063   3
  -1   2  -1 17909.2 547.398   1
  -1   2  -2 43406.8 950.309   1
   1  -2   2 44055.6 717.614   4
   1  -2   2 43879.4 826.961   3
  -1   2  -3 90648.1 1540.97   1
   1  -2   3 91197.6 1169.28   4
   1  -2   3 90459.9 1180.61   3
  -1   2  -4 142.565 197.301   1
   1  -2   4 103.346 100.761   3
   1  -2   5 6438.94 347.154   3
  -1   2  -5 7463.79 584.034   1
  -1   2  -6 53689.1 1606.35   1
   1  -2   6 52104.8 1003.67   3
  -1   2  -7 30091.2 1321.89   1
  -1   2  -8 50018.3 1838.55   1
  -1   2  -9 67976.0 2296.03   1
  -1   2 -10 151449. 3649.89   1
   1  -2  11 21222.7 681.474  30
  -1   2 -11 22951.5 1529.39   1
   1  -2  11 21638.0 714.877  20
   1  -2  12 101664. 1520.33  18
   1  -2  12 103499. 1580.26  42
   1  -2  12 106795. 1607.41  30
  -1   2 -12 106981. 3464.07   1
   1  -2  12 107645. 1694.99  20
   1  -2  12 108483. 1552.99  34
   1  -2  12 105750. 1540.69   5
  -1   2 -13 6778.24 985.401   1
   1  -2  13 5497.08 379.663  18
   1  -2  13 6327.61 424.335  30
   1  -2  13 6410.47 454.435  20
   1  -2  13 6556.71 413.051  34
   1  -2  13 6390.25 415.329   5
   1  -2  13 5208.71 400.570  42
   1  -2  14 13037.6 605.294   5
   1  -2  14 13813.7 623.440  34
   1  -2  14 13608.3 642.129  30
  -1   2 -14 12582.2 1360.47   1
   1  -2  14 13877.3 619.942  18
   1  -2  14 13995.1 693.122  20
   1  -2  14 12903.7 619.610  42
  -1   2 -15 3504.61 852.333   1
   1  -2  15 3578.73 346.329  34
   1  -2  15 3838.37 389.241  42
   1  -2  15 3127.67 343.245  30
   1  -2  15 3116.47 326.196   5
   1  -2  15 3331.47 379.070  20
   1  -2  16 5504.95 428.392  34
   1  -2  16 5264.80 414.458   5
   1  -2  16 4584.45 420.534  30
   1  -2  16 5432.11 496.896  20
   1  -2  16 4776.19 479.855  35
   1  -2  17 2239.33 301.246   5
   1  -2  17 2100.67 388.736  35
   1  -2  17 1837.36 297.853  30
   1  -2  17 1996.83 288.466  34
   1  -2  17 1909.99 346.742  20
   1  -2  18 1769.08 340.035  20
   1  -2  18 2256.07 292.651  34
   1  -2  18 2105.17 351.982   6
   1  -2  18 2424.85 413.016  35
   1  -2  18 1951.39 298.466  30
   1  -2  19 1319.01 289.379  20
   1  -2  19 1380.70 244.532  30
   1  -2  19 1247.56 264.460   6
   1  -2  19 2003.03 356.827  35
   1  -2  20 2223.49 361.557  35
   1  -2  20 2550.80 341.851  20
   1  -2  20 2605.05 331.450   6
   1  -2  20 2958.10 318.609  30
   1  -2  21 3498.22 310.831  30
   1  -2  21 3374.85 374.098  35
   1  -2  21 3653.45 364.228  20
   1  -2  21 4441.01 370.444   6
   1  -2  22 103.167 150.919  35
   1  -2  22 99.5948 113.088  20
  -1   1  21 2146.67 281.947  35
  -1   1  21 1658.27 252.305  20
  -1   1  20-5.60083 184.343  20
  -1   1  20 149.077 165.480  35
  -1   1  20-85.4971 123.645  34
  -1   1  19 366.399 161.690  30
  -1   1  19 517.596 156.827   6
  -1   1  19 709.444 264.854  35
  -1   1  19 484.811 218.893  20
  -1   1  19 495.665 193.743  34
  -1   1  18 16632.3 760.703  34
  -1   1  18 18302.7 869.478  20
  -1   1  18 17365.3 724.164   5
  -1   1  18 16521.2 725.255  30
  -1   1  17 2200.56 300.709  30
  -1   1  17 2307.24 336.411  34
  -1   1  17 1801.24 360.455  20
  -1   1  17 1760.30 273.724   5
   1  -1 -16 25886.6 954.722  25
  -1   1  16 26620.4 975.120  34
  -1   1  16 25497.3 906.840   5
  -1   1  16 27536.8 951.788  30
  -1   1  16 25340.4 887.004  18
   1  -1 -15 2255.11 308.142  25
   1  -1 -15 2001.35 692.335   1
  -1   1  15 2212.15 282.242  18
  -1   1  15 1747.09 291.686  34
  -1   1  15 1959.92 279.657   5
  -1   1  15 2154.19 297.984  30
  -1   1  14 1514.90 267.943  34
  -1   1  14 1527.28 240.912  18
  -1   1  14 1506.22 256.622  30
  -1   1  14 1789.36 302.141  13
   1  -1 -14 1301.28 242.302  25
  -1   1  14 1419.22 244.382   5
   1  -1 -14 1167.29 545.433   1
   1  -1 -13 2700.89 304.871  25
   1  -1 -13 2785.13 640.084   1
  -1   1  13 2724.43 290.272  18
  -1   1  13 2520.83 309.917  13
  -1   1  13 2701.11 311.315  34
  -1   1  13 2280.30 283.936  30
  -1   1  13 2259.62 284.986   5
  -1   1  12 6810.27 420.709   5
  -1   1  12 6209.28 401.003  18
   1  -1 -12 6838.38 917.929   1
   1  -1 -12 6237.09 431.499  25
  -1   1  12 7032.41 453.294  13
  -1   1  12 6542.74 433.773  34
  -1   1  11 4362.33 347.095  34
  -1   1  11 4535.67 347.320  13
   1  -1 -11 4129.48 686.445   1
   1  -1 -11 4667.70 347.631  25
  -1   1  11 4849.68 338.094  18
  -1   1  10 21063.3 674.107  13
   1  -1 -10 20809.0 1352.12   1
   1  -1  -9 809.115 377.862   1
  -1   1   9 380.682 341.810   2
   1  -1  -8 3821.04 570.501   1
  -1   1   8 3634.79 540.072   2
  -1   1   7 33455.7 1306.59   2
   1  -1  -7 34053.2 1350.91   1
  -1   1   6 21407.1 961.396   2
   1  -1  -6 23601.7 1028.92   1
  -1   1   5 20769.7 853.663   2
  -1   1   4 8098.83 489.987   2
  -1   1   3 8903.08 439.127   2
  -1   1   2 6271.20 303.971   2
  -1   1   1 113947. 932.508   2
   1  -1   0 537.139 96.6604   3
   1  -1   0 648.845 108.479   4
  -1   1   0 564.653 67.2720   1
  -1   1  -1 115255. 1013.98   1
   1  -1   1 116441. 1066.96   4
   1  -1   1 115284. 1128.67   3
   1  -1   2 11520.3 371.919   3
  -1   1  -2 11334.9 416.834   1
   1  -1   2 11797.4 377.504   4
   1  -1   3 178613. 1536.95   3
   1  -1   3 172332. 1698.75   4
   1  -1   3 178097. 1868.91   2
   1  -1   4 1217.85 169.163   3
   1  -1   4 874.711 232.316   2
  -1   1  -4 982.073 251.601   1
   1  -1   5 15934.9 549.451   3
  -1   1  -5 16349.5 801.008   1
   1  -1   5 16365.2 753.651   2
   1  -1   6 1282.91 303.460   2
  -1   1  -6 1321.54 345.539   1
   1  -1   7 19964.4 1011.40   2
  -1   1  -7 21537.3 1082.47   1
  -1   1  -8 72002.7 2110.03   1
  -1   1  -9 5310.17 698.632   1
  -1   1 -10 107021. 2986.78   1
  -1   1 -11 1071.23 537.001   1
  -1   1 -12 56254.3 1129.01  25
   1  -1  12 55331.4 1116.37  42
   1  -1  12 57566.5 1170.95  30
  -1   1 -12 54576.4 2470.67   1
   1  -1  12 55597.4 1121.16   5
   1  -1  12 54865.4 1107.03  34
   1  -1  13-185.818 171.840  42
   1  -1  13 152.743 150.577  20
  -1   1 -13 61.9491 377.705   1
   1  -1  13 72.2407 85.7346  10
   1  -1  13-65.0162 118.609   5
   1  -1  13 241.016 156.720  30
   1  -1  13 46.8173 123.055  34
   1  -1  14 4217.22 395.767  20
   1  -1  14 4557.07 390.409  30
  -1   1 -14 3794.38 815.825   1
   1  -1  14 3888.95 344.719  42
   1  -1  14 4597.11 377.957   5
   1  -1  14 5190.79 390.266  34
   1  -1  15 15689.9 685.104  34
   1  -1  15 15837.5 720.343  30
   1  -1  15 15464.0 695.005   5
  -1   1 -15 14423.1 1534.01   1
   1  -1  15 15612.1 760.668  20
   1  -1  16 8167.10 583.104  20
   1  -1  16 7461.75 531.523  30
  -1   1 -16 7207.69 1178.22   1
   1  -1  16 8808.88 536.646  34
   1  -1  16 8068.00 526.253   5
   1  -1  17 4605.00 473.421  20
   1  -1  17 3397.16 376.796  30
   1  -1  17 3505.89 425.752  35
   1  -1  17 3966.03 374.802  34
   1  -1  17 3906.21 385.065   5
   1  -1  18 2802.08 385.621   6
   1  -1  18 2995.58 330.687   5
   1  -1  18 2824.79 407.753  35
   1  -1  18 2436.35 327.780  30
   1  -1  18 2663.28 315.430  34
   1  -1  18 2661.25 374.628  20
   1  -1  19 1256.63 259.751  30
   1  -1  19 1572.91 247.897  34
   1  -1  19 1331.78 319.668  20
   1  -1  19 1632.61 359.400  35
   1  -1  19 1203.43 251.485   6
   1  -1  19 1374.51 235.298   5
   1  -1  20 133.728 155.177   6
   1  -1  20-101.935 155.823  30
   1  -1  20-28.0151 182.355  20
   1  -1  20-147.116 227.425  35
   1  -1  21 26.2082 127.726  30
   1  -1  21 52.4524 168.454  20
   1  -1  21-291.258 180.364  35
   1  -1  21 107.544 135.475   6
   1  -1  22 3.14360 145.059  35
   1  -1  22 101.149 129.572  20
   1  -1  22-35.1698 66.0320  30
  -1   0  21 7393.43 455.177  20
  -1   0  21 7307.93 472.831  35
  -1   0  20 1804.12 288.044  20
  -1   0  20 1431.80 286.392  35
  -1   0  20 1280.47 217.851  34
  -1   0  20 1809.66 248.302   6
  -1   0  19 54.5028 204.049  35
  -1   0  19-46.5447 153.807  34
  -1   0  19-54.5089 116.226  30
  -1   0  19-111.017 169.214   6
  -1   0  19-201.720 181.448  20
  -1   0  18 19363.0 875.423  20
  -1   0  18 18274.9 752.688  30
  -1   0  18 18747.0 803.126  34
  -1   0  17 8256.08 608.788  20
  -1   0  17 8033.69 496.280   5
  -1   0  17 7649.46 510.093  30
  -1   0  17 8273.32 567.516  34
  -1   0  16 5869.51 459.291  30
  -1   0  16 5796.18 521.903  20
  -1   0  16 5676.74 438.183   5
  -1   0  16 5668.00 439.841  18
  -1   0  16 5883.97 481.712  34
   1   0 -15 11452.1 631.000  25
  -1   0  15 11742.6 644.840  34
   1   0 -15 13420.3 1405.46   1
  -1   0  15 11780.7 622.066  30
  -1   0  15 12038.0 608.929   5
  -1   0  15 10261.0 582.158  18
  -1   0  14 1293.30 250.223  34
  -1   0  14 948.016 212.932  18
  -1   0  14 1492.60 231.155   5
   1   0 -14 1390.18 248.001  25
  -1   0  14 1777.63 259.113  30
   1   0 -14 1926.88 628.999   1
  -1   0  13 7973.73 506.067  13
  -1   0  13 8099.19 480.840  30
   1   0 -13 7535.49 483.816  25
   1   0 -13 6436.22 960.461   1
  -1   0  13 7347.15 454.734   5
  -1   0  13 8255.59 505.397  34
  -1   0  13 7844.05 469.742  18
  -1   0  12 13625.0 588.326  30
   1   0 -12 14270.7 634.869  25
  -1   0  12 14155.0 627.610  34
  -1   0  12 14004.0 629.655  13
  -1   0  12 14101.8 607.277  18
  -1   0  12 13865.2 584.950   5
   1   0 -12 13667.4 1257.40   1
  -1   0  11 137.604 121.020  30
  -1   0  11 280.387 124.268  18
  -1   0  11 8.25547 115.281   5
  -1   0  11 135.456 117.618  34
  -1   0  11-28.2935 141.660  13
   1   0 -11 168.819 118.886  25
   1   0 -10 57032.9 2216.83   1
  -1   0  10 55759.7 1083.15  13
   1   0  -9 3002.36 589.295   1
   1   0  -8 30045.2 1395.28   1
   1   0  -7 13615.5 879.094   1
  -1   0   6 13489.5 781.718   2
   1   0  -6 13058.6 787.411   1
  -1   0   5 21864.6 887.615   2
   1   0  -5 21965.6 905.808   1
   1   0  -4 43783.7 1134.98   1
  -1   0   4 43601.9 1112.60   2
  -1   0   3 16190.8 596.109   2
   1   0  -3 16923.9 616.504   1
  -1   0   2 26359.3 621.844   2
   1   0  -2 27841.2 651.293   1
   1   0  -1 226384. 1328.97   1
   1   0  -1 218526. 1263.81   3
   1   0   2 87225.2 1003.69   3
   1   0   2 87066.2 1088.89   4
   1   0   2 90773.7 1040.45   2
   1   0   3 20837.2 630.031   2
   1   0   3 20746.9 562.484   3
   1   0   4 68.3245 187.593   2
   1   0   4 58.0497 122.088   3
   1   0   5 37553.8 1105.58   2
   1   0   6 7957.93 600.254   2
  -1   0  -6 9073.09 656.079   1
   1   0   7 5238.72 561.883   2
  -1   0  -7 4945.18 562.972   1
   1   0   8 5094.30 610.240   2
  -1   0  -8 4517.80 594.155   1
   1   0   9 2324.54 523.291   2
  -1   0  -9 2589.78 585.337   1
  -1   0 -10 11964.2 1039.53   1
   1   0  10 11012.5 981.944   2
  -1   0 -11 2330.99 583.224   1
  -1   0 -12 25033.3 744.598  25
  -1   0 -12 24497.2 1650.43   1
   1   0  12 26122.0 766.975  34
   1   0  12 26568.2 790.897  13
   1   0  12 25140.4 762.569   5
   1   0  12 26372.7 795.582  30
   1   0  12 24497.6 730.364  10
   1   0  13 183.638 121.370  34
  -1   0 -13 202.222 106.360  25
   1   0  13 179.470 134.135   5
   1   0  13 285.465 158.938  30
  -1   0 -13 278.881 461.737   1
   1   0  13 67.5585 108.963  10
   1   0  14 6366.64 431.957  34
   1   0  14 6167.46 436.489  30
   1   0  14 5810.56 397.246  10
   1   0  14 6029.60 434.835   5
  -1   0 -14 5990.72 412.474  25
  -1   0 -14 5066.21 854.085   1
   1   0  14 5876.61 460.199  20
   1   0  15 9563.32 541.820  34
   1   0  15 9292.42 558.776  30
  -1   0 -15 10730.5 1280.09   1
   1   0  15 9525.38 558.315   5
   1   0  15 10084.8 622.988  20
   1   0  16 8686.84 567.519  30
   1   0  16 9041.92 566.368   5
  -1   0 -16 8592.05 1210.64   1
   1   0  16 9696.78 638.755  20
   1   0  16 9192.37 546.960  34
   1   0  17 8049.46 542.745   5
   1   0  17 7574.99 541.380  30
   1   0  17 9205.33 638.953  20
   1   0  17 8174.50 529.343  34
   1   0  17 8519.00 628.151  35
   1   0  18 15352.2 763.525   6
   1   0  18 15063.9 699.462  34
   1   0  18 13871.8 691.562   5
   1   0  18 15919.5 829.508  20
   1   0  18 15040.0 819.206  35
   1   0  18 15467.7 747.796  30
   1   0  19 149.340 160.032   5
   1   0  19 232.370 213.028   6
   1   0  19-336.816 187.502  30
   1   0  19-293.002 246.039  20
   1   0  19-85.0509 246.969  35
   1   0  19 10.5631 151.579  34
   1   0  20 191.735 202.188  20
   1   0  20 623.330 179.581   5
   1   0  20 546.982 164.554  34
   1   0  20 212.906 139.857   6
   1   0  20 346.974 223.215  35
   1   0  20 210.588 175.499  30
   1   0  21 64.7597 187.708  35
   1   0  21 257.188 188.248  20
   1   0  21-62.3332 148.487  30
   1   0  22-3.05532 115.947  30
   1   0  22 199.223 133.291  35
   1   0  22-155.888 143.708  20
  -1  -1  21 4072.40 365.618  35
  -1  -1  21 4829.17 361.959  20
  -1  -1  20 2101.21 287.454  20
  -1  -1  20 2487.31 302.551   6
  -1  -1  20 2886.75 355.838  35
  -1  -1  19 282.282 183.367   6
  -1  -1  19 361.815 178.699  34
  -1  -1  19 299.023 237.821  35
  -1  -1  19 258.880 188.874  20
  -1  -1  18 7852.77 525.955  34
  -1  -1  18 8462.64 632.099  35
  -1  -1  18 7502.66 558.512  20
  -1  -1  18 7782.63 494.182  30
  -1  -1  17 9621.36 570.180  18
  -1  -1  17 9917.39 570.309  30
  -1  -1  17 9264.14 583.852  34
  -1  -1  17 11511.1 696.161  20
  -1  -1  16 1419.28 243.452  18
  -1  -1  16 1532.19 283.280  34
  -1  -1  16 1721.08 315.284  20
  -1  -1  16 1521.67 261.967  30
  -1  -1  15 32175.5 1043.62  34
   1   1 -15 34252.4 2291.40   1
  -1  -1  15 32631.8 1030.61  18
  -1  -1  15 31008.9 1070.72  20
  -1  -1  15 32850.5 1014.34  30
  -1  -1  14 414.491 161.559   5
  -1  -1  14 326.418 161.589  18
   1   1 -14 723.127 404.081   1
  -1  -1  14 407.834 145.371  30
  -1  -1  14 362.406 180.236  34
  -1  -1  13 9229.45 527.496  34
  -1  -1  13 9771.70 499.536   5
   1   1 -13 9039.93 1132.86   1
   1   1 -13 8069.37 505.497  25
  -1  -1  13 8663.20 494.807  30
  -1  -1  13 9175.38 525.194  18
  -1  -1  12 19787.2 743.758  34
   1   1 -12 18766.6 1488.84   1
  -1  -1  12 19255.4 712.291  18
  -1  -1  12 19117.8 687.820  30
  -1  -1  12 18154.9 648.758   5
   1   1 -12 18322.6 725.206  25
  -1  -1  11 15181.6 581.818  30
  -1  -1  11 16128.0 634.587  13
  -1  -1  11 15251.2 614.988  34
  -1  -1  11 15364.4 606.839  18
   1   1 -11 15793.6 630.367  25
   1   1 -11 16613.2 1328.51   1
   1   1 -10 56854.2 2241.56   1
  -1  -1  10 61414.0 1145.33  13
   1   1  -9 6449.75 771.161   1
   1   1  -8 22242.0 1244.92   1
   1   1  -7 19162.1 1069.67   1
   1   1  -6 601.706 285.703   1
   1   1  -5 24104.1 988.159   1
   1   1  -4 173.509 41.0383   3
   1   1  -4 220.045 218.949   1
   1   1  -3 178290. 2097.61   1
   1   1  -2 147.444 131.011   1
   1   1  -1 132875. 759.524   3
   1   1  -1 133073. 1021.08   4
   1   1   0 92167.9 807.622   4
   1   1   0 94176.9 1038.29   1
   1   1   0 89932.3 838.108   3
   1   1   1 28302.2 573.511   3
   1   1   1 28447.9 554.783   2
   1   1   1 28514.1 555.546   4
   1   1   2 46529.3 820.867   2
   1   1   3 342.790 149.822   2
   1   1   4 83359.6 1460.63   2
   1   1   5 6544.25 491.724   2
   1   1   6-115.511 238.726   2
   1   1   7 4566.48 521.791   2
   1   1   8 564.152 359.316   2
   1   1   9 11976.6 943.459   2
  -1  -1  -9 11138.0 939.225   1
  -1  -1 -10 17170.6 1217.19   1
   1   1  10 15910.4 1142.36   2
   1   1  11 2882.32 611.548   2
  -1  -1 -11 3547.61 710.169   1
   1   1  12 4445.13 329.622  34
   1   1  12 5400.75 372.206   5
   1   1  12 5084.18 345.996  10
   1   1  12 4972.15 356.269  13
  -1  -1 -12 4242.16 774.861   1
   1   1  13 1495.45 211.948  10
  -1  -1 -13 631.102 364.716   1
   1   1  13 1429.89 231.729  13
  -1  -1 -13 1498.66 213.816  25
   1   1  13 1316.76 207.086  34
   1   1  13 1601.06 247.953  30
   1   1  13 1297.09 220.589   5
   1   1  14 3150.23 318.239  34
   1   1  14 3852.09 361.867  13
  -1  -1 -14 3345.21 311.233  25
  -1  -1 -14 3323.30 819.237   1
   1   1  14 3575.60 346.606   5
   1   1  14 3181.46 336.390  30
   1   1  14 3404.93 316.392  10
  -1  -1 -15 317.378 360.571   1
   1   1  15 386.053 199.722   5
  -1  -1 -15 408.145 143.094  25
   1   1  15 627.505 250.613  20
   1   1  15 345.993 184.394  30
   1   1  15 229.374 163.608  10
   1   1  15 291.641 166.287  34
   1   1  16 16032.1 720.986  34
  -1  -1 -16 15424.3 1631.35   1
   1   1  16 14283.4 711.284  30
   1   1  16 14904.1 720.893   5
   1   1  16 15657.7 800.842  20
   1   1  16 16564.6 705.707  10
   1   1  17 1069.05 324.020  20
   1   1  17 1028.32 233.528  34
   1   1  17 1095.30 269.799  30
   1   1  17 648.093 223.046   5
   1   1  18 20494.1 858.412  30
   1   1  18 20629.2 843.076   6
   1   1  18 21109.3 828.769  34
   1   1  18 20781.1 942.914  35
   1   1  18 20502.1 850.911   5
   1   1  18 20121.0 942.234  20
   1   1  19 428.102 180.737   5
   1   1  19 321.989 210.318  30
   1   1  19 413.487 239.230  35
   1   1  19 472.736 273.718  20
   1   1  19 456.820 186.690  34
   1   1  20 526.990 178.906  30
   1   1  20 460.599 173.907   5
   1   1  20 705.096 243.477  20
   1   1  20 335.547 141.425  34
   1   1  20 779.565 248.909  35
   1   1  21 118.182 162.546  35
   1   1  21-252.137 139.175  30
   1   1  21-4.29415 114.160   5
   1   1  21 156.498 201.735  20
   1   1  22 1862.09 248.162  35
   1   1  22 1586.05 195.554  30
   1   1  22 2058.81 262.345  20
  -1  -2  21 2269.51 241.825   6
  -1  -2  21 3009.08 313.243  35
  -1  -2  21 2346.76 260.256  20
  -1  -2  20 3153.20 336.757  20
  -1  -2  20 2542.81 302.518   6
  -1  -2  20 3351.16 366.814  35
  -1  -2  19-53.6920 181.327   6
  -1  -2  19 315.340 206.349  20
  -1  -2  19 32.0422 212.794  35
  -1  -2  18 4202.07 393.426  34
  -1  -2  18 5148.88 514.376  35
  -1  -2  18 4848.67 389.322  30
  -1  -2  18 4730.58 456.203  20
  -1  -2  17 3459.79 382.199  34
  -1  -2  17 3367.36 402.506  20
  -1  -2  17 3307.46 345.393  30
  -1  -2  17 3508.79 371.481  18
  -1  -2  16 1055.26 236.464  30
  -1  -2  16 706.634 234.554  34
  -1  -2  16 493.185 221.737  18
  -1  -2  16 699.650 236.388  20
   1   2 -15 15755.7 1625.72   1
  -1  -2  15 14745.6 725.907  34
  -1  -2  15 14157.1 674.641  30
  -1  -2  15 15010.0 718.018  18
  -1  -2  15 14146.5 729.788  20
  -1  -2  14 394.958 163.161  30
  -1  -2  14 550.813 197.510  18
  -1  -2  14 374.269 182.859  34
  -1  -2  14 571.065 201.549  20
   1   2 -14 579.091 455.840   1
  -1  -2  13 3569.02 345.119  18
  -1  -2  13 4104.84 375.551  34
  -1  -2  13 3828.66 345.366  30
   1   2 -13 3761.34 760.034   1
  -1  -2  12 15595.0 656.499  18
  -1  -2  12 15961.0 629.638  30
  -1  -2  12 16871.2 681.373  34
   1   2 -12 14641.1 1342.38   1
  -1  -2  11 30482.3 862.947  34
  -1  -2  11 29606.8 856.083  18
   1   2 -11 30750.8 1821.52   1
   1   2 -11 27374.5 841.568  25
  -1  -2  11 29918.1 813.553  30
   1   2 -10 37275.2 924.663  25
  -1  -2  10 37416.7 905.036  34
   1   2  -9 35376.5 1717.01   1
   1   2  -8 34847.1 1590.86   1
   1   2  -7 12190.4 909.964   1
   1   2  -6 200.421 282.531   1
   1   2  -5 13689.8 797.602   1
   1   2  -4 10886.3 660.699   1
   1   2  -3 56501.5 1330.38   1
   1   2  -2 116.507 65.0354   4
   1   2  -2 123.140 190.625   1
   1   2  -1 25895.1 767.469   1
   1   2  -1 26761.3 359.308   4
   1   2   0 169.632 64.8991   4
   1   2   0 234.580 133.456   1
   1   2   1 32.7544 131.235   2
   1   2   1 39.8796 112.405   1
   1   2   2 4986.29 347.342   2
   1   2   3 1575.23 236.875   2
   1   2   4 5659.26 435.555   2
   1   2   5 9480.84 595.917   2
   1   2   6 585.908 267.584   2
   1   2   7 42704.9 1455.04   2
   1   2   8 7317.39 684.359   2
   1   2   9 19877.6 1174.37   2
   1   2  10 20.2654 356.916   2
   1   2  11 13326.4 1124.91   2
  -1  -2 -11 12133.6 1098.11   1
  -1  -2 -12 964.446 166.000  25
  -1  -2 -12 1282.13 476.859   1
   1   2  12 393.696 150.712   5
   1   2  12 650.715 171.347  34
   1   2  12 783.609 184.589  13
   1   2  12 562.367 439.932   2
   1   2  13 5701.87 403.961  13
   1   2  13 5881.01 420.217   5
   1   2  13 5160.67 838.430   2
  -1  -2 -13 5783.06 388.503  25
  -1  -2 -13 6105.89 952.378   1
   1   2  13 6044.68 405.624  34
   1   2  14 517.853 162.372  10
   1   2  14 416.794 166.508  30
   1   2  14 455.414 197.586  13
  -1  -2 -14 355.516 140.921  25
   1   2  14 500.798 164.148  34
   1   2  14 331.346 176.526   5
   1   2  15 12284.8 621.258  34
  -1  -2 -15 13062.3 1436.64   1
  -1  -2 -15 12846.3 612.407  25
   1   2  15 13096.7 634.908  10
   1   2  15 13177.1 651.953  13
   1   2  15 12862.2 670.580   5
   1   2  15 13721.8 679.879  30
   1   2  16 16933.4 746.659  34
   1   2  16 15602.4 708.455  10
  -1  -2 -16 16400.6 1621.10   1
   1   2  16 17564.3 794.601  30
   1   2  16 16279.6 767.005   5
   1   2  16 17907.0 854.560  20
   1   2  17 2907.71 369.546  30
   1   2  17 3340.62 404.716   5
   1   2  17 3123.26 423.872  20
   1   2  17 3510.09 355.620  10
   1   2  17 3582.64 371.287  34
   1   2  18 7621.79 515.365  34
   1   2  18 7069.01 586.674  20
   1   2  18 7785.52 553.454  30
   1   2  18 7234.86 569.036  35
   1   2  18 7138.57 528.889   5
   1   2  19 570.149 217.118  30
   1   2  19 777.882 228.384   5
   1   2  19 1073.88 266.229  35
   1   2  19 790.535 279.162  20
   1   2  19 811.314 220.986  34
   1   2  20 1139.00 235.114   5
   1   2  20 1391.39 266.453  30
   1   2  20 1431.12 305.262  20
   1   2  20 1165.38 255.782  35
   1   2  20 1594.48 240.276  34
   1   2  21 518.976 167.982   5
   1   2  21 450.946 145.215  34
   1   2  21 437.862 169.788  30
   1   2  21 687.233 206.666  20
   1   2  21 547.454 160.853  35
   1   2  22 2033.26 225.121  30
   1   2  22 1964.62 237.295  35
   1   2  22 2303.22 292.555  20
  -1  -3  21 2833.94 297.350  35
  -1  -3  21 2925.35 268.965   6
  -1  -3  20 12545.4 616.108   6
  -1  -3  20 13327.9 665.419  35
  -1  -3  20 12327.9 581.973  20
  -1  -3  19 863.266 229.955  20
  -1  -3  19 322.533 203.863   6
  -1  -3  19 1024.95 295.005  35
  -1  -3  18 8880.10 631.075  35
  -1  -3  18 8058.47 520.759  18
  -1  -3  18 7835.40 546.355  20
  -1  -3  17 156.434 146.124  30
  -1  -3  17-107.986 185.181  34
  -1  -3  17 146.188 182.281  20
  -1  -3  17 99.7091 251.228  35
  -1  -3  17 66.3790 163.965  18
  -1  -3  16 4554.89 402.070  30
  -1  -3  16 4823.51 453.981  20
  -1  -3  16 4758.93 433.899  34
  -1  -3  16 4937.18 449.275  18
  -1  -3  15 201.683 176.829  18
   1   3 -15 358.178 345.118   1
  -1  -3  15 226.309 201.057  34
  -1  -3  15 157.002 168.797  20
  -1  -3  15 304.268 189.681  30
  -1  -3  14 6954.98 465.456  30
  -1  -3  14 6491.62 488.385  18
  -1  -3  14 6377.12 469.815  34
  -1  -3  14 6323.03 483.771  20
   1   3 -14 6073.20 998.360   1
  -1  -3  13 6070.60 425.975  30
  -1  -3  13 5679.75 431.337  34
  -1  -3  13 5084.64 415.203  20
  -1  -3  13 5313.09 424.267  18
   1   3 -13 4883.83 970.169   1
  -1  -3  12 5724.19 394.425  30
  -1  -3  12 5496.50 394.777  42
  -1  -3  12 6117.57 433.262  18
   1   3 -12 6973.50 973.956   1
  -1  -3  12 6127.26 430.588  34
   1   3 -11 25736.8 1723.15   1
  -1  -3  11 24931.9 813.072  18
  -1  -3  11 26587.6 821.512  34
  -1  -3  11 26294.1 784.630  42
  -1  -3  11 26651.8 777.410  30
  -1  -3  10 9418.16 476.350  18
   1   3 -10 9623.85 1018.89   1
  -1  -3  10 10138.5 488.628  34
   1   3  -9 29564.0 1631.03   1
   1   3  -8 155.975 345.121   1
   1   3  -7 24270.3 1311.47   1
   1   3  -6 92.2131 295.819   1
   1   3  -5 20531.8 1045.42   1
   1   3  -4 27497.9 1109.22   1
   1   3  -3 2806.01 138.804   4
  -1  -3   3 2850.87 129.927   3
   1   3  -3 3113.92 409.266   1
   1   3  -2 20372.3 842.229   1
   1   3  -1 26997.4 917.765   1
   1   3   0 18163.7 740.025   1
   1   3   1 86985.3 1563.98   1
   1   3   1 81885.2 1474.06   2
   1   3   2 2739.84 325.007   2
   1   3   3 1372.03 272.465   2
   1   3   4 612.930 232.860   2
   1   3   5 134442. 2258.54   2
   1   3   6 28420.2 1146.62   2
   1   3   7 23520.5 1120.25   2
   1   3   8 22341.4 1194.35   2
   1   3   9 2483.24 533.017   2
   1   3  10 3045.28 595.901   2
   1   3  11 3753.22 295.486  13
   1   3  11 3448.14 651.582   2
   1   3  11 3772.58 303.269  34
   1   3  12 1121.75 200.577  34
   1   3  12 1208.37 463.238   2
  -1  -3 -12 1283.26 471.980   1
   1   3  12 1309.44 208.317  13
  -1  -3 -12 1042.63 170.296  25
   1   3  13 3138.78 669.394   2
   1   3  13 2658.13 299.598  34
   1   3  13 2916.88 314.988   5
  -1  -3 -13 2405.34 261.568  25
   1   3  13 2863.04 300.539  13
  -1  -3 -13 1766.79 562.876   1
   1   3  14 8530.01 540.873   5
   1   3  14 9026.46 525.316  13
  -1  -3 -14 9141.88 1166.84   1
  -1  -3 -14 9138.68 503.559  25
   1   3  14 8023.25 497.695  34
   1   3  14 8915.41 1122.92   2
   1   3  15 10742.9 594.857  34
   1   3  15 10459.9 590.400  13
  -1  -3 -15 10026.3 1285.46   1
   1   3  15 10756.6 592.693  10
   1   3  15 10648.3 610.451  30
   1   3  15 10550.1 623.161   5
   1   3  16 472.464 227.382  30
   1   3  16 464.702 182.813  10
   1   3  16 503.237 237.872  13
   1   3  16 385.799 215.977  20
   1   3  16 515.238 239.364   5
   1   3  16 622.278 202.176  34
  -1  -3 -16 822.351 399.985   1
   1   3  17 15002.7 710.311  10
   1   3  17 14924.0 809.378  20
   1   3  17 15328.1 730.486  34
   1   3  17 14679.7 748.380  30
   1   3  17 15760.2 777.279   5
   1   3  17 15461.7 775.476  35
   1   3  18 488.489 242.509  30
   1   3  18 405.890 186.765  34
   1   3  18 482.519 250.341   5
   1   3  18 362.243 151.681  10
   1   3  18 494.822 284.757  20
   1   3  18 1003.05 269.903  35
   1   3  19 7009.04 515.813  30
   1   3  19 7624.35 546.543  35
   1   3  19 7343.66 522.323   5
   1   3  19 6834.57 557.955  20
   1   3  19 6675.77 470.432  34
   1   3  20 7846.23 511.263  30
   1   3  20 7430.54 549.972  20
   1   3  20 7338.07 501.802  35
   1   3  20 7466.13 460.030  34
   1   3  20 7282.84 494.041   5
   1   3  21 2331.82 277.208   5
   1   3  21 2705.66 293.016  30
   1   3  21 2722.93 329.464  20
   1   3  21 2311.11 280.456  35
   1   3  21 2634.21 250.343  34
   1   3  22-102.315 101.036   5
   1   3  22 0.75795 105.848  20
  -1  -4  21 297.627 141.197  35
  -1  -4  20 15406.3 607.673  20
  -1  -4  20 16391.5 691.200   6
  -1  -4  19 2686.41 353.833  35
  -1  -4  19 2453.13 300.333  20
  -1  -4  19 2061.70 316.533   6
  -1  -4  18 14417.5 777.045  35
  -1  -4  18 14124.4 681.582  18
  -1  -4  18 14161.8 690.644  20
  -1  -4  18 15675.9 799.792   6
  -1  -4  17 3467.63 387.072  18
  -1  -4  17 2954.72 361.713  20
  -1  -4  17 2963.09 412.240  35
  -1  -4  16 2376.16 339.232  18
  -1  -4  16 2844.37 342.816  20
  -1  -4  16 3496.15 351.316  30
  -1  -4  16 2942.54 417.432  35
  -1  -4  15-327.278 137.601  30
  -1  -4  15 44.4691 183.639  34
  -1  -4  15 189.583 195.385  18
  -1  -4  15-32.7846 156.309  20
  -1  -4  14 3419.33 330.001  30
  -1  -4  14 3269.95 353.229  20
  -1  -4  14 3205.15 368.456  18
   1   4 -14 4147.16 812.933   1
  -1  -4  14 3465.05 366.050  34
  -1  -4  13 3052.47 341.357  18
  -1  -4  13 2645.47 310.756  42
  -1  -4  13 3325.19 344.563  20
  -1  -4  13 3003.25 329.257  34
  -1  -4  13 3433.42 328.068  30
   1   4 -13 2815.25 704.609   1
  -1  -4  12 899.125 196.695  34
  -1  -4  12 996.758 205.441  30
  -1  -4  12 1047.83 216.467  20
   1   4 -12 778.400 515.747   1
  -1  -4  12 563.187 214.577  42
  -1  -4  12 810.773 211.652  18
  -1  -4  11 15864.2 657.335  34
  -1  -4  11 14502.3 620.096  20
  -1  -4  11 16246.5 680.640  18
  -1  -4  11 15500.1 646.836  42
   1   4 -11 16729.0 1476.16   1
  -1  -4  11 15198.9 607.202  30
  -1  -4  10 496.126 179.252  42
  -1  -4  10 340.648 135.055  34
  -1  -4  10 225.412 112.034  20
  -1  -4  10 430.873 178.532  18
  -1  -4  10 441.186 149.213  30
   1   4  -9 41995.6 2016.17   1
   1   4  -8 43770.1 1937.58   1
   1   4  -7 56022.8 2066.38   1
   1   4  -6 87.1178 356.931   1
   1   4  -5 275.957 57.2161   4
   1   4  -5 196.825 317.927   1
  -1  -4   4 20487.5 332.164   3
   1   4  -4 26335.7 1190.95   1
  -1  -4   3 628.398 116.946   3
   1   4  -3 498.628 310.671   1
   1   4  -2 11165.9 722.473   1
   1   4  -1 687.330 264.251   1
   1   4   0 186525. 2650.38   1
   1   4   1 30612.3 1089.19   1
   1   4   1 31067.1 1046.05   2
   1   4   2 40653.4 1186.37   2
   1   4   3 101034. 1905.73   2
   1   4   4 551.313 284.395   2
   1   4   5 1032.94 289.012   2
   1   4   6 82481.2 2030.58   2
   1   4   7 5048.52 598.881   2
   1   4   8 230.731 343.476   2
   1   4   9 21373.3 1283.82   2
   1   4  10 61.1759 324.797   2
   1   4  11 31.9322 98.3195  34
   1   4  11 79.6895 108.719  13
   1   4  11 157.961 329.060   2
   1   4  12 5148.19 352.849  21
   1   4  12 5115.44 377.359  34
   1   4  12 5461.80 383.752  13
   1   4  12 5315.76 812.152   2
   1   4  13 96.1705 145.553  34
   1   4  13 239.298 162.767  13
  -1  -4 -13 413.137 138.274  25
  -1  -4 -13 18.6986 320.904   1
   1   4  13 213.208 364.774   2
  -1  -4 -14 8591.48 497.910  25
   1   4  14 9469.02 585.363   5
  -1  -4 -14 8838.76 1182.62   1
   1   4  14 8514.92 521.582  13
   1   4  14 10246.3 573.897  34
   1   4  14 8579.81 1096.06   2
  -1  -4 -15 1176.91 550.848   1
   1   4  15 1880.86 314.018   5
   1   4  15 1859.93 274.784  34
   1   4  15 1811.82 291.227  13
   1   4  16 8915.81 619.977  20
   1   4  16 8528.01 559.923  13
   1   4  16 8207.18 547.782  34
   1   4  16 9368.35 574.110  10
  -1  -4 -16 7499.26 1196.42   1
   1   4  16 8368.10 573.533  30
   1   4  16 8728.75 599.154   5
   1   4  17 7625.76 571.726   5
   1   4  17 7849.00 592.518  20
   1   4  17 8160.05 547.836  34
   1   4  17 7701.26 565.591  30
   1   4  17 8704.26 571.610  35
   1   4  17 8232.36 545.305  10
   1   4  17 8557.94 560.112  13
   1   4  18 8511.22 545.755  34
   1   4  18 9711.90 609.141  30
   1   4  18 8734.97 538.629  10
   1   4  18 10054.1 649.714   5
   1   4  18 8739.89 571.114  35
   1   4  18 8636.24 621.119  20
   1   4  19 1344.74 228.695  10
   1   4  19 2024.99 284.262  35
   1   4  19 1442.28 318.664  20
   1   4  19 2006.30 325.259  30
   1   4  19 1842.34 314.664   5
   1   4  19 1844.55 281.348  34
   1   4  20 3932.59 412.238  20
   1   4  20 4184.70 361.069  34
   1   4  20 4086.33 390.390   5
   1   4  20 4281.73 386.418  30
   1   4  20 4596.96 381.569  35
   1   4  21 344.405 162.441  30
   1   4  21 172.748 145.885   5
   1   4  21-46.1613 105.307  34
   1   4  21 217.331 178.056  20
   1   4  22 67.2878 127.877  20
   1   4  22-46.7321 117.403   5
   1   4  22 125.805 96.9518  30
  -1  -5  20 8206.59 497.235  35
  -1  -5  20 8452.54 493.501   6
  -1  -5  19 4796.76 434.383  35
  -1  -5  19 4935.47 439.745   6
  -1  -5  18 9822.89 573.335  18
  -1  -5  18 8662.31 518.048  20
  -1  -5  18 9120.32 622.694   6
  -1  -5  18 8701.87 596.448  35
  -1  -5  17 4593.26 463.609  35
  -1  -5  17 5271.31 438.333  20
  -1  -5  17 4841.48 438.566  18
  -1  -5  16 74.2782 181.282  18
  -1  -5  16 62.6220 149.757  20
  -1  -5  16 90.6676 231.752  35
  -1  -5  15 154.774 150.903  30
  -1  -5  15 120.705 224.985  35
  -1  -5  15 110.033 187.992  18
  -1  -5  15 107.134 137.008  20
  -1  -5  14 408.697 162.289  20
   1   5 -14 154.331 465.147   1
  -1  -5  14 554.518 186.128  30
  -1  -5  14 560.708 215.981  18
  -1  -5  13 5371.39 417.508  20
   1   5 -13 6066.76 991.477   1
  -1  -5  13 5592.44 448.994  34
  -1  -5  13 5029.40 394.437  30
  -1  -5  13 5459.76 466.484  18
  -1  -5  12 1926.90 294.031  42
  -1  -5  12 2413.79 298.509  34
  -1  -5  12 2379.14 312.064  18
  -1  -5  12 2428.80 271.670  30
  -1  -5  12 2520.39 286.287  20
  -1  -5  11 1270.29 231.794  34
   1   5 -11 829.203 493.124   1
  -1  -5  11 1141.89 229.604  18
  -1  -5  11 829.673 177.263  30
  -1  -5  11 1161.34 242.375  42
  -1  -5  11 923.510 194.989  20
  -1  -5  10 10660.9 541.025  42
  -1  -5  10 10594.4 498.062  30
  -1  -5  10 10731.6 493.490  20
  -1  -5  10 11218.0 536.930  34
   1   5 -10 11590.1 1170.79   1
  -1  -5  10 10428.7 549.565  18
  -1  -5   9 4625.04 356.438  18
  -1  -5   9 4547.37 356.609  42
  -1  -5   9 4382.41 334.238  34
   1   5  -9 4030.88 730.550   1
   1   5  -8 25479.0 1585.08   1
   1   5  -7 9436.34 959.805   1
   1   5  -6 8562.59 881.759   1
   1   5  -5 1688.58 469.681   1
   1   5  -4 26813.7 1314.22   1
  -1  -5   4 26973.5 641.126   3
   1   5  -3 35680.0 1440.87   1
   1   5  -2 16.8145 293.739   1
   1   5  -1 13435.0 847.693   1
   1   5   0 8123.62 673.874   1
   1   5   1 33685.3 1263.56   1
   1   5   1 34285.4 1219.93   2
   1   5   2 14527.0 821.958   2
   1   5   3 210839. 3059.09   2
   1   5   4 10338.9 733.065   2
   1   5   5 39648.5 1432.52   2
   1   5   6-95.8637 305.453   2
   1   5   7 1344.65 425.889   2
   1   5   8 402.772 351.988   2
   1   5   9 66324.6 2294.01   2
   1   5  10 370.649 296.534   2
   1   5  11 169.841 114.846  13
   1   5  11 384.979 153.799  34
   1   5  11 41.0288 317.792   2
   1   5  12 6933.39 453.024  34
   1   5  12 8116.58 461.002  21
   1   5  12 7359.26 936.596   2
   1   5  12 7017.79 434.408  13
   1   5  13 6417.04 438.538  13
   1   5  13 6284.18 449.163  34
   1   5  13 6565.71 427.452  21
   1   5  13 6656.44 976.890   2
  -1  -5 -13 6191.34 967.926   1
   1   5  14 793.968 256.462   5
   1   5  14 588.795 205.774  34
   1   5  14 512.876 186.913  13
  -1  -5 -14 538.945 373.124   1
   1   5  14 635.898 450.545   2
   1   5  15 127.881 181.092  34
   1   5  15 15.2359 167.335  13
  -1  -5 -15 612.127 444.925   1
   1   5  15 2.11435 232.914   5
   1   5  16 3752.86 443.706   5
   1   5  16 3384.02 382.133  34
   1   5  16 3623.00 377.840  13
   1   5  17 1573.31 323.024  30
   1   5  17 1440.17 280.296  10
   1   5  17 1579.53 287.336  34
   1   5  17 1441.61 336.276   5
   1   5  17 2148.56 325.051  13
   1   5  17 1842.75 319.168  20
   1   5  18 6447.29 546.815   5
   1   5  18 6162.09 519.345  20
   1   5  18 5949.96 461.032  10
   1   5  18 6380.34 513.225  30
   1   5  18 6847.13 500.554  34
   1   5  19 1063.30 212.846  10
   1   5  19 1133.96 237.954  34
   1   5  19 1108.41 275.228  20
   1   5  19 1323.71 274.073  30
   1   5  19 1094.23 267.662   5
   1   5  20 3634.50 373.853  20
   1   5  20 3396.50 353.166  30
   1   5  20 4064.89 396.880   5
   1   5  20 3626.82 333.112  34
   1   5  21 61.3100 140.350  20
   1   5  21 167.978 134.749  30
   1   5  21 167.898 104.098  34
   1   5  21-171.514 174.478   5
   1   5  22-27.2283 111.013  20
  -1  -6  20 1539.68 226.441  35
  -1  -6  20 1910.96 256.298   6
  -1  -6  19 9993.54 576.306   6
  -1  -6  19 10264.0 581.715  35
  -1  -6  19 10065.0 507.599  18
  -1  -6  18 10.3525 210.241  35
  -1  -6  18 83.3477 231.768   6
  -1  -6  18 355.875 183.052  18
  -1  -6  17 1549.75 349.313   6
  -1  -6  17 1928.78 336.008  35
  -1  -6  17 1695.58 302.718  18
  -1  -6  16-30.5966 225.977  35
  -1  -6  16 5.56049 194.415  18
  -1  -6  15 7092.26 569.269  35
  -1  -6  15 8163.57 583.363  18
  -1  -6  14 2011.88 335.708  35
  -1  -6  14 2325.66 298.409  30
  -1  -6  14 1766.04 332.827  18
  -1  -6  13 7160.09 466.934  30
  -1  -6  13 6531.69 519.052  18
   1   6 -13 6228.45 1031.15   1
   1   6 -12 6307.40 1052.04   1
  -1  -6  12 6970.02 457.996  30
  -1  -6  12 6979.51 516.172  18
  -1  -6  11 740.761 229.564  42
  -1  -6  11 953.052 180.996  30
  -1  -6  11 1239.90 245.110  18
  -1  -6  10 6785.87 473.544  42
  -1  -6  10 7310.87 429.114  30
   1   6 -10 6979.14 1030.42   1
  -1  -6  10 7300.01 481.432  18
  -1  -6   9 4069.60 305.288  30
  -1  -6   9 4287.38 372.051  42
  -1  -6   9 4784.77 382.545  18
  -1  -6   8 17686.4 674.028  18
  -1  -6   8 16255.9 644.052  42
   1   6  -8 16207.6 1354.39   1
   1   6  -7 9104.52 1014.89   1
   1   6  -6 1379.40 555.613   1
   1   6  -5 1155.13 512.876   1
  -1  -6   4 6684.85 407.196   3
   1   6  -4 6578.18 782.572   1
   1   6  -3 18712.9 1167.89   1
   1   6  -2 3898.24 591.377   1
  -1  -6   1 361.476 58.4664   4
   1   6  -1 326.162 318.254   1
   1   6   0 3216.81 501.630   1
   1   6   1 8560.62 753.735   1
   1   6   1 7428.44 668.454   2
   1   6   2 11668.7 804.598   2
   1   6   3 66962.7 1901.54   2
   1   6   4 1461.74 421.288   2
   1   6   5 26128.2 1274.23   2
   1   6   6 11403.3 911.234   2
   1   6   7 15905.2 1105.37   2
   1   6   8 5048.66 685.281   2
   1   6   9 50356.7 2091.75   2
   1   6  10 2829.70 598.994   2
   1   6  10 3548.80 289.201  13
   1   6  11 1320.56 208.186  13
   1   6  11 1340.23 231.990  34
   1   6  11 1128.48 424.815   2
   1   6  12 2540.53 295.732  34
   1   6  12 2911.18 298.870  13
   1   6  12 2696.34 291.930  21
   1   6  13 9400.21 563.352  34
   1   6  13 8314.30 506.632  21
   1   6  13 8140.05 1082.34   2
   1   6  13 8723.38 514.547  13
   1   6  14 2781.94 709.418   2
   1   6  14 3025.78 324.008  21
   1   6  14 3155.09 338.765  13
   1   6  14 2487.01 338.012  34
  -1  -6 -14 3400.98 865.498   1
   1   6  15 110.122 186.379  34
   1   6  15 17.4629 251.375   5
  -1  -6 -15 783.078 450.452   1
   1   6  15 357.400 378.852   2
   1   6  15-3.87105 186.121  13
   1   6  16 135.875 254.074   5
   1   6  16 78.5682 192.444  13
   1   6  16 263.060 219.989  34
   1   6  16 661.612 248.242  20
   1   6  17 1133.05 254.345  34
   1   6  17 2339.29 330.345  13
   1   6  17 1806.70 331.375  30
   1   6  17 1570.07 269.923  10
   1   6  17 1483.78 341.466   5
   1   6  17 2050.12 331.259  20
   1   6  18 3733.47 441.159   5
   1   6  18 3041.83 349.325  10
   1   6  18 3794.03 392.075  34
   1   6  18 3512.29 401.118  30
   1   6  18 3559.12 393.158  20
   1   6  19 159.064 163.904  34
   1   6  19 572.127 255.742   5
   1   6  19 361.063 144.274  10
   1   6  19 201.085 192.533  30
   1   6  19 329.366 175.234  20
   1   6  20 3119.73 338.422  20
   1   6  20 2444.53 275.552  34
   1   6  20 2917.04 345.687   5
   1   6  20 3354.49 340.338  30
   1   6  21 311.042 161.146   5
   1   6  21 120.560 140.161  20
   1   6  21 434.660 141.509  30
  -1  -7  20 478.470 147.557   6
  -1  -7  19 6381.34 429.058  35
  -1  -7  19 6732.31 458.852   6
  -1  -7  19 5853.63 379.421  18
  -1  -7  18 2431.35 345.175   6
  -1  -7  18 2167.77 301.876  35
  -1  -7  18 2208.48 285.346  18
  -1  -7  17 390.348 200.439  18
  -1  -7  17 169.851 230.661   6
  -1  -7  17 153.349 206.109  35
  -1  -7  16 4382.39 453.748  35
  -1  -7  16 4120.34 429.165  18
  -1  -7  16 4248.87 476.855   6
  -1  -7  15 260.140 205.089  35
  -1  -7  15 148.016 235.697  18
  -1  -7  14 12646.4 713.948  35
  -1  -7  14 12983.5 738.798  18
  -1  -7  13 7635.69 581.295  18
  -1  -7  13 7018.32 533.250  35
   1   7 -13 6599.23 1173.82   1
  -1  -7  12-319.092 161.679  30
  -1  -7  12 97.4524 199.528  18
  -1  -7  12-23.6094 151.720  35
  -1  -7  11 560.320 222.375  18
  -1  -7  11 772.924 193.170  30
   1   7 -11 834.615 481.680   1
  -1  -7  11 1242.56 243.888  35
  -1  -7  10 333.900 205.141  18
  -1  -7  10 341.915 132.467  30
   1   7 -10 123.709 426.572   1
  -1  -7   9 17451.4 647.837  30
   1   7  -9 17255.9 1521.42   1
  -1  -7   9 17313.6 735.006  18
  -1  -7   8 607.724 179.577  18
   1   7  -8 409.345 326.460   1
  -1  -7   8 897.168 172.049  30
  -1  -7   7 7214.89 451.323  18
   1   7  -7 6806.99 898.428   1
   1   7  -6 607.173 420.366   1
   1   7  -5 1491.93 548.376   1
  -1  -7   4 49832.2 1273.77   3
   1   7  -4 52721.9 2147.80   1
   1   7  -3 29.9069 434.194   1
   1   7  -2 69561.2 2289.75   1
   1   7  -1 53444.9 1948.19   1
   1   7   0 17841.3 1092.27   2
   1   7   0 17869.1 1134.16   1
   1   7   1 21682.7 1178.55   2
   1   7   1 22774.2 1257.93   1
   1   7   2 6620.90 716.115   2
   1   7   3 4518.87 612.436   2
   1   7   4 2650.04 540.602   2
   1   7   5 16476.6 1105.74   2
   1   7   6 205.166 383.097   2
   1   7   7 57695.6 2169.54   2
   1   7   8 1010.06 484.214   2
   1   7   9 33357.3 1792.27   2
   1   7   9 35546.6 889.056  12
   1   7   9 35848.6 889.435  13
   1   7  10 3129.85 296.123  13
   1   7  10 2814.33 265.806  15
   1   7  10 2259.63 587.717   2
   1   7  11 1518.67 230.846  13
   1   7  11 463.826 377.177   2
   1   7  12 328.147 206.398  34
   1   7  12 66.8201 138.855  13
   1   7  13 2193.02 314.415  34
   1   7  13 2035.15 287.054  21
   1   7  13 1997.23 690.691   2
   1   7  13 1718.57 265.573  13
   1   7  14 14421.7 727.426  34
   1   7  14 14116.9 1463.43   2
   1   7  14 14586.1 691.228  21
  -1  -7 -14 14575.5 1546.76   1
   1   7  14 15167.4 707.643  13
   1   7  15 429.909 213.138  34
   1   7  15 322.866 170.425  21
   1   7  15 769.579 278.978   5
   1   7  15 530.681 229.713  13
   1   7  16 613.185 220.431  20
   1   7  16 685.802 313.804   5
   1   7  16 390.542 210.804  34
   1   7  16 571.790 211.947  13
   1   7  17 2351.95 314.547  13
   1   7  17 1961.90 322.559  34
   1   7  17 1630.75 324.263   5
   1   7  17 2352.47 341.084  10
   1   7  17 1820.80 308.202  20
   1   7  18 4397.69 408.326  20
   1   7  18 4507.94 405.476  13
   1   7  18 4638.37 415.518  34
   1   7  18 4753.61 474.033   5
   1   7  18 4584.40 442.318  30
   1   7  18 4325.65 402.349  10
   1   7  19 156.702 220.579   5
   1   7  19-4.36022 119.119  10
   1   7  19 40.5167 178.491  30
   1   7  19-63.7547 182.562  20
   1   7  19 189.281 162.736  34
   1   7  20 2126.09 260.702  20
   1   7  20 2324.61 262.621  34
   1   7  20 2237.35 288.049  30
   1   7  20 2454.61 315.891   5
   1   7  20 2206.38 242.675  10
   1   7  21 36.1365 113.895   5
   1   7  21 231.660 132.295  20
   1   7  21 117.873 124.847  30
  -1  -8  19 931.666 176.009  35
  -1  -8  19 928.374 193.359   6
  -1  -8  18 3765.25 373.040   6
  -1  -8  18 3631.52 338.287  18
  -1  -8  18 3787.20 350.531  35
  -1  -8  17 63.3620 162.669  18
  -1  -8  17-34.5914 197.706   6
  -1  -8  17 111.206 163.993  35
  -1  -8  16 582.448 229.586  18
  -1  -8  16 248.025 176.104  35
  -1  -8  16 782.142 281.289   6
  -1  -8  15 529.035 264.309   6
  -1  -8  15 146.068 152.699  35
  -1  -8  15 454.939 244.000  18
  -1  -8  14 1441.56 313.286  18
  -1  -8  14 1756.83 301.643  35
  -1  -8  13 13350.7 768.463  18
  -1  -8  13 12693.8 696.047  35
  -1  -8  12 1022.03 228.584  35
  -1  -8  12 876.035 277.045  18
  -1  -8  11 1467.16 296.134  18
  -1  -8  11 1512.07 254.690  35
   1   8 -11 2197.91 757.723   1
  -1  -8  11 1477.21 238.303  30
  -1  -8  10 10185.6 537.588  30
  -1  -8  10 10513.8 571.727  35
  -1  -8  10 10653.2 648.028  18
   1   8 -10 10103.3 1285.53   1
  -1  -8   9 38817.2 1030.90  35
  -1  -8   9 38898.9 1147.91  18
  -1  -8   9 38704.7 1005.48  30
   1   8  -9 37666.3 2328.29   1
   1   8  -8 291.615 367.473   1
  -1  -8   8 139.324 172.210  18
  -1  -8   8 386.900 149.319  30
  -1  -8   7 27001.8 787.483  30
  -1  -8   7 28363.8 921.321  18
   1   8  -7 27533.6 1873.99   1
  -1  -8   6 1421.05 254.295  18
   1   8  -6 291.655 435.781   1
   1   8  -5 2755.70 668.448   1
  -1  -8   5 3640.94 331.663  18
   1   8  -4 9647.50 1046.94   1
   1   8  -3 28727.1 1649.03   1
  -1  -8   3 28671.9 1172.77   3
   1   8  -2 2305.79 620.866   1
   1   8  -1 93224.2 2766.42   1
   1   8   0 904.531 448.157   1
   1   8   0 1033.86 466.747   2
   1   8   1 12161.6 1002.88   2
   1   8   1 12476.3 1041.57   1
   1   8   2 8341.40 849.767   2
   1   8   3-8.70841 333.739   2
   1   8   4 7874.03 856.043   2
   1   8   5 4831.79 693.014   2
   1   8   6 538.357 384.864   2
   1   8   7 24424.3 1523.38   2
   1   8   8 19927.8 675.115  13
   1   8   8 20144.4 686.375  12
   1   8   8 19838.3 1401.50   2
   1   8   9 23731.6 768.452  12
   1   8   9 24130.2 1618.50   2
   1   8   9 24203.7 770.223  13
   1   8  10 3082.36 649.236   2
   1   8  10 3888.69 327.291  15
   1   8  10 3522.24 320.340  13
   1   8  10 4550.62 368.222  12
   1   8  11 502.141 180.721  13
   1   8  11 409.718 136.153  15
   1   8  12 154.961 148.309  13
   1   8  12-43.7894 307.462   2
   1   8  12 406.006 221.935  34
   1   8  13 5560.49 439.381  13
   1   8  13 4981.74 439.353  21
   1   8  13 5114.45 976.766   2
   1   8  13 5037.22 463.439  34
   1   8  14 6880.93 503.396  21
   1   8  14 6630.19 1095.38   2
   1   8  14 7130.09 548.844  34
   1   8  14 6566.62 488.308  13
   1   8  15 6680.60 493.280  13
   1   8  15 5576.74 532.179   5
   1   8  15 5678.46 493.299  34
   1   8  15 5793.12 460.082  21
   1   8  16 254.191 165.001  21
   1   8  16 1.13989 272.448   5
   1   8  16 58.1660 197.991  34
   1   8  16-25.4467 159.691  13
   1   8  16 75.2095 154.308  20
   1   8  17 1559.13 269.437  20
   1   8  17 1796.89 362.669   5
   1   8  17 1748.46 279.015  13
   1   8  17 1504.33 291.612  34
   1   8  18 1510.28 291.500  30
   1   8  18 1681.76 263.218  13
   1   8  18 1809.16 267.986  20
   1   8  18 1620.28 272.146  10
   1   8  18 1841.70 281.609  34
   1   8  18 1936.11 330.253   5
   1   8  19 437.298 169.403  10
   1   8  19 529.144 160.209  20
   1   8  19 589.023 170.806  34
   1   8  19 367.996 184.017  30
   1   8  19 449.460 211.301   5
   1   8  20 115.033 144.936  30
   1   8  20 52.8851 90.8892  20
   1   8  20-63.0436 100.688  10
   1   8  20 183.295 158.190   5
   1   8  20-26.2119 123.344  34
   1   8  21 145.410 105.961  30
   1   8  21-39.9565 121.419   5
  -1  -9  19 213.779 117.706   6
  -1  -9  19 218.620 137.739  38
  -1  -9  18 3676.90 308.560  18
  -1  -9  18 4198.72 359.853   6
  -1  -9  18 3997.66 316.764  35
  -1  -9  17 1499.43 248.258  18
  -1  -9  17 1190.95 212.203  35
  -1  -9  17 1525.75 275.361   6
  -1  -9  16 1463.00 279.909  18
  -1  -9  16 1654.89 311.850   6
  -1  -9  16 1264.82 233.064  35
  -1  -9  15 143.225 219.722   6
  -1  -9  15 129.622 164.642  35
  -1  -9  15-131.648 236.472  18
  -1  -9  14 234.108 223.498   6
  -1  -9  14 8.39707 167.363  35
  -1  -9  14 79.1640 258.154  18
  -1  -9  13 6282.97 486.725  35
  -1  -9  13 5759.02 549.446  18
  -1  -9  13 5842.94 520.523   6
  -1  -9  12 4609.08 486.504  18
  -1  -9  12 4657.91 426.057  35
  -1  -9  11-542.498 187.661  35
   1   9 -11 450.803 355.090   1
  -1  -9  11 131.721 252.368  18
  -1  -9  10 5921.54 430.244  30
  -1  -9  10 6269.14 534.074  18
   1   9 -10 4775.86 943.173   1
  -1  -9   9 26489.8 867.027  30
  -1  -9   9 27544.3 1015.98  18
   1   9  -9 26772.5 2037.81   1
  -1  -9   8 9125.10 501.671  30
  -1  -9   8 9050.54 589.660  18
   1   9  -7 19465.1 1623.79   1
  -1  -9   7 20307.9 831.243  18
  -1  -9   7 18887.5 707.711  30
  -1  -9   6 3187.58 347.348  18
   1   9  -6 2962.64 749.372   1
  -1  -9   6 2884.60 281.247  30
   1   9  -5 8051.21 1024.49   1
  -1  -9   5 7211.41 474.286  18
  -1  -9   5 6833.28 409.908  30
  -1  -9   4 10408.1 549.149  18
   1   9  -4 11287.3 1192.79   1
  -1  -9   3 62436.9 1259.02  18
  -1  -9   3 64469.6 1893.48   3
   1   9  -3 65533.8 2617.49   1
   1   9  -2 431.370 417.493   1
   1   9  -1 32558.8 1682.33   2
   1   9  -1 32167.9 1776.80   1
   1   9   0 13056.0 1076.37   2
   1   9   0 10801.4 1048.86   1
   1   9   1-56.1519 398.957   1
   1   9   1 276.273 359.080   2
   1   9   2 10084.6 968.581   2
   1   9   3 18060.2 1289.31   2
   1   9   4 2869.34 291.717  17
   1   9   4 3865.81 684.507   2
   1   9   5-54.6559 302.584   2
   1   9   5 118.916 132.161  12
   1   9   6-124.475 273.772   2
   1   9   6 151.072 123.089  12
  -1  -9  -6 337.616 139.369  29
   1   9   6 63.8037 106.492  13
   1   9   7 4314.01 334.867  13
   1   9   7 4479.99 346.443  12
   1   9   7 4282.13 708.075   2
   1   9   8 6538.37 909.586   2
   1   9   8 6531.43 424.355  13
   1   9   8 7626.82 457.176  12
   1   9   9 2663.65 628.076   2
   1   9   9 3063.11 309.086  13
   1   9   9 3114.52 310.376  12
   1   9  10 1059.28 204.141  15
   1   9  10 859.494 202.793  13
   1   9  10 812.473 205.041  12
   1   9  10 559.352 420.962   2
   1   9  11 1175.76 192.003  15
   1   9  11 890.524 204.765  13
   1   9  11 763.039 421.800   2
   1   9  12 6022.13 511.675  34
   1   9  12 4447.61 865.217   2
   1   9  12 5762.35 448.891  13
   1   9  13 16427.9 740.036  13
   1   9  13 17407.3 805.017  21
   1   9  13 15872.9 1576.06   2
   1   9  13 17238.5 828.651  34
   1   9  14 2362.01 372.335  34
   1   9  14 2375.09 333.682  13
   1   9  14 2437.65 331.313  21
   1   9  15 19368.7 832.210  21
   1   9  15 16628.7 755.186  13
   1   9  15 16883.7 839.751   5
   1   9  15 17281.8 738.834  20
   1   9  15 18585.9 868.598  34
   1   9  16 82.5484 198.768  34
   1   9  16 379.901 297.488   5
   1   9  16 508.265 190.821  20
   1   9  16 316.028 184.346  21
   1   9  16 196.868 173.285  13
   1   9  17 582.945 211.296  13
   1   9  17 149.964 177.515  34
   1   9  17 570.588 292.818   5
   1   9  17 234.150 153.438  20
   1   9  18 384.986 184.088  10
   1   9  18 365.827 186.224  34
   1   9  18 148.011 185.471  30
   1   9  18 160.932 160.425  13
   1   9  18 570.566 165.148  20
   1   9  18 206.962 206.955   5
   1   9  19 234.913 188.964   5
   1   9  19 343.808 174.273  30
   1   9  19 172.541 103.130  10
   1   9  19 182.566 152.287  34
   1   9  20 1982.04 251.460  30
   1   9  20 2082.15 231.894  34
   1   9  20 1308.06 191.185  10
   1   9  20 1831.15 246.535   5
   1  10 -18 3744.22 293.004  24
  -1 -10  18 3121.38 275.755   6
  -1 -10  18 3409.09 316.065  38
  -1 -10  17 2542.18 292.622   6
  -1 -10  17 2479.46 293.680  18
  -1 -10  16 1902.85 283.265   6
  -1 -10  16 2197.84 294.878  18
  -1 -10  15 5.26028 199.830  18
  -1 -10  15 92.3135 191.232   6
  -1 -10  14 2651.69 392.262  18
  -1 -10  14 2747.17 375.469   6
  -1 -10  13 1439.67 331.209  18
  -1 -10  13 1266.68 272.675   6
  -1 -10  12 13980.9 801.372  18
  -1 -10  12 13580.4 735.319   6
  -1 -10  11-2.45925 257.134  18
  -1 -10  11-168.938 179.583   6
  -1 -10  10 1287.14 259.848   6
  -1 -10  10 852.390 277.845  18
   1  10 -10 536.618 511.403   1
  -1 -10   9 3725.99 355.133  30
  -1 -10   9 4067.10 454.303  18
   1  10  -9 3512.19 905.708   1
  -1 -10   9 3345.05 355.600   6
  -1 -10   8 13648.7 637.420  30
   1  10  -8 14492.2 1506.99   1
  -1 -10   8 13389.1 735.497  18
  -1 -10   8 13494.7 647.552   6
  -1 -10   7 904.858 204.857  30
   1  10  -7 690.508 397.651   1
  -1 -10   7 1175.80 210.816   6
  -1 -10   7 912.760 246.283  18
   1  10  -6 3984.68 837.493   1
  -1 -10   6 3984.27 348.932  30
  -1 -10   6 4102.36 416.634  18
  -1 -10   5 86.2892 147.574  30
  -1 -10   5 99.4639 159.717  18
   1  10  -5 46.1406 397.427   1
  -1 -10   4 628.529 166.564  30
  -1 -10   4 1145.71 245.721  18
   1  10  -4 1366.48 586.170   1
   1  10  -3 22064.3 1653.06   1
  -1 -10   3 21144.0 716.600  30
   1  10  -3 21986.9 781.762  24
  -1 -10   3 20597.8 767.833  18
  -1 -10   2 5501.19 404.775  18
   1  10  -2 5984.84 415.133  24
  -1 -10   2 6309.47 714.191   3
   1  10  -2 5161.63 832.476   1
   1  10  -2 6874.85 896.904   2
  -1 -10   2 6231.85 398.543  30
  -1 -10   1 14242.2 618.764  18
  -1 -10   1 12885.3 556.508  30
   1  10  -1 14679.6 619.944  24
   1  10  -1 14033.9 1217.99   2
   1  10  -1 13948.3 1287.37   1
  -1 -10   0 3647.50 314.469  30
   1  10   0 3995.18 330.916  17
   1  10   0 3925.38 683.723   2
   1  10   0 3443.71 701.284   1
  -1 -10   0 3326.61 309.050  18
   1  10   0 3457.19 314.552  24
   1  10   1 437.794 167.469  17
  -1 -10  -1 398.344 176.677  29
   1  10   1 317.743 386.768   2
   1  10   1 279.110 147.137  24
   1  10   2 9204.77 484.253  17
  -1 -10  -2 9838.37 497.118  29
   1  10   2 10619.7 1046.49   2
   1  10   3 1652.08 215.820  13
  -1 -10  -3 1328.92 222.054  29
   1  10   3 944.394 465.401   2
   1  10   3 1524.73 260.411  17
   1  10   4 33801.6 934.802  17
  -1 -10  -4 31707.1 884.495  29
   1  10   4 32478.8 1830.52   2
   1  10   4 33156.4 903.746  12
   1  10   4 32745.5 875.057  13
   1  10   5 944.538 183.079  12
   1  10   5 453.741 413.470   2
  -1 -10  -5 1033.90 208.526  29
   1  10   5 1143.82 209.035  13
   1  10   6 1086.52 205.983  12
   1  10   6 1500.75 535.371   2
   1  10   6 1089.35 204.479  13
  -1 -10  -6 900.107 201.231  29
   1  10   7 5808.32 885.680   2
   1  10   7 5748.76 405.374  13
   1  10   7 5176.00 393.788  12
   1  10   8 888.118 226.391  12
   1  10   8 1499.70 543.834   2
   1  10   8 1057.11 215.097  13
   1  10   9 990.042 219.740  13
   1  10   9 602.227 198.524  12
   1  10  10 1347.89 240.960  15
   1  10  10 1458.74 249.662  13
   1  10  10 1039.12 227.946  12
   1  10  11 140.572 134.695  15
   1  10  11-42.7188 155.824  13
   1  10  12 135.424 164.753  13
   1  10  12 844.591 601.471   2
   1  10  12 583.977 172.146  15
   1  10  13 1133.20 249.313  13
   1  10  13 1886.03 359.997  34
   1  10  13 1382.54 296.585  21
   1  10  14 482.167 227.706  21
   1  10  14 421.602 203.497  13
   1  10  14 137.524 217.229  34
   1  10  15 6078.24 522.977  34
   1  10  15 6273.97 472.152  13
   1  10  15 6179.69 493.091  21
   1  10  15 7203.01 572.714   5
   1  10  16 346.579 177.333  13
   1  10  16 414.946 245.728   5
   1  10  16 331.208 186.560  21
   1  10  16 339.826 234.881  34
   1  10  17 1081.18 217.069  21
   1  10  17 972.512 298.728   5
   1  10  17 1175.90 219.078  13
   1  10  17 968.596 235.336  34
   1  10  18 2503.96 305.037  10
   1  10  18 3055.62 333.773  30
   1  10  18 2386.33 322.521   5
   1  10  18 2567.50 270.030  13
   1  10  18 2549.26 299.070  34
   1  10  19 51.4038 100.397  10
   1  10  19-12.1557 122.427  34
   1  10  19 329.141 164.622  30
   1  10  19-73.0994 172.167   5
   1  10  20 5419.88 348.010  30
   1  10  20 4892.60 335.572   5
  -1 -11  17 2763.68 293.703  38
   1  11 -17 2125.40 240.220  24
  -1 -11  17 2246.36 244.199   6
  -1 -11  17 2277.52 251.957  18
  -1 -11  16 451.799 178.091  18
  -1 -11  16 559.559 174.628   6
   1  11 -16 768.976 195.611  24
  -1 -11  15 118.264 164.772   6
  -1 -11  15 219.024 200.126  18
  -1 -11  14 9146.21 609.168  18
  -1 -11  14 8258.50 541.355   6
  -1 -11  13-68.1113 223.445  18
  -1 -11  13 67.3672 172.386   6
  -1 -11  12 20078.4 936.668  18
  -1 -11  12 19384.9 836.387   6
  -1 -11  11 4174.92 492.283  18
  -1 -11  11 3507.65 388.523   6
  -1 -11  10 398.196 203.864   6
  -1 -11  10-6.11101 271.823  18
   1  11  -9-245.949 403.965   1
  -1 -11   9-77.3637 149.037   6
  -1 -11   9 256.123 242.950  18
  -1 -11   8 4013.03 451.170  18
  -1 -11   8 4176.00 378.086  30
   1  11  -8 4511.70 904.023   1
   1  11  -7 6254.07 1120.52   1
  -1 -11   7 5984.89 513.201  18
  -1 -11   7 6322.03 453.030  30
  -1 -11   6 4325.03 429.288  18
  -1 -11   6 4674.50 386.641  30
   1  11  -6 4706.21 915.976   1
  -1 -11   5 930.405 205.717  30
   1  11  -5 1145.12 264.729  24
  -1 -11   5 1186.36 264.444  18
   1  11  -5 456.625 453.596   1
   1  11  -4 219.119 433.946   1
  -1 -11   4 251.217 176.101  18
  -1 -11   4 117.142 138.811  30
   1  11  -4 243.011 183.339  24
  -1 -11   3 4147.99 384.046  18
   1  11  -3 3659.74 773.719   1
   1  11  -3 4011.81 779.228   2
   1  11  -3 4276.51 396.706  24
  -1 -11   3 3048.20 322.262  30
   1  11  -2 275.338 178.426  24
  -1 -11   2 340.756 161.717  18
   1  11  -2 243.491 456.300   2
   1  11  -2 357.892 546.531   1
  -1 -11   2 566.890 178.683  30
  -1 -11   1 10400.0 534.706  30
   1  11  -1 12129.5 1190.17   2
   1  11  -1 11621.0 1246.89   1
   1  11  -1 11699.1 586.827  17
   1  11  -1 11826.8 596.203  24
  -1 -11   1 10519.6 566.955  18
   1  11   0-112.199 341.872   2
   1  11   0 172.384 160.078  24
  -1 -11   0 7.64409 122.980  30
  -1 -11   0-149.382 171.672  29
   1  11   0 149.659 167.464  17
   1  11   1 3371.38 340.434  17
  -1 -11  -1 3080.81 320.867  29
   1  11   1 3683.36 339.645  24
   1  11   2 6547.15 897.734   2
  -1 -11  -2 6608.02 443.064  29
   1  11   2 7007.06 455.320  17
   1  11   3 3134.77 339.642  17
   1  11   3 2727.88 290.101  13
   1  11   3 2518.62 606.044   2
  -1 -11  -3 2761.29 302.577  29
   1  11   4 12999.5 594.484  13
   1  11   4 13806.4 1268.48   2
   1  11   4 12981.4 604.694  12
  -1 -11  -4 12950.7 613.215  29
   1  11   4 14327.0 656.623  17
   1  11   5 3658.68 340.905  13
  -1 -11  -5 4051.80 371.233  29
   1  11   5 3896.99 356.882  12
  -1 -11  -6 9831.62 548.606  29
   1  11   6 9677.13 1124.72   2
   1  11   6 9340.09 536.410  12
   1  11   6 8981.46 512.092  13
   1  11   7 2531.96 310.155  12
   1  11   7 2498.65 295.411  13
   1  11   7 2553.85 641.301   2
   1  11   8-4.54462 182.702  12
   1  11   8-64.7225 151.525  13
   1  11   9 3226.59 361.792  12
   1  11   9 2927.08 332.300  13
   1  11   9 2863.50 744.061   2
   1  11  10 1344.70 583.750   2
   1  11  10 1163.41 238.744  13
   1  11  10 1447.70 280.361  12
   1  11  10 921.335 240.184  15
   1  11  11 6220.89 482.332  15
   1  11  11 6075.10 480.136  13
   1  11  11 4819.21 971.899   2
   1  11  12 1173.29 250.996  13
   1  11  12 933.594 237.083  15
   1  11  13-44.8265 216.785  34
   1  11  13 37.0622 197.052  21
   1  11  13-197.714 180.527  13
   1  11  14 153.548 177.474  13
   1  11  14 434.204 269.461  34
   1  11  14 451.041 234.969  21
   1  11  15 443.795 241.681   5
   1  11  15 419.613 193.605  13
   1  11  15 577.693 226.171  21
   1  11  15 396.032 234.330  34
   1  11  16-13.8990 128.507  13
   1  11  16 124.462 211.631   5
   1  11  16 408.572 223.658  34
   1  11  16 203.048 159.294  21
   1  11  17 669.806 181.059  13
   1  11  17 151.849 163.613  34
   1  11  17 239.321 146.485  21
   1  11  17 338.457 207.904   5
   1  11  18 3330.11 328.606  30
   1  11  18 3351.72 332.367   5
   1  11  18 3261.21 312.059  34
   1  11  18 2964.09 315.418  10
   1  11  19 566.144 148.653   5
   1  11  19 776.503 162.889  10
   1  11  19 931.387 184.136  30
   1  11  19 1213.47 193.462  34
  -1 -12  16-1.42819 150.969  38
  -1 -12  16-65.5611 100.041   6
   1  12 -16-19.0978 137.992  24
  -1 -12  16 99.9276 140.354  18
   1  12 -15 37.4845 160.390  24
  -1 -12  15 114.552 121.114   6
  -1 -12  15 323.425 169.840  18
  -1 -12  14 2934.41 313.287   6
   1  12 -14 3822.59 383.098  24
  -1 -12  14 3524.13 375.821  18
  -1 -12  13 972.035 224.457   6
  -1 -12  13 833.599 255.771  18
   1  12 -13 1230.54 285.853  24
  -1 -12  12 10943.3 696.720  18
  -1 -12  12 10579.7 590.289   6
  -1 -12  11 10488.4 588.074   6
  -1 -12  11 9608.62 664.464  18
  -1 -12  10 1026.58 318.098  18
  -1 -12   9 1506.72 360.882  18
  -1 -12   8 28.5248 241.758  18
   1  12  -8 78.6011 245.018  24
   1  12  -7 20761.0 1909.16   1
  -1 -12   7 19540.5 899.576  18
  -1 -12   7 18767.1 765.314  30
   1  12  -7 20510.0 898.211  24
  -1 -12   6 3565.92 351.121  30
  -1 -12   6 3996.18 436.822  18
   1  12  -6 3871.93 429.606  24
  -1 -12   5 12212.3 684.136  18
   1  12  -5 11614.2 1405.52   1
   1  12  -5 11069.6 646.426  24
  -1 -12   5 10667.9 580.549  30
   1  12  -4 1666.31 304.160  24
   1  12  -4 2073.81 617.023   1
  -1 -12   4 2120.60 323.451  18
   1  12  -4 2985.34 697.932   2
  -1 -12   4 1565.90 265.198  30
  -1 -12   3 40.1135 140.590  30
   1  12  -3-90.0080 423.097   2
   1  12  -3 129.470 364.249   1
  -1 -12   3-11.8267 168.319  18
   1  12  -3 82.8127 179.605  24
   1  12  -2 1717.44 596.077   1
   1  12  -2 2124.73 594.256   2
  -1 -12   2 2067.51 279.171  30
   1  12  -2 2167.76 301.708  24
  -1 -12   2 2254.68 303.458  18
   1  12  -2 2160.71 303.259  17
   1  12  -1-986.005 521.010   1
  -1 -12   1-13.7029 162.457  18
  -1 -12   1-727.758 353.676   3
  -1 -12   1-111.360 210.524  29
   1  12  -1-77.2401 386.215   2
  -1 -12   1 20.2384 144.916  30
   1  12  -1 245.889 183.348  17
   1  12  -1-225.264 196.337  24
   1  12   0 1255.79 491.184   2
   1  12   0 2067.08 297.526  24
   1  12   0 1711.14 274.910  17
  -1 -12   0 1656.10 273.975  29
   1  12   1-43.2748 188.168  17
  -1 -12  -1 190.259 191.035  29
  -1 -12  -2 1579.31 260.579  29
   1  12   2 1059.90 247.246  17
   1  12   2 1347.76 223.989  13
   1  12   3-179.962 404.148   2
   1  12   3 146.188 172.564  17
  -1 -12  -3-98.0356 195.568  29
   1  12   3 56.2366 153.661  13
   1  12   4 11717.4 1275.74   2
   1  12   4 10843.2 572.446  13
  -1 -12  -4 9816.82 560.876  29
   1  12   4 10222.2 569.811  12
  -1 -12  -5 2637.44 324.771  29
   1  12   5 2714.06 312.273  13
   1  12   5 1896.49 602.997   2
   1  12   5 2913.10 326.825  12
   1  12   6 4523.02 390.450  13
   1  12   6 4972.99 893.964   2
   1  12   6 4745.29 417.871  12
   1  12   7 6785.41 481.438  12
   1  12   7 6277.41 456.331  13
   1  12   8 865.887 219.927  13
   1  12   8 697.489 465.098   2
   1  12   8 642.448 228.804  12
   1  12   9 14642.6 708.044  12
   1  12   9 15103.2 702.537  13
   1  12  10 15297.1 750.739  15
   1  12  10 15387.8 741.836  12
   1  12  10 16267.6 736.776  13
   1  12  11 4280.32 412.087  15
   1  12  11 4282.61 403.511  13
   1  12  12 7166.32 489.996  13
   1  12  12 8069.77 529.495  15
   1  12  13 671.289 207.829  13
   1  12  13 802.904 285.072  34
   1  12  13 846.925 278.871  21
   1  12  14 488.609 262.950  34
   1  12  14 532.005 235.292   5
   1  12  14 511.597 201.040  13
   1  12  14 298.339 196.666  21
   1  12  15 343.728 161.556  13
   1  12  15 472.889 205.327  34
   1  12  15 430.252 218.788  21
   1  12  15 489.902 265.558   5
   1  12  16 389.738 209.311  34
   1  12  16 288.193 189.955   5
   1  12  16 81.0163 115.448  13
   1  12  16 221.091 152.188  21
   1  12  17 21.7926 141.813  34
   1  12  17-56.8841 172.901   5
   1  12  17-150.069 129.787  21
   1  12  18 1037.99 181.184  34
   1  12  18 1314.59 206.147   5
   1  12  18 1333.75 219.789  10
   1  12  18 1204.73 201.376  30
  -1 -13  15 67.3839 123.834  18
   1  13 -15 632.341 187.372  24
  -1 -13  15 519.262 172.183  38
  -1 -13  14 265.350 188.283  18
   1  13 -14 564.215 202.282  24
  -1 -13  14 251.548 182.292  38
   1  13 -13-18.4064 193.865  24
  -1 -13  13 157.077 210.782  18
  -1 -13  13-79.4602 193.098  38
  -1 -13  12 774.631 260.826  18
   1  13 -12 925.609 276.318  24
   1  13 -11 7587.21 572.570  24
  -1 -13  11 7258.78 562.496  18
  -1 -13  10 898.746 292.631  18
   1  13 -10 822.358 308.240  24
  -1 -13   9 932.154 307.475  18
   1  13  -9 1332.38 336.019  24
   1  13  -8 139.710 262.425  24
  -1 -13   8 142.700 243.116  18
   1  13  -7 22629.3 961.907  24
  -1 -13   7 26736.7 1060.55  18
  -1 -13   6 5673.93 439.042  30
   1  13  -6 5254.77 512.078  24
  -1 -13   6 6073.95 527.927  18
   1  13  -5 14726.9 1589.35   2
  -1 -13   5 13383.1 670.413  30
   1  13  -5 15577.0 789.848  24
   1  13  -5 16152.6 1701.52   1
  -1 -13   5 14127.2 759.783  18
  -1 -13   4 3314.81 407.147  18
   1  13  -4 4275.89 451.983  24
   1  13  -4 4741.18 1003.35   1
   1  13  -4 3255.56 759.544   2
  -1 -13   4 3819.28 373.431  30
   1  13  -4 3771.18 399.135  17
  -1 -13   3-114.558 193.199  18
   1  13  -3 172.933 217.065  24
   1  13  -3 14.4583 200.773  17
   1  13  -3 4.72706 251.821   1
  -1 -13   3 49.2958 154.132  30
   1  13  -2 4367.56 415.476  17
   1  13  -2 3587.00 386.140  24
  -1 -13   2 3036.97 379.197  18
  -1 -13   2 3625.64 376.542  30
   1  13  -2 2639.18 778.489   2
  -1 -13   2 4327.43 444.046  29
   1  13  -1 11126.9 620.207  17
   1  13  -1 10523.1 621.634  24
   1  13  -1 9883.78 1218.01   2
  -1 -13   1 11121.5 638.992  29
  -1 -13   0 1957.73 513.903   3
   1  13   0 1989.04 658.716   2
   1  13   0 3179.95 381.052  17
   1  13   0 2983.39 359.497  24
  -1 -13   0 3102.54 371.236  29
   1  13   1 27520.7 1940.67   2
  -1 -13  -1 23923.3 901.263  29
   1  13   1 24867.4 904.967  17
  -1 -13  -1 23304.8 1698.86   3
   1  13   2 4220.07 838.947   2
  -1 -13  -2 5224.29 443.782  29
   1  13   2 5412.81 432.084  13
   1  13   2 5489.38 463.746  17
   1  13   3 680.401 439.417   2
   1  13   3 1021.65 229.743  12
  -1 -13  -3 1145.60 259.683  29
   1  13   3 1062.92 283.091  17
   1  13   3 1161.42 233.869  13
  -1 -13  -4 6369.92 483.175  29
   1  13   4 5145.71 871.763   2
   1  13   4 5823.81 448.247  13
   1  13   4 6278.91 471.563  12
   1  13   5-3.63926 165.444  13
   1  13   5 46.3968 181.244  12
  -1 -13  -5-150.784 221.274  29
   1  13   6 1231.34 240.443  13
   1  13   6 1567.06 297.995  12
   1  13   7 12945.6 674.951  12
   1  13   7 12755.2 648.412  13
   1  13   7 11605.3 1356.57   2
   1  13   8 4672.21 409.906  13
   1  13   8 4701.68 426.838  12
   1  13   9 1865.67 292.719  13
   1  13   9 1705.72 281.848  12
   1  13  10 16616.5 753.708  12
   1  13  10 16777.9 747.903  13
   1  13  10 16130.8 776.983  15
   1  13  11-77.6567 192.937  15
   1  13  11 20.5402 148.748  13
   1  13  12 6735.90 488.318  15
   1  13  12 7268.76 487.578  13
   1  13  12 8373.78 601.151  21
   1  13  12 7262.25 574.583  34
   1  13  13 446.146 215.968  21
   1  13  13 393.464 174.574  13
   1  13  13 824.923 272.387  34
   1  13  14 2074.84 299.124   5
   1  13  14 2271.28 324.654  21
   1  13  14 1888.40 267.112  13
   1  13  14 1982.81 329.654  34
   1  13  15 341.885 173.120  21
   1  13  15 133.879 169.324  34
   1  13  15 78.5790 145.656   5
   1  13  16 45.7296 138.243   5
   1  13  16 114.725 159.171  34
   1  13  16-83.2823 138.852  21
   1  13  17 371.863 149.559   5
   1  13  17 197.769 116.198  34
   1  13  17 616.673 161.512  10
   1  13  17 279.637 122.515  21
  -1 -14  14 86.9492 131.251  18
  -1 -14  14 346.014 147.247  38
   1  14 -14 105.488 134.363  24
  -1 -14  13 425.521 187.918  18
  -1 -14  13 984.779 206.491  38
   1  14 -13 577.655 192.480  24
  -1 -14  12-194.984 176.405  18
  -1 -14  12-56.5983 156.543  38
   1  14 -12 272.483 210.845  24
   1  14 -12-60.9540 135.827  17
   1  14 -11 593.745 262.667  24
  -1 -14  11 505.349 199.921  38
   1  14 -11 473.811 177.357  17
  -1 -14  11 744.038 262.026  18
  -1 -14  10-240.629 199.305  38
  -1 -14  10 208.631 240.616  18
   1  14 -10 323.804 261.753  24
  -1 -14   9 1049.35 326.747  18
  -1 -14   9 1211.41 248.649  38
   1  14  -9 1210.07 309.078  24
   1  14  -8-77.5427 249.257  24
   1  14  -8-222.150 204.848  17
  -1 -14   8 223.262 267.266  18
  -1 -14   7 5662.73 537.218  18
   1  14  -7 6063.50 546.484  24
   1  14  -7 6249.04 496.819  17
  -1 -14   6 5627.85 518.548  18
   1  14  -6 5508.84 481.740  17
   1  14  -6 5777.78 530.399  24
  -1 -14   5 3826.13 432.920  18
   1  14  -5 4696.38 443.449  17
  -1 -14   5 3703.91 383.051  30
   1  14  -5 4621.96 482.584  24
  -1 -14   4 5745.31 507.517  18
   1  14  -4 5030.13 486.157  24
   1  14  -4 5246.51 461.620  17
  -1 -14   4 5565.74 520.463  29
  -1 -14   4 5324.79 432.876  30
   1  14  -3 2476.84 341.957  17
   1  14  -3 2450.95 355.237  24
  -1 -14   3 2637.82 384.690  29
  -1 -14   2 1233.05 310.087  29
   1  14  -2 1211.86 294.614  24
   1  14  -2 1464.74 610.399   2
   1  14  -2 983.776 289.287  17
   1  14  -1 21895.7 1852.65   2
  -1 -14   1 21951.0 898.019  29
   1  14  -1 22542.1 890.240  17
   1  14   0-306.843 435.457   2
  -1 -14   0 180.466 238.186  29
   1  14   0 68.7182 234.516  17
  -1 -14  -1 32747.8 1079.15  29
   1  14   1 30996.3 2138.57   2
   1  14   1 34392.9 1101.96  17
   1  14   1 34620.5 1059.42  13
   1  14   2 2608.32 366.821  17
   1  14   2 2222.13 333.220  12
  -1 -14  -2 2433.44 349.766  29
   1  14   2 2142.29 309.848  13
  -1 -14  -2 2566.68 723.024   3
   1  14   2 1842.97 619.361   2
  -1 -14  -3-232.105 248.639  29
   1  14   3 331.678 444.463   2
  -1 -14  -3-604.674 406.033   3
   1  14   3-231.918 226.218  12
   1  14   3-51.6184 151.927  13
  -1 -14  -4 1444.92 298.255  29
   1  14   4 1626.85 283.644  13
   1  14   4 1767.50 297.811  12
   1  14   5 406.189 212.366  12
   1  14   5 284.385 174.661  13
   1  14   6 77.6908 183.087  12
   1  14   6-29.2340 166.752  13
   1  14   7 240.447 191.592  12
   1  14   7 48.0693 165.164  13
   1  14   8 4166.59 403.775  12
   1  14   8 3734.83 378.019  13
   1  14   9-56.4781 161.131  13
   1  14   9-226.952 191.412  12
   1  14  10 13121.1 651.115  13
   1  14  10 12567.4 684.360  15
   1  14  11-108.191 180.160  15
   1  14  11 244.978 149.927  13
   1  14  12 13176.2 719.328  34
   1  14  12 12204.6 621.058  15
   1  14  12 12589.7 596.357  13
   1  14  13 158.779 209.701  34
   1  14  13 101.905 177.858  21
   1  14  13-140.689 113.700  13
   1  14  13 258.794 173.692   5
   1  14  14 1577.88 279.673  21
   1  14  14 1559.31 279.167  34
   1  14  14 2045.13 264.842   5
   1  14  15 553.468 187.911  34
   1  14  15 430.556 146.014   5
   1  14  15 467.452 169.366  21
   1  14  16-192.891 121.187   5
   1  14  16 50.6078 107.400  21
   1  14  16-0.68446 132.063  34
   1  15 -13 1869.79 235.034  24
  -1 -15  13 2149.52 251.395  29
  -1 -15  12 484.855 195.541  29
   1  15 -12 524.219 180.031  24
   1  15 -11 1039.09 245.267  24
  -1 -15  11 968.197 231.926  18
   1  15 -11 1122.79 195.877  17
   1  15 -10 2097.96 319.320  24
  -1 -15  10 2092.87 317.758  18
   1  15 -10 1699.65 249.211  17
   1  15  -9 1951.90 280.347  17
   1  15  -9 1621.20 310.696  24
  -1 -15   9 1652.12 310.286  18
   1  15  -8 931.105 242.454  17
   1  15  -8 1004.23 296.926  24
  -1 -15   8 779.207 270.598  18
  -1 -15   7 1475.13 324.482  18
   1  15  -7 1798.13 294.320  17
  -1 -15   7 1901.19 367.200  29
   1  15  -7 1620.00 354.329  24
   1  15  -6 1816.76 350.714  24
   1  15  -6 1891.98 317.961  17
  -1 -15   6 2219.38 381.332  29
  -1 -15   5 461.016 295.018  29
   1  15  -5 405.168 232.677  17
   1  15  -5 441.606 266.180  24
   1  15  -4 1253.51 283.703  17
  -1 -15   4 1617.53 350.423  29
   1  15  -4 1370.67 314.303  24
   1  15  -3 833.893 269.154  17
   1  15  -3 671.529 282.135  24
  -1 -15   3 1226.42 333.185  29
   1  15  -2 79.8241 230.703  17
  -1 -15   2 230.600 269.330  29
  -1 -15   1 18215.2 836.592  29
   1  15  -1 18491.5 823.511  17
   1  15   0 4536.03 456.278  17
   1  15   0 4043.32 405.362  13
  -1 -15   0 4536.92 464.909  29
   1  15   1 36272.9 1097.19  13
   1  15   1 38164.7 1173.53  17
  -1 -15  -1 39010.6 1191.95  29
   1  15   1 37700.0 1146.34  12
   1  15   2 6994.02 502.684  13
   1  15   2 7259.02 530.500  12
  -1 -15  -2 6941.78 529.315  29
   1  15   3 2901.22 342.048  13
   1  15   3 3007.98 370.486  12
  -1 -15  -3 2743.21 367.454  29
   1  15   4 776.011 225.747  13
  -1 -15  -4 545.306 255.606  29
   1  15   4 695.670 237.157  12
   1  15   5-181.732 172.723  13
   1  15   5 440.126 223.502  12
   1  15   6 384.707 207.974  12
   1  15   6 279.702 157.025  13
   1  15   7 73.4628 184.230  12
   1  15   7 4.55757 167.469  13
   1  15   8 3661.40 363.240  13
   1  15   8 4060.08 391.775  12
   1  15   9 62.8325 145.289  13
   1  15   9 75.1974 197.393  15
   1  15   9 4.46588 175.493  12
   1  15  10 12678.8 664.146  15
   1  15  10 12165.3 591.355  13
   1  15  11 1450.62 250.788  15
   1  15  11 2155.48 346.352  21
   1  15  11 1824.20 251.645  13
   1  15  12 3102.08 315.582  15
   1  15  12 3210.60 361.492  34
   1  15  12 3759.66 385.755  21
   1  15  12 3618.53 321.007   5
   1  15  13 550.480 210.504  34
   1  15  13 511.746 151.212   5
   1  15  13 503.989 198.612  21
   1  15  14 272.440 164.563  34
   1  15  14 474.792 136.942   5
   1  15  14 356.762 165.977  21
   1  15  15 1186.87 194.601  21
   1  15  15 892.170 188.000  34
  -1 -16  12 720.871 169.962  29
   1  16 -12 538.046 152.224  24
  -1 -16  11 7461.98 440.014  29
   1  16 -11 7257.16 440.454  24
   1  16 -10 4073.99 309.426  17
   1  16 -10 4894.03 389.321  24
  -1 -16  10 5039.20 398.079  29
  -1 -16   9 4017.34 387.821  29
   1  16  -9 3855.82 376.442  24
   1  16  -9 3437.54 313.322  17
  -1 -16   8 2847.17 358.356  29
   1  16  -8 2446.49 327.530  24
   1  16  -8 2474.34 281.028  17
  -1 -16   7 345.975 236.170  29
   1  16  -7-6.59731 161.599  17
   1  16  -7 6.77938 230.098  24
  -1 -16   6 2050.95 346.795  29
   1  16  -6 1452.08 298.183  24
   1  16  -6 1206.02 251.400  17
  -1 -16   5 429.901 274.007  29
   1  16  -5 568.036 263.931  24
   1  16  -5 199.384 180.636  17
  -1 -16   4-133.653 275.877  29
   1  16  -4 32.8561 195.584  17
   1  16  -3 3494.71 383.678  17
  -1 -16   3 3060.57 396.307  29
  -1 -16   2 2448.13 378.349  29
   1  16  -2 2893.14 377.299  17
   1  16  -2 2801.74 351.992  13
   1  16  -1 19900.8 839.914  17
  -1 -16   1 19500.5 856.891  29
   1  16  -1 18666.6 788.986  13
   1  16   0 13127.3 708.698  12
   1  16   0 13411.9 669.132  13
   1  16   0 12885.0 689.842  17
  -1 -16   0 12630.3 701.550  29
   1  16   1 11091.1 640.672  12
   1  16   1 9032.97 558.203  13
  -1 -16  -1 10021.6 629.093  29
  -1 -16  -2 9229.56 596.523  29
   1  16   2 9330.63 584.690  12
   1  16   2 8947.26 550.227  13
   1  16   3 2588.82 319.891  13
   1  16   3 2410.97 339.649  12
  -1 -16  -3 2721.40 355.521  29
   1  16   4-53.2385 204.777  13
   1  16   4 104.609 209.492  12
   1  16   5 1945.88 313.957  12
   1  16   5 1473.95 248.407  13
   1  16   6-0.86330 149.375  13
   1  16   6-80.4711 206.226  12
   1  16   7 1703.99 257.205  12
   1  16   7 1721.26 260.135  13
   1  16   8 3573.06 347.180  12
   1  16   8 3629.76 389.190  15
   1  16   8 3866.01 346.271  13
   1  16   9 231.627 191.740  15
   1  16   9 106.094 188.251  21
   1  16   9 311.075 151.512  13
   1  16  10 3977.80 402.434  21
   1  16  10 3948.52 370.805  15
   1  16  11 2366.35 322.603  34
   1  16  11 2830.26 302.340  15
   1  16  11 2725.21 329.142  21
   1  16  12 0.81539 143.638  34
   1  16  12-61.9011 145.605  21
   1  16  12 47.3461 105.565  15
   1  16  13 133.813 145.398  21
   1  16  13-259.618 148.766  34
   1  16  14 340.490 130.113  21
   1  16  14 259.456 126.130  34
  -1 -17  10 2495.23 265.593  29
  -1 -17   9 8045.87 449.633  29
   1  17  -9 6570.57 354.359  17
   1  17  -8 158.050 101.884  17
  -1 -17   8 49.2358 161.689  29
  -1 -17   7 2042.22 302.589  29
   1  17  -7 1900.17 241.144  17
  -1 -17   6 209.011 195.525  29
   1  17  -6 646.976 182.922  17
  -1 -17   5 3009.55 364.112  29
   1  17  -5 2897.79 313.300  17
   1  17  -4 117.157 144.468  13
   1  17  -4 243.018 199.623  17
  -1 -17   4 349.070 229.338  29
   1  17  -3 6152.77 444.387  13
  -1 -17   3 6119.81 486.462  29
   1  17  -3 5974.46 454.361  17
  -1 -17   2 2028.19 335.605  29
   1  17  -2 2549.09 338.870  17
   1  17  -2 2135.35 290.058  13
   1  17  -1 4176.13 376.994  13
  -1 -17   1 4156.46 426.249  29
   1  17  -1 4368.06 428.012  12
  -1 -17   0 14039.3 698.220  29
   1  17   0 13212.7 632.344  13
   1  17   0 13280.9 665.272  12
  -1 -17  -1 873.018 268.745  29
   1  17   1 563.090 239.894  12
   1  17   1 563.448 192.495  13
   1  17   2 9530.84 536.697  13
   1  17   2 10845.0 598.851  12
  -1 -17  -2 9845.52 587.209  29
   1  17   3-240.434 218.539  12
   1  17   3-107.739 136.012  13
   1  17   4 277.325 195.878  12
   1  17   4 79.3002 135.696  13
   1  17   5 1706.60 245.102  13
   1  17   5 2069.58 283.002  12
   1  17   6 389.852 160.766  12
   1  17   6 153.391 187.779  15
   1  17   6 103.771 128.002  13
   1  17   7 4859.43 409.623  21
   1  17   7 4538.52 344.337  13
   1  17   7 3933.67 349.939  12
   1  17   7 5229.17 441.511  15
   1  17   8 1202.58 247.048  15
   1  17   8 1345.38 212.061  12
   1  17   8 1865.00 271.948  21
   1  17   9-0.84398 140.897  21
   1  17   9-12.4494 162.228  15
   1  17  10 57.3566 143.580  34
   1  17  10 213.531 134.590  15
   1  17  10-12.7409 141.657  21
   1  17  11 379.829 164.430  21
   1  17  11 282.297 139.714  34
   1  17  11 243.401 121.542  15
   1  17  12-35.9934 117.528  34
   1  17  12 20.4370 113.283  21
  -1 -18   8 1279.19 200.834  29
   1  18  -7 1216.67 172.721  13
  -1 -18   7 1114.12 210.016  29
   1  18  -6-48.3813 109.246  13
  -1 -18   6 153.754 155.651  29
  -1 -18   5 60.1570 168.509  29
   1  18  -5 78.7241 119.435  13
   1  18  -4 54.2401 158.871  12
   1  18  -4 281.657 126.955  13
  -1 -18   4 25.9402 174.173  29
   1  18  -3 4440.43 345.012  13
   1  18  -3 5133.52 403.657  12
  -1 -18   3 5583.95 418.956  29
   1  18  -2 1900.28 277.040  12
  -1 -18   2 1609.02 272.696  29
   1  18  -2 1801.26 239.278  13
   1  18  -1 174.588 143.300  13
  -1 -18   1 265.672 174.972  29
   1  18  -1 333.765 181.324  12
   1  18   0 3802.02 355.672  12
  -1 -18   0 3334.89 347.914  29
   1  18   0 3420.63 313.756  13
   1  18   1 410.959 169.711  13
   1  18   1 289.436 176.618  12
  -1 -18  -1 315.810 187.932  29
   1  18   2 2441.91 265.136  13
   1  18   2 2004.03 281.975  12
   1  18   3 159.015 123.215  13
   1  18   3 43.1637 149.552  12
   1  18   4 2410.23 279.284  12
   1  18   4 2041.72 245.157  13
   1  18   4 2843.59 340.241  15
   1  18   4 3011.01 296.573  21
   1  18   5 3488.04 350.533  15
   1  18   5 2908.42 296.395  21
   1  18   5 2744.94 278.623  12
   1  18   6 2062.42 286.129  15
   1  18   6 2355.62 277.248  21
   1  18   6 2025.99 241.768  12
   1  18   7 3000.35 294.097  21
   1  18   7 2503.02 250.801  12
   1  18   7 3473.75 335.043  15
   1  18   8 2764.81 286.094  21
   1  18   8 2691.72 288.156  15
   1  18   9 91.9809 118.362  21
   1  18   9 106.986 125.235  15
   1  18  10 219.233 107.565  15
   1  18  10 3.75272 115.376  21
   1  19  -5 2122.01 229.482  12
  -1 -19   5 3299.68 275.161  29
   1  19  -4 524.819 152.347  12
  -1 -19   4 729.325 185.302  29
   1  19  -3 3768.78 299.444  12
  -1 -19   3 3743.69 314.868  29
   1  19  -2 79.7410 111.203  15
  -1 -19   2-144.547 165.471  29
   1  19  -2-28.1042 124.421  12
  -1 -19   1-89.5859 149.302  29
   1  19  -1-213.881 143.119  12
   1  19   0 415.099 145.839  12
   1  19   0 101.960 126.891  15
   1  19   1 1337.97 219.521  15
   1  19   1 1018.69 195.627  12
   1  19   2 25.8577 141.800  15
   1  19   2 228.886 134.280  12
   1  19   3 40.8196 146.494  15
   1  19   3-228.058 127.395  12
   1  19   4 2331.07 259.884  15
   1  19   4 2088.86 221.530  12
   1  19   5-205.269 115.970  12
   1  19   5-266.079 146.185  15
   1  19   6 4709.07 343.443  15
   1  19   7-27.7352 93.6946  15
   1  19   8 2823.46 252.956  34
  -2  19   5 463.429 135.772  15
  -2  19   4 397.251 121.306  13
  -2  19   4 702.093 162.630  15
  -2  19   3 263.678 126.556  13
  -2  19   2 123.248 125.728  13
  -2  19   1 69.0576 123.833  13
  -2  19   0 5889.31 369.881  13
  -2  19  -1 456.854 155.366  13
  -2  19  -2 3859.88 316.269  13
  -2  19  -3-110.690 127.348  13
  -2  19  -4 3071.77 279.384  13
   2 -19   5 1573.88 229.115  29
  -2  19  -5 1328.78 190.261  13
   2 -19   6 7656.08 399.409  29
  -2  18   9 1406.22 184.347  21
  -2  18   8 458.576 140.045  21
  -2  18   8 140.949 97.1453  34
  -2  18   7 430.843 147.197  15
  -2  18   7 371.730 136.900  13
  -2  18   7 101.903 114.219  34
  -2  18   6 1189.74 196.529  34
  -2  18   6 1631.68 225.813  13
  -2  18   6 1446.32 217.117  15
  -2  18   5 2153.73 263.639  13
  -2  18   4 2264.62 276.409  13
  -2  18   3 2632.31 298.088  13
  -2  18   2 3035.77 313.677  13
  -2  18   1 1171.13 236.504  13
  -2  18   0 6129.80 437.482  13
  -2  18  -1 765.217 215.393  13
   2 -18   2 4475.62 415.241  29
  -2  18  -2 3838.74 361.490  13
   2 -18   3 94.4197 192.808  29
  -2  18  -3 260.107 177.456  13
  -2  18  -3-70.1771 126.119  12
  -2  18  -4 7461.88 469.083  13
   2 -18   4 7413.84 483.364  29
  -2  18  -4 6044.80 382.228  12
  -2  18  -5 3.03689 160.310  13
  -2  18  -5 265.698 146.251  12
   2 -18   5 263.783 200.389  29
   2 -18   6 7311.92 458.095  29
  -2  18  -6 6672.61 422.885  13
  -2  18  -6 5944.21 370.304  12
   2 -18   7 325.728 122.322  26
  -2  18  -7 144.224 139.550  13
   2 -18   7 318.219 160.403  29
  -2  18  -8 3540.44 294.496  13
   2 -18   8 3839.00 319.301  29
  -2  18  -9 980.490 176.769  13
   2 -18   9 1185.60 192.714  29
  -2  17  11 1609.03 208.624  21
  -2  17  10 1625.17 216.781  34
  -2  17  10 1886.01 245.565  21
  -2  17  10 1683.46 204.787  13
  -2  17   9 926.785 191.438  34
  -2  17   9 1207.16 203.471  13
  -2  17   9 1016.36 171.671  15
  -2  17   8 808.345 185.079  34
  -2  17   8 733.838 188.578  13
  -2  17   8 907.246 182.873  15
  -2  17   7 2891.74 309.324  15
  -2  17   7 2772.31 293.994  13
  -2  17   6 744.779 208.898  13
  -2  17   5 12567.5 617.445  13
  -2  17   4 371.142 205.414  13
  -2  17   3 6159.09 469.277  13
  -2  17   2 7052.12 496.433  13
  -2  17   1 118.678 202.244  13
  -2  17   0 2443.68 339.176  13
   2 -17   0 3163.98 392.839  29
   2 -17   1 5211.69 470.008  29
  -2  17  -1 5252.34 443.177  13
  -2  17  -1 4403.39 367.048  12
  -2  17  -2 1226.37 265.813  13
  -2  17  -2 1486.43 245.565  12
   2 -17   2 1388.26 310.288  29
  -2  17  -3 233.939 161.984  12
  -2  17  -3 370.768 231.911  13
   2 -17   3-156.292 154.424  26
   2 -17   3 432.749 269.833  29
   2 -17   4 8968.06 580.500  29
   2 -17   4 9240.98 513.257  26
  -2  17  -4 8774.42 560.236  13
  -2  17  -5 2108.94 301.089  13
   2 -17   5 2294.72 351.132  29
   2 -17   5 1959.21 261.490  26
  -2  17  -6 13187.4 646.965  13
   2 -17   6 12142.7 577.080  26
   2 -17   6 13193.5 659.528  29
   2 -17   7 3503.42 364.248  29
   2 -17   7 3018.32 314.286  26
   2 -17   8 4622.19 359.045  26
   2 -17   8 4884.30 405.423  29
   2 -17   9 162.146 164.825  29
   2 -17   9 704.606 175.648  26
   2 -17  10 1589.91 235.305  29
   2 -17  10 1716.16 222.941  26
   2 -17  11 167.400 133.831  29
   2 -17  11 432.495 117.044  26
  -2  16  12 163.914 123.748  34
  -2  16  12 114.017 106.512  21
  -2  16  11 1050.10 189.608  13
  -2  16  11 1279.06 212.126  21
  -2  16  11 1263.53 209.148  34
  -2  16  10 2139.61 266.055  34
  -2  16  10 2283.95 271.580  13
  -2  16   9-5.26780 149.124  34
  -2  16   9-18.0482 133.660  15
  -2  16   9 10.3492 144.788  13
  -2  16   8-91.5804 135.521  15
  -2  16   8 387.075 189.406  34
  -2  16   8 293.467 173.570  13
  -2  16   7 6353.63 475.923  13
  -2  16   6 1356.85 276.750  13
  -2  16   5 12219.4 657.176  13
  -2  16   4 18620.9 809.058  13
  -2  16   3 3065.43 385.203  13
  -2  16   2 6538.89 518.917  13
  -2  16   1 149.482 217.135  13
   2 -16  -1 273.002 254.444  29
  -2  16   1 313.115 190.628  12
  -2  16   0-605.989 202.065  12
   2 -16   0-3.17306 293.516  29
  -2  16   0-122.268 225.763  13
   2 -16   1 37.0395 258.344  29
  -2  16  -1 105.995 229.789  13
  -2  16  -1 295.227 182.303  12
   2 -16   1 281.854 170.401  26
   2 -16   2 228.003 265.699  29
   2 -16   2 167.486 194.725  26
  -2  16  -2 218.419 238.841  13
  -2  16  -3-255.276 247.082  13
   2 -16   3-67.5051 181.961  26
   2 -16   3-24.1244 266.334  29
   2 -16   4 5263.52 498.404  29
   2 -16   4 5561.52 452.370  26
   2 -16   5 2889.02 336.608  26
   2 -16   5 2427.85 378.074  29
  -2  16  -6 13115.6 666.794  24
   2 -16   6 13402.9 716.920  29
   2 -16   6 13286.1 658.202  26
   2 -16   7 11832.1 656.446  29
  -2  16  -7 12202.0 641.459  24
   2 -16   7 10842.8 597.506  26
  -2  16  -8 1966.43 299.963  24
   2 -16   8 1520.01 264.362  26
   2 -16   9 2494.89 329.470  29
   2 -16   9 1917.49 277.458  26
  -2  16  -9 2102.40 301.194  24
   2 -16   9 2239.05 288.462  30
   2 -16  10 2980.93 305.920  30
   2 -16  10 2852.46 300.141  26
   2 -16  10 3355.90 349.895  29
  -2  16 -10 3039.35 324.669  24
   2 -16  11 26.0097 142.374  29
   2 -16  11 135.580 134.776  26
  -2  16 -11 168.181 148.698  24
   2 -16  12 2172.46 251.242  29
   2 -16  12 2336.63 259.522  26
  -2  16 -12 2028.77 253.739  24
   2 -16  13 64.5845 113.127  26
  -2  16 -13 285.839 133.028  24
  -2  15  14 874.352 155.585  34
  -2  15  13 6901.82 407.012  21
  -2  15  13 7763.73 440.565  34
  -2  15  13 7919.45 411.943  13
  -2  15  13 7539.83 416.089   5
  -2  15  12 569.589 179.275  21
  -2  15  12 209.124 150.542  34
  -2  15  12 378.342 152.274  13
  -2  15  11 1045.62 243.374  34
  -2  15  11 935.340 203.923  13
  -2  15  10 1183.87 256.905  34
  -2  15  10 1226.69 241.133  13
  -2  15   9-12.9562 177.538  13
  -2  15   9 31.0237 128.847  15
  -2  15   9-51.7563 185.618  34
  -2  15   8 1822.01 302.570  13
  -2  15   7 557.540 241.325  13
  -2  15   6 5397.81 472.958  13
  -2  15   5 549.930 246.399  13
  -2  15   4 20879.2 881.921  13
  -2  15   3 7154.66 556.807  13
  -2  15   2 6379.99 450.703  12
   2 -15  -2 6722.45 563.003  29
  -2  15   2 6220.72 522.798  13
  -2  15   1 140.214 135.895  12
  -2  15   1 219.528 226.888  13
   2 -15  -1 134.476 280.659  29
   2 -15  -1 460.493 206.602  26
   2 -15   0 740.964 322.536  29
   2 -15   0 424.878 186.940  26
  -2  15   0 320.959 182.606  12
  -2  15   0 561.828 263.793  13
   2 -15   1 2906.55 420.090  29
  -2  15  -1 2944.21 405.738  13
   2 -15   1 3085.25 353.561  26
  -2  15  -2 473.946 250.041  13
   2 -15   2 432.677 292.349  29
   2 -15   2 820.266 246.715  26
  -2  15  -3 1507.21 271.679  17
   2 -15   3 2156.12 389.587  29
   2 -15   3 1894.33 313.521  26
  -2  15  -4 2391.33 335.272  24
   2 -15   4 2433.84 342.607  26
   2 -15   4 1874.64 373.432  29
  -2  15  -4 2508.95 311.939  17
   2 -15   5 1351.58 306.874  30
  -2  15  -5 1762.68 303.151  24
   2 -15   5 1282.43 338.481  29
  -2  15  -5 1736.49 264.836  17
   2 -15   5 1474.05 295.600  26
  -2  15  -6 5892.79 488.968  24
   2 -15   6 5559.93 476.163  26
  -2  15  -6 4817.91 391.467  17
   2 -15   6 6114.49 525.003  29
   2 -15   6 5831.42 491.047  30
   2 -15   7 9914.31 613.800  30
   2 -15   7 10512.4 660.795  29
  -2  15  -7 10382.3 635.657  24
   2 -15   8 2219.62 369.325  29
  -2  15  -8 1925.98 313.017  24
   2 -15   8 2199.40 321.254  30
   2 -15   9 5974.08 474.234  30
   2 -15   9 6734.33 515.624  29
  -2  15  -9 7076.10 516.152  24
   2 -15  10 2121.62 285.343  38
   2 -15  10 2605.77 359.696  29
   2 -15  10 2042.46 288.024  30
  -2  15 -10 2503.71 335.886  24
  -2  15 -11 35.9626 187.579  24
   2 -15  11 82.0356 159.014  38
   2 -15  11 166.270 162.410  30
   2 -15  11 92.2250 201.801  29
   2 -15  12 963.371 197.377  30
  -2  15 -12 903.811 214.396  24
   2 -15  12 738.839 205.619  29
   2 -15  12 836.650 201.529  38
   2 -15  13 3612.80 308.624  38
   2 -15  13 3732.21 331.901  29
  -2  15 -13 3593.94 340.627  24
   2 -15  14 216.403 141.863  29
  -2  15 -14-0.65346 130.735  24
   2 -15  14 243.785 142.318  38
  -2  14  15 11289.6 482.040   5
  -2  14  15 11519.3 499.472  34
  -2  14  14 565.643 177.082  34
  -2  14  14 438.815 146.140  13
  -2  14  14 175.605 121.482  21
  -2  14  14 439.177 159.502   5
  -2  14  13 9676.77 551.859  34
  -2  14  13 9907.47 523.627  21
  -2  14  13 9929.20 518.987  13
  -2  14  12 1911.19 288.490  21
  -2  14  12 1671.54 272.318  13
  -2  14  12 1467.95 255.601  34
  -2  14  11 249.416 178.941  13
  -2  14  11 27.8877 191.341  34
  -2  14  10 1383.82 313.170  34
  -2  14  10 1543.64 273.838  13
  -2  14   9 638.056 242.382  34
  -2  14   9 785.095 248.760  13
  -2  14   8-145.714 221.043  13
  -2  14   7 44.6597 232.395  13
  -2  14   6 1104.83 288.766  13
  -2  14   5 2244.76 356.777  13
  -2  14   4 15893.4 785.073  13
  -2  14   3 356.183 233.238  13
   2 -14  -3 251.848 176.924  26
  -2  14   2 3856.62 356.297  12
   2 -14  -2 4981.73 417.636  26
   2 -14  -2 4375.92 467.515  29
  -2  14   2 4613.35 455.380  13
  -2  14   1 212.457 236.745  13
   2 -14  -1-230.575 203.701  26
   2 -14  -1 84.3051 228.915  29
   2 -14  -1-509.852 345.701   3
  -2  14   1-64.9673 174.042  12
  -2  14   0 1.05149 219.009  13
   2 -14   0-89.3658 270.341  29
   2 -14   0 17.8330 177.344  26
   2 -14   0 292.419 314.577   3
   2 -14   1 7337.64 1037.98   3
   2 -14   1 6798.38 546.777  29
   2 -14   1 7275.57 504.986  26
   2 -14   2 2052.81 329.908  26
   2 -14   2 2535.28 385.302  29
  -2  14  -2 2201.86 309.260  17
   2 -14   3 1965.80 343.414  30
   2 -14   3 2315.10 367.926  29
   2 -14   3 1912.02 300.620  26
  -2  14  -3 2451.96 308.175  17
  -2  14  -3 1953.46 306.425  24
   2 -14   4 8764.47 615.236  29
   2 -14   4 7324.06 529.546  26
  -2  14  -4 7602.72 501.959  17
   2 -14   4 7912.59 580.917  30
  -2  14  -4 8228.21 568.140  24
  -2  14  -5 8650.76 525.024  17
   2 -14   5 8754.53 625.353  29
  -2  14  -5 8316.41 570.990  24
   2 -14   5 7920.79 579.813  30
   2 -14   6 40.0329 212.070  30
   2 -14   6 8.61445 252.051  29
  -2  14  -6 150.280 191.088  17
  -2  14  -6 15.7341 221.826  24
   2 -14   7 19513.2 872.699  29
  -2  14  -7 17776.7 824.381  24
  -2  14  -7 17909.5 720.964  17
   2 -14   7 17532.2 819.679  30
   2 -14   7 18030.7 754.630  38
  -2  14  -8 2748.98 390.506  24
   2 -14   8 3018.42 360.008  38
   2 -14   8 2600.27 364.847  30
   2 -14   8 3566.05 434.403  29
   2 -14   9 9308.70 613.539  29
   2 -14   9 9207.13 571.070  38
   2 -14   9 8244.78 577.245  30
  -2  14  -9 8768.87 595.289  24
   2 -14  10 85.2097 176.898  38
   2 -14  10-124.465 203.818  30
  -2  14 -10 29.4262 239.151  24
   2 -14  10 463.420 273.094  29
   2 -14  11 3170.22 347.491  30
   2 -14  11 3583.08 378.622  38
   2 -14  11 3925.85 415.563  29
  -2  14 -11 3780.14 413.338  24
  -2  14 -12 41.5003 207.005  24
   2 -14  12 154.564 210.830  29
   2 -14  12 122.350 161.848  38
   2 -14  12-107.538 150.127  30
   2 -14  13 9799.72 522.330  30
   2 -14  13 10581.0 559.282  29
   2 -14  13 10577.8 574.705  38
  -2  14 -13 11401.4 614.859  24
   2 -14  14 1226.14 223.843  29
  -2  14 -14 848.009 225.805  24
   2 -14  14 1265.30 225.348  38
   2 -14  14 1027.61 180.872  30
   2 -14  15 136.837 132.978  29
   2 -14  15 126.852 130.619  38
  -2  14 -15 178.064 136.963  24
  -2  14 -16 2220.94 231.941  24
  -2  13  16-116.510 134.206  34
  -2  13  16 139.866 137.567   5
  -2  13  15 13019.8 549.123  13
  -2  13  15 14996.8 622.039   5
  -2  13  15 14563.5 622.674  34
  -2  13  14 629.963 199.985  34
  -2  13  14 661.104 197.772  13
  -2  13  14 544.527 163.117  21
  -2  13  13 5846.52 478.884  34
  -2  13  13 5684.43 438.476  21
  -2  13  13 5629.95 437.082  13
  -2  13  12 1786.81 299.613  13
  -2  13  12 1766.52 328.434  34
  -2  13  11 1568.46 325.217  34
  -2  13  11 1027.90 253.030  13
  -2  13  10 2111.56 346.237  13
  -2  13  10 2174.20 365.383  34
  -2  13   9 811.989 283.497  13
  -2  13   8 4927.32 481.046  13
  -2  13   7 5298.94 486.968  13
  -2  13   6 2221.53 348.771  13
  -2  13   5 323.704 219.575  13
   2 -13  -5 700.435 419.345   3
  -2  13   4 10448.6 639.736  13
   2 -13  -4 9274.45 1271.14   3
   2 -13  -4 10905.7 587.637  26
   2 -13  -3 1899.20 270.379  26
  -2  13   3 1796.61 249.279  12
  -2  13   3 1846.04 323.527  13
   2 -13  -3 1765.41 344.099  29
   2 -13  -3 2820.00 707.096   3
   2 -13  -2 6683.88 473.217  26
  -2  13   2 7993.93 485.373  12
   2 -13  -2 8080.53 572.475  29
  -2  13   2 7417.88 537.783  13
   2 -13  -2 8722.38 1193.34   3
   2 -13  -1-397.764 368.000   3
   2 -13  -1 318.413 186.448  26
   2 -13  -1 208.970 222.112  29
  -2  13   1 91.1661 217.550  13
   2 -13   0 4432.50 447.436  29
   2 -13   0 3819.56 378.498  26
   2 -13   0 4945.10 872.213   3
  -2  13   0 4597.87 450.077  13
   2 -13   1 148.964 184.117  26
   2 -13   1-231.528 346.669   3
   2 -13   1 61.3233 226.898  29
  -2  13  -1 214.755 189.645  17
   2 -13   2 11145.4 648.538  30
   2 -13   2 11403.9 630.586  26
  -2  13  -2 12228.3 617.707  17
   2 -13   2 11297.8 1203.36   3
   2 -13   2 11673.3 669.635  29
  -2  13  -2 11997.8 622.330  24
  -2  13  -3 305.809 180.568  17
  -2  13  -3 381.999 168.699  24
   2 -13   3 513.244 250.530  29
   2 -13   3 430.796 228.946  30
  -2  13  -4 4023.90 403.770  24
  -2  13  -4 5351.29 902.765   2
   2 -13   4 3292.89 403.855  29
   2 -13   4 3554.63 404.668  30
  -2  13  -4 3754.13 893.688   1
  -2  13  -4 3383.64 347.979  17
  -2  13  -5 4373.80 383.271  17
   2 -13   5 4484.99 450.092  30
  -2  13  -5 4877.34 447.872  24
  -2  13  -5 4161.54 883.377   1
  -2  13  -5 3994.73 798.568   2
   2 -13   5 4929.03 474.467  29
  -2  13  -6 5378.47 990.313   1
   2 -13   6 5560.20 437.945  38
   2 -13   6 6539.19 534.447  30
  -2  13  -6 7193.85 479.418  17
  -2  13  -6 6856.29 523.259  24
  -2  13  -6 6016.32 1028.28   2
   2 -13   6 6520.84 532.105  29
   2 -13   7 10538.7 691.622  18
  -2  13  -7 9986.79 551.396  17
  -2  13  -7 9429.00 1237.46   2
   2 -13   7 9078.73 609.588  30
  -2  13  -7 9580.18 618.654  24
   2 -13   7 10207.8 595.822  38
  -2  13  -8 13691.6 740.908  24
   2 -13   8 13957.8 700.723  38
   2 -13   8 14074.2 785.157  18
   2 -13   8 13421.3 729.174  30
   2 -13   9 3552.82 395.922  38
   2 -13   9 3816.21 452.813  18
   2 -13   9 2747.44 373.794  30
  -2  13  -9 3458.95 421.255  24
   2 -13  10 1149.60 272.521  38
  -2  13 -10 1524.99 332.742  24
   2 -13  10 974.741 242.681  30
   2 -13  10 1550.03 328.736  18
   2 -13  11 14645.7 724.603  30
  -2  13 -11 14707.7 777.801  24
   2 -13  11 14830.2 741.077  38
   2 -13  11 14262.1 767.761  18
   2 -13  12 1002.77 303.971  18
   2 -13  12 839.239 272.500  38
  -2  13 -12 871.717 282.537  24
   2 -13  12 705.117 193.055   6
   2 -13  12 841.752 233.001  30
   2 -13  13 15133.4 742.975  18
   2 -13  13 14561.5 691.529  30
   2 -13  13 15118.0 726.340  38
  -2  13 -13 15209.2 747.683  24
   2 -13  13 14415.7 648.372   6
  -2  13 -14 2687.24 353.554  24
   2 -13  14 2356.98 287.696  30
   2 -13  14 2681.69 324.734  18
   2 -13  14 2715.83 292.578   6
   2 -13  14 3345.06 374.072  38
   2 -13  15 151.069 150.706  29
   2 -13  15 158.483 118.768  30
   2 -13  15 355.534 204.469  38
  -2  13 -15 38.7580 177.141  24
   2 -13  15 383.164 142.933   6
  -2  13 -16 3656.65 334.277  24
   2 -13  16 3616.47 291.857  29
   2 -13  16 3247.43 270.855   6
   2 -13  16 3838.11 337.564  38
  -2  13 -17 2568.58 254.358  24
   2 -13  17 2577.54 255.424  38
  -2  12  17 1331.85 207.493  34
  -2  12  17 1219.59 185.434   5
  -2  12  16 17.7984 154.136  34
   2 -12 -16 51.6300 101.207  27
  -2  12  16 134.232 149.484   5
  -2  12  16-43.9897 143.155  13
   2 -12 -15 4844.89 374.143  27
  -2  12  15 6001.92 455.726  34
  -2  12  15 5779.01 446.134   5
   2 -12 -15 5216.22 377.498  25
  -2  12  15 5241.66 398.817  13
   2 -12 -14 491.169 188.387  27
  -2  12  14 679.135 230.083  13
  -2  12  14 736.956 251.496  34
  -2  12  14 809.793 208.136  21
  -2  12  13 6048.78 519.741  34
   2 -12 -13 5447.67 435.185  27
  -2  12  13 5705.63 474.864  13
  -2  12  13 5778.46 452.054  21
  -2  12  12 94.2353 224.860  13
  -2  12  12-37.9863 236.954  34
   2 -12 -12-10.4222 137.481  27
  -2  12  11 1625.42 352.067  34
  -2  12  11 1452.45 311.693  13
  -2  12  10 1698.37 352.731  34
  -2  12  10 2284.50 352.946  13
  -2  12   9 14284.1 755.191  13
  -2  12   8 1305.18 314.909  13
   2 -12  -8 2999.59 773.155   4
  -2  12   7 23015.8 925.778  13
   2 -12  -7 19567.9 1671.82   4
   2 -12  -7 23832.4 1982.40   3
  -2  12   6 7823.56 551.651  13
   2 -12  -6 8097.78 1133.38   3
   2 -12  -6 9303.36 1109.16   4
   2 -12  -5 987.891 221.327  26
   2 -12  -5 814.564 543.703   3
  -2  12   5 765.639 238.033  13
  -2  12   4 5489.90 462.403  13
   2 -12  -4 5267.02 415.713  26
   2 -12  -4 6149.39 1022.14   3
   2 -12  -3 14477.7 657.570  26
  -2  12   3 16134.8 737.857  13
   2 -12  -3 17418.6 1608.78   3
   2 -12  -3 15377.7 739.353  29
  -2  12   3 15454.4 644.451  12
  -2  12   2 1599.80 284.471  13
   2 -12  -2 1280.53 272.619  29
  -2  12   2 1045.35 201.110  12
   2 -12  -2 1350.78 539.479   3
   2 -12  -2 1324.07 251.799  26
   2 -12  -1 14537.3 656.575  26
  -2  12   1 14639.5 695.952  13
   2 -12  -1 14871.1 714.431  29
   2 -12  -1 15409.5 1438.24   3
  -2  12   0 1689.58 259.692  17
  -2  12   0 1281.00 488.564   2
   2 -12   0 1552.75 267.286  26
   2 -12   0 1788.00 305.211  29
   2 -12   0 2455.95 635.128   3
   2 -12   1 3665.97 378.593  30
  -2  12  -1 3772.55 656.899   2
   2 -12   1 3465.52 707.372   3
  -2  12  -1 4019.36 361.010  17
  -2  12  -1 4233.80 364.090  24
   2 -12   1 3661.73 385.752  29
   2 -12   1 3832.72 363.903  26
  -2  12  -2 6104.27 884.492   2
   2 -12   2 6665.40 502.639  29
   2 -12   2 5110.56 822.074   3
   2 -12   2 6016.69 473.126  30
  -2  12  -2 7260.20 478.991  24
  -2  12  -2 5237.25 855.477   1
  -2  12  -2 5834.69 418.821  17
   2 -12   3 3053.41 356.226  30
  -2  12  -3 2672.25 324.925  24
  -2  12  -3 2452.50 300.532  17
  -2  12  -3 1616.34 552.921   1
   2 -12   3 2889.17 578.309   3
   2 -12   3 2459.42 333.764  29
  -2  12  -3 2783.86 621.950   2
  -2  12  -4 5168.30 818.093   2
  -2  12  -4 3698.24 337.947  17
   2 -12   4 4402.16 418.630  29
  -2  12  -4 3950.96 380.555  24
   2 -12   4 4300.45 419.091  30
  -2  12  -4 3974.16 795.270   1
  -2  12  -5 6152.77 468.221  24
  -2  12  -5 6986.04 1082.34   1
   2 -12   5 6160.78 439.518  38
   2 -12   5 5426.69 462.363  30
   2 -12   5 5302.22 464.900  18
  -2  12  -5 4807.50 833.138   2
  -2  12  -5 6120.82 434.534  17
   2 -12   6 23409.6 915.152  30
  -2  12  -6 24046.7 825.065  17
  -2  12  -6 24696.3 1966.37   1
   2 -12   6 23810.0 866.156  38
  -2  12  -6 22997.6 890.790  24
   2 -12   6 24371.9 961.018  18
   2 -12   7-110.205 172.468  38
  -2  12  -7 178.726 176.431  17
   2 -12   7-54.9248 211.251  30
   2 -12   7 161.746 227.531  18
   2 -12   8 19613.9 826.160  38
  -2  12  -8 18693.8 732.154  17
   2 -12   8 18741.3 837.099  30
  -2  12  -8 19828.7 1869.86   1
   2 -12   8 19615.7 893.457  18
   2 -12   9 1095.55 276.277  38
   2 -12   9 1219.85 299.357  30
   2 -12   9 901.459 304.357  18
   2 -12  10 6735.36 558.091  18
   2 -12  10 7046.52 541.402  30
   2 -12  10 7689.18 511.826   6
   2 -12  10 7167.56 546.751  38
   2 -12  11 10133.2 668.190  18
   2 -12  11 10080.8 648.258  38
   2 -12  11 9314.36 610.789  30
   2 -12  11 9860.57 590.506   6
   2 -12  12 4365.65 466.285  38
   2 -12  12 4072.97 416.073  30
   2 -12  12 4302.29 412.286   6
   2 -12  12 4006.70 439.876  18
   2 -12  13 11793.1 636.620   6
   2 -12  13 13050.3 722.604  38
   2 -12  13 11805.9 651.024  30
   2 -12  13 12084.7 689.373  18
   2 -12  14 7536.00 561.334  38
   2 -12  14 7124.59 496.934  30
   2 -12  14 6963.37 493.578   6
   2 -12  14 7473.50 530.250  18
   2 -12  15 450.958 168.476  30
   2 -12  15 393.714 182.904   6
   2 -12  15 445.602 245.394  38
   2 -12  15 400.508 192.829  18
   2 -12  16 4400.73 361.762   6
   2 -12  16 3812.89 320.131  30
   2 -12  16 4285.62 358.752  18
   2 -12  16 4151.55 394.275  38
   2 -12  17 272.339 144.680   6
  -2  12 -17 510.510 175.658  24
   2 -12  17 466.441 185.190  38
   2 -12  18 38.1751 129.187  38
  -2  12 -18 50.5816 112.322  24
  -2  11  17 1981.96 262.572  34
  -2  11  17 1801.54 232.976  30
  -2  11  17 2117.43 245.046  13
   2 -11 -17 1927.29 238.250  27
  -2  11  17 1620.07 198.162  10
  -2  11  17 1685.44 243.734   5
  -2  11  16 942.650 214.661  13
  -2  11  16 820.026 225.543   5
   2 -11 -16 696.578 171.155  25
   2 -11 -16 651.651 186.378  27
  -2  11  16 566.838 190.019  34
   2 -11 -15 1122.30 234.723  25
  -2  11  15 1129.04 282.273   5
   2 -11 -15 1209.26 246.123  27
  -2  11  15 1140.14 236.583  13
  -2  11  15 714.223 240.049  34
  -2  11  14 7123.97 527.161  13
  -2  11  14 6124.90 455.735  21
  -2  11  14 6432.94 542.887  34
   2 -11 -14 5064.03 439.685  27
  -2  11  13 630.805 223.841  21
  -2  11  13 272.677 248.006  34
  -2  11  13 337.995 242.463  13
  -2  11  12 4295.60 454.607  13
  -2  11  12 5358.86 553.751  34
  -2  11  11 2234.87 403.327  34
  -2  11  11 2432.38 373.001  13
  -2  11  10 1064.70 305.608  34
  -2  11  10 1129.75 280.831  13
   2 -11  -9 10724.5 1322.23   4
   2 -11  -9 11289.5 1403.74   3
  -2  11   9 10759.2 662.136  13
   2 -11  -8-79.2397 353.374   3
  -2  11   8 25.3655 204.819  13
   2 -11  -8-682.175 476.112   4
   2 -11  -7 6952.31 986.581   4
   2 -11  -7 6771.41 464.605  26
  -2  11   7 8122.97 560.669  13
   2 -11  -6 6484.43 897.753   4
  -2  11   6 5557.94 456.026  13
   2 -11  -6 5953.92 432.226  26
  -2  11   5 6283.16 477.944  13
   2 -11  -5 5579.01 417.551  26
   2 -11  -5 5000.19 779.639   4
   2 -11  -4 1087.34 219.833  26
   2 -11  -4 1480.56 308.420  29
   2 -11  -4 957.948 433.618   4
  -2  11   4 1330.90 254.646  13
  -2  11   3 29784.7 967.117  13
   2 -11  -3 28280.2 948.276  29
  -2  11   3 28898.4 1668.87   2
  -2  11   3 28534.8 832.408  12
   2 -11  -3 27816.1 869.878  26
   2 -11  -3 29699.5 1961.80   3
   2 -11  -2 3605.71 333.841  26
   2 -11  -2 3927.03 730.895   3
  -2  11   2 2995.04 584.453   2
   2 -11  -2 3255.89 352.514  29
  -2  11   2 3444.86 356.508  13
  -2  11   1 20368.7 735.783  17
  -2  11   1 21653.3 1453.41   2
   2 -11  -1 19615.3 771.364  29
   2 -11  -1 18866.3 719.256  26
   2 -11  -1 17796.7 1477.03   3
  -2  11   0 83.1540 143.606  17
  -2  11   0 36.0671 350.223   2
   2 -11   0 309.142 197.027  29
   2 -11   0 39.8212 176.487  30
   2 -11   0-269.884 176.302   5
  -2  11   0 68.5073 144.143  24
   2 -11   0 3.29860 394.464   3
   2 -11   0 119.754 158.737  26
   2 -11   1 7728.67 494.848  30
  -2  11  -1 7081.31 444.090  24
   2 -11   1 7919.64 501.629  29
  -2  11  -1 8118.30 937.735   2
  -2  11  -1 7365.06 451.537  17
   2 -11   1 6980.97 919.853   3
   2 -11   1 7132.75 457.976  26
  -2  11  -2 226.120 164.812  17
  -2  11  -2 363.466 169.805  24
   2 -11   2 340.755 346.825   3
   2 -11   2 209.644 171.409  30
  -2  11  -2-157.712 360.686   1
  -2  11  -2 275.900 289.679   2
   2 -11   2 40.3943 173.147  29
  -2  11  -3 4649.78 364.882  17
  -2  11  -3 4470.57 369.726  24
   2 -11   3 4695.32 406.540  29
   2 -11   3 4552.30 699.099   3
  -2  11  -3 3567.88 723.582   1
  -2  11  -3 4424.15 764.514   2
   2 -11   3 5017.52 419.333  30
  -2  11  -4-970.560 410.390   2
   2 -11   4-51.8741 159.015  30
  -2  11  -4 117.299 148.249  24
  -2  11  -4-4.42758 145.977  17
   2 -11   4 67.6473 140.117  38
   2 -11   4-83.3892 244.537   3
  -2  11  -4-905.739 485.531   1
   2 -11   4-74.4350 161.596  18
  -2  11  -5 9447.79 500.899  17
   2 -11   5 9254.50 554.724  30
   2 -11   5 9962.69 592.733  18
   2 -11   5 9867.18 532.849  38
  -2  11  -5 7721.48 1040.27   1
   2 -11   6 14293.2 711.941  18
   2 -11   6 14255.9 697.981  30
  -2  11  -6 15974.2 1563.78   1
   2 -11   6 14494.0 669.708  38
   2 -11   7 37.1768 205.417  18
   2 -11   7 166.691 198.666  30
  -2  11  -7 216.542 427.661   1
   2 -11   7 28.8185 147.485  38
   2 -11   8 10882.3 638.643  30
  -2  11  -8 9300.37 1250.68   1
   2 -11   8 10725.7 647.811  18
   2 -11   8 11047.9 582.676   6
   2 -11   9 2952.37 393.992  18
  -2  11  -9 1922.25 622.462   1
   2 -11   9 2288.24 337.852  30
   2 -11   9 3112.68 335.809   6
   2 -11  10 2926.02 349.828   6
   2 -11  10 4006.58 439.184  18
   2 -11  10 3347.66 392.522  30
   2 -11  11 2005.77 312.577   6
   2 -11  11 1690.10 328.797  18
   2 -11  11 2188.22 354.297  30
   2 -11  12 11976.7 709.198  18
   2 -11  12 13069.1 722.800  30
   2 -11  12 12999.0 704.600   6
   2 -11  13 6226.64 501.204   6
   2 -11  13 6493.61 541.124  18
   2 -11  13 5878.98 493.253  30
   2 -11  14 26700.3 972.580  30
   2 -11  14 29861.2 1044.32   6
   2 -11  14 28203.7 1013.67  18
   2 -11  15 207.539 193.267  18
   2 -11  15 114.059 206.758   6
   2 -11  15 105.681 245.568  38
   2 -11  15-17.8505 154.221  30
   2 -11  16 7660.00 508.918   6
   2 -11  16 7155.67 476.222  18
   2 -11  16 8608.08 578.046  38
   2 -11  16 7395.42 479.847  30
   2 -11  17 216.134 147.255   6
   2 -11  17-198.588 132.513  18
   2 -11  17-328.834 126.522  30
   2 -11  17-117.163 206.841  38
   2 -11  18 1642.50 222.537   6
   2 -11  18 1901.22 261.143  38
  -2  10  18 784.337 177.054  34
   2 -10 -18 468.423 153.513  27
  -2  10  18 660.258 143.296  30
  -2  10  18 548.005 173.777   5
  -2  10  17 2761.99 293.292  30
   2 -10 -17 2521.23 303.970  27
  -2  10  17 3224.94 325.319   5
  -2  10  17 3481.29 307.116  10
  -2  10  17 3286.11 344.449  34
  -2  10  17 3433.85 328.055  13
  -2  10  17 3253.33 284.912  20
  -2  10  16 1202.27 260.033  34
  -2  10  16 1358.88 281.803   5
  -2  10  16 1532.66 266.941  13
   2 -10 -16 1115.59 208.222  25
  -2  10  16 1207.46 192.577  20
   2 -10 -16 1217.82 267.717  27
  -2  10  15 344.527 212.172  34
  -2  10  15 150.734 215.593  13
   2 -10 -15 228.972 178.302  25
  -2  10  14 12780.3 653.473  21
  -2  10  14 13369.4 723.189  13
  -2  10  14 13834.6 778.166  34
  -2  10  13-50.8722 238.980  13
  -2  10  13-137.965 278.558  34
  -2  10  12 12284.8 708.493  13
  -2  10  12 12259.0 760.132  34
  -2  10  11 353.535 242.380  13
  -2  10  11 313.759 256.169  34
  -2  10  10 9232.61 615.322  13
   2 -10 -10 9737.63 1317.67   3
  -2  10  10 10131.5 676.505  34
  -2  10   9 223.917 205.110  13
  -2  10   8 6786.24 501.883  13
  -2  10   7 974.971 247.453  13
   2 -10  -7 1275.19 221.419  26
   2 -10  -6 286.897 144.018  26
  -2  10   6 283.065 189.249  13
  -2  10   5 4301.39 389.497  13
   2 -10  -5 3844.29 342.743  26
   2 -10  -4 3102.41 342.920  29
   2 -10  -4 2308.56 270.419  26
  -2  10   4 2819.79 321.554  13
   2 -10  -4 2141.40 524.305   4
  -2  10   4 2577.98 559.598   2
   2 -10  -3 13300.8 590.704  26
  -2  10   3 15407.6 665.999  13
   2 -10  -3 14937.0 1149.16   4
   2 -10  -3 15430.1 675.159  29
  -2  10   3 15637.3 1194.15   2
   2 -10  -2 12406.8 602.897  29
  -2  10   2 11489.2 1006.64   2
  -2  10   2 11851.9 579.351  13
   2 -10  -2 12276.6 558.795  26
   2 -10  -2 12429.3 1004.09   4
   2 -10  -1 7300.24 462.964  30
   2 -10  -1 6332.85 400.963   5
   2 -10  -1 7552.90 957.935   3
   2 -10  -1 7766.10 447.549  26
  -2  10   1 7200.41 784.334   2
   2 -10  -1 7239.44 458.296  29
  -2  10   1 7095.27 418.152  17
   2 -10   0 1506.00 243.905  30
   2 -10   0 1275.50 234.849  29
   2 -10   0 1438.96 214.516  26
  -2  10   0 814.556 374.717   2
   2 -10   0 1566.37 503.451   3
  -2  10   0 1823.07 232.710  17
  -2  10   0 1662.37 209.972  24
  -2  10  -1 6196.50 384.696  24
   2 -10   1 5918.19 806.777   3
   2 -10   1 6121.70 420.705  29
  -2  10  -1 5680.88 375.147  17
  -2  10  -1 5651.15 792.189   1
   2 -10   1 5403.10 400.935  30
  -2  10  -1 5973.66 750.757   2
   2 -10   2-78.2054 269.612   3
   2 -10   2 327.078 181.002  30
   2 -10   2 554.205 190.377  29
  -2  10  -2-223.871 312.258   1
  -2  10  -2 199.107 272.640   2
  -2  10  -2 165.013 123.363  17
  -2  10  -2 153.247 124.728  24
   2 -10   3 11407.6 570.369  30
  -2  10  -3 11248.9 1044.87   2
  -2  10  -3 10956.1 524.479  24
   2 -10   3 11207.9 572.292  18
  -2  10  -3 13034.0 1171.95   1
   2 -10   3 11016.5 1001.15   3
  -2  10  -3 10948.2 496.615  17
  -2  10  -4 6762.45 923.864   1
   2 -10   4 6398.81 768.329   3
   2 -10   4 7203.01 428.917  38
   2 -10   4 6871.24 465.070  18
  -2  10  -4 6488.78 395.519  17
   2 -10   4 6751.25 460.458  30
   2 -10   5 8998.15 527.073  30
   2 -10   5 8905.12 536.469  18
   2 -10   5 8706.47 480.414  38
   2 -10   6 3887.58 370.869  30
   2 -10   6 3914.63 383.053  18
   2 -10   7 444.901 145.909   6
   2 -10   7 432.204 168.861  30
   2 -10   7 358.915 196.870  18
   2 -10   8 1105.11 257.144  18
  -2  10  -8 775.168 580.865   1
   2 -10   8 1134.49 213.545   6
   2 -10   8 1069.92 260.210  30
   2 -10   9 5758.23 480.409  18
   2 -10   9 6235.77 485.151  30
   2 -10   9 5624.06 434.931   6
  -2  10  -9 5502.12 1022.78   1
  -2  10 -10 869.986 597.496   1
   2 -10  10 468.895 221.397  30
   2 -10  10 456.566 246.768  18
   2 -10  10 262.622 187.142   6
  -2  10 -11 2473.87 744.540   1
   2 -10  11 1641.18 296.531   6
   2 -10  11 1513.63 307.666  30
   2 -10  11 1874.11 335.854  18
   2 -10  11 1778.70 281.838  35
   2 -10  12 27863.9 1052.09  18
   2 -10  12 28101.2 1027.95   6
   2 -10  12 27365.4 970.964  35
   2 -10  12 26712.3 1002.33  30
   2 -10  13 2182.95 340.338   6
   2 -10  13 2493.96 367.377  18
   2 -10  13 2792.97 347.709  35
   2 -10  13 1895.28 337.904  30
   2 -10  14 39019.2 1166.74  35
   2 -10  14 38369.1 1205.58  18
   2 -10  14 39776.0 1243.05   6
   2 -10  14 38459.6 1183.30  30
   2 -10  15 1644.77 280.067  35
   2 -10  15 2147.73 345.378   6
   2 -10  15 1854.92 301.572  18
   2 -10  15 2091.23 329.587  30
   2 -10  16 17226.2 800.200   6
   2 -10  16 16701.8 743.484  30
   2 -10  16 16562.8 741.602  35
   2 -10  16 15862.1 727.580  18
   2 -10  17 11.6981 218.627  38
   2 -10  17 109.322 118.954  30
   2 -10  17-112.917 205.693   6
   2 -10  17 366.189 171.964  18
   2 -10  17-29.6552 127.703  35
   2 -10  18 9038.96 523.952   6
   2 -10  18 8154.35 448.017  30
   2 -10  18 9323.21 539.426  38
   2 -10  18 7920.51 453.466  35
   2 -10  19 765.453 201.907  38
   2 -10  19 672.022 171.611   6
   2  -9 -19 4177.52 326.019  27
  -2   9  19 4472.16 330.615  34
  -2   9  19 4740.29 327.880   5
  -2   9  18 22.6380 112.979  30
  -2   9  18-127.297 102.960  20
  -2   9  18 136.866 155.934  13
  -2   9  18-17.5766 135.358  34
  -2   9  18 161.506 138.264   5
   2  -9 -18-96.7607 152.095  27
   2  -9 -17 1832.66 288.089  27
  -2   9  17 2002.38 295.302   5
  -2   9  17 1901.08 292.724  34
  -2   9  17 2212.17 259.007  10
  -2   9  17 1843.52 258.533  20
   2  -9 -17 1772.05 250.717  25
  -2   9  17 2742.05 325.509  13
  -2   9  17 2319.42 278.202  30
  -2   9  16 3228.85 370.245  13
   2  -9 -16 2794.66 331.824  25
  -2   9  16 2834.26 375.885  34
  -2   9  16 2780.55 371.655   5
  -2   9  15 103.066 232.866  34
   2  -9 -15 318.031 169.286  25
  -2   9  15 322.204 216.784  13
  -2   9  14 10916.5 667.534  13
  -2   9  14 10923.1 707.777  34
  -2   9  13 2730.44 402.886  34
  -2   9  13 2275.35 362.877  13
  -2   9  12 4201.29 380.577  18
  -2   9  12 4485.70 453.666  13
  -2   9  12 4389.31 478.618  34
   2  -9 -11 3534.73 779.923   3
  -2   9  11 2655.93 370.090  13
  -2   9  11 2737.09 385.140  34
  -2   9  10 6438.23 533.662  34
  -2   9  10 6316.34 500.613  13
  -2   9   9 151.574 184.543  13
  -2   9   8 9025.29 551.721  13
   2  -9  -7 2769.99 286.981  26
  -2   9   7 2487.00 298.533  13
  -2   9   6 591.341 340.105   2
  -2   9   6 311.832 183.293  13
   2  -9  -6 425.357 173.314  26
  -2   9   5 2259.81 280.027  13
  -2   9   5 1756.81 451.389   2
   2  -9  -5 2739.35 277.004  26
   2  -9  -4 11126.9 523.986  26
  -2   9   4 11907.5 574.092  13
   2  -9  -4 12171.4 586.037  29
  -2   9   4 12093.5 1012.34   2
  -2   9   3 2497.78 515.351   2
  -2   9   3 3485.69 333.211  13
   2  -9  -3 3297.75 325.447  29
   2  -9  -2 30474.0 870.643  29
   2  -9  -2 28526.8 1418.67   4
  -2   9   2 31596.3 875.040  13
  -2   9   2 31441.9 1536.59   2
  -2   9   1 1523.66 413.579   2
   2  -9  -1 2386.89 425.192   4
  -2   9   0 826.263 363.026   2
   2  -9   0 586.547 229.719   4
   2  -9   0 887.026 451.958   3
  -2   9  -1 9187.85 849.781   2
  -2   9  -1 9900.66 971.939   1
   2  -9   1 10181.1 962.274   3
  -2   9  -2 5411.39 773.751   1
  -2   9  -2 6154.43 726.862   2
   2  -9   2 6066.52 750.231   3
  -2   9  -3 71105.2 2558.91   1
   2  -9   3 67362.0 1259.10  30
   2  -9   3 68951.5 2312.33   3
   2  -9   3 67540.9 1297.15  18
   2  -9   4 34435.7 923.975  30
   2  -9   4 33585.9 1575.44   3
  -2   9  -4 34412.7 1849.15   1
   2  -9   4 33739.5 935.658  18
   2  -9   5 15319.8 650.530  18
   2  -9   5 13372.7 982.165   3
   2  -9   5 14674.8 620.273  30
  -2   9  -5 15074.4 1305.56   1
   2  -9   6 16812.2 622.274   6
  -2   9  -6 16167.1 1385.17   1
   2  -9   6 16703.2 697.044  18
   2  -9   6 16750.2 680.195  30
   2  -9   7 3560.06 348.771  30
   2  -9   7 3240.50 307.543   6
   2  -9   7 3571.63 359.847  18
   2  -9   8 44.1636 268.855  42
  -2   9  -8-38.4615 475.205   1
   2  -9   8 104.374 170.661  30
   2  -9   8 23.9893 156.043  18
   2  -9   8-53.4077 136.395   6
   2  -9   9 2331.76 382.969  42
   2  -9   9 2173.60 271.186  35
   2  -9   9 2496.54 300.745   6
   2  -9   9 1955.87 294.063  18
  -2   9  -9 2245.96 638.668   1
   2  -9   9 2287.90 301.366  30
   2  -9  10 254.607 158.533  35
   2  -9  10 72.7861 330.126  42
   2  -9  10 76.1767 159.184   6
   2  -9  10 319.354 189.782  30
  -2   9 -10 348.046 433.069   1
   2  -9  10 122.779 185.902  18
   2  -9  11 3865.37 486.787  42
  -2   9 -11 4998.05 993.012   1
   2  -9  11 4143.15 407.157  30
   2  -9  11 4331.33 426.249   6
   2  -9  11 3768.67 374.636  35
   2  -9  11 3725.71 403.280  18
   2  -9  12 17649.0 832.675  18
   2  -9  12 17865.8 808.848  30
   2  -9  12 17815.1 834.331   6
   2  -9  12 16506.0 772.967  35
  -2   9 -12 17166.8 1819.88   1
   2  -9  13 652.288 272.380   6
   2  -9  13 625.118 228.057  18
   2  -9  13 505.167 192.597  35
   2  -9  13 786.240 254.433  30
   2  -9  14 31093.8 1123.38   6
   2  -9  14 32239.6 1111.96  18
   2  -9  14 33330.1 1122.23  35
   2  -9  14 33561.9 1117.30  30
   2  -9  15 11981.9 678.857  18
   2  -9  15 12871.2 706.898  35
   2  -9  15 12219.6 723.364   6
   2  -9  15 11241.2 656.840  30
   2  -9  16 18680.4 862.376   6
   2  -9  16 16259.6 752.348  18
   2  -9  16 16932.5 799.754  35
   2  -9  16 16655.4 763.805  30
   2  -9  17 2777.51 317.691  18
   2  -9  17 3132.19 349.247  30
   2  -9  17 3789.04 432.778   6
   2  -9  17 2912.38 345.933  35
   2  -9  18 4376.74 417.820  38
   2  -9  18 3436.58 346.947  35
   2  -9  18 4313.03 365.434  30
   2  -9  18 3383.65 375.247   6
   2  -9  19-288.223 119.032  30
   2  -9  19-277.792 142.401  35
   2  -9  19 59.8501 162.079  38
   2  -9  19 89.9175 162.411   6
   2  -9  20 2357.11 254.080   6
   2  -9  20 2222.75 250.630  38
  -2   8  19 2838.34 256.041  30
  -2   8  19 3268.73 292.146   5
  -2   8  19 2848.59 266.671  20
  -2   8  19 3592.46 319.190  34
   2  -8 -19 2797.69 308.163  27
  -2   8  18 194.628 161.700  34
   2  -8 -18 74.8758 191.205  27
  -2   8  18 177.460 130.673  20
  -2   8  18 309.304 139.640  30
  -2   8  18-88.1601 159.704   5
  -2   8  17 3300.58 362.641  13
   2  -8 -17 2625.00 297.810  25
  -2   8  17 2877.75 321.288  30
  -2   8  17 3007.06 338.022  20
  -2   8  17 3322.31 384.997  34
  -2   8  17 3356.62 373.873   5
   2  -8 -16 8744.64 554.303  25
  -2   8  16 9246.58 614.364   5
  -2   8  16 9241.82 592.944  13
  -2   8  16 8874.86 604.000  34
  -2   8  15 4511.39 488.594  34
   2  -8 -15 4410.08 433.619  25
  -2   8  15 4644.51 463.297  13
  -2   8  14 6767.27 541.724  13
  -2   8  14 6302.27 559.176  34
  -2   8  13 19785.1 878.814  13
  -2   8  13 20888.2 940.104  34
  -2   8  12 616.387 189.256  18
  -2   8  12 734.772 238.941  13
  -2   8  12 786.398 279.855  34
  -2   8  11 15940.6 791.437  34
  -2   8  11 15704.9 753.649  13
  -2   8  10 3896.63 398.551  13
  -2   8  10 3870.97 402.972  34
  -2   8   9 10736.5 590.918  13
  -2   8   8 8108.28 890.938   2
  -2   8   8 8778.27 520.872  13
  -2   8   7 21045.1 1328.45   2
  -2   8   7 20551.3 755.698  13
   2  -8  -7 19638.7 698.347  26
  -2   8   6 4036.22 346.827  13
   2  -8  -6 4274.52 333.911  26
  -2   8   5 33894.2 913.194  13
  -2   8   5 33981.9 1577.08   2
  -2   8   4 2619.34 472.413   2
  -2   8   3 1694.67 413.488   2
  -2   8   2 4628.30 593.543   2
  -2   8   1 1562.27 408.837   2
   2  -8  -1 1277.29 363.161   4
  -2   8   0 2368.96 484.235   2
   2  -8   0 1501.70 315.744   4
  -2   8   0 2163.31 479.130   1
   2  -8   1 9405.21 890.688   3
  -2   8  -1 9766.88 886.169   1
  -2   8  -1 9336.32 794.978   2
   2  -8   1 10454.8 681.043   4
   2  -8   2 19986.9 1202.69   3
   2  -8   2 20944.5 878.849   4
  -2   8  -2 21021.1 1287.85   1
  -2   8  -3 102738. 2859.72   1
   2  -8   3 100478. 2597.77   3
   2  -8   4 33647.0 1481.00   3
  -2   8  -4 31355.0 1653.08   1
  -2   8  -5 29742.5 1683.25   1
   2  -8   5 33729.8 1457.90   3
   2  -8   6 42416.6 1034.69  18
   2  -8   6 42065.1 1004.82  30
   2  -8   6 41282.2 996.517  42
   2  -8   6 43113.3 1587.41   3
  -2   8  -6 41071.5 2031.16   1
   2  -8   7 8435.30 472.613  30
  -2   8  -7 8537.00 1020.00   1
   2  -8   7 7466.73 427.136   6
   2  -8   7 8369.96 491.355  18
   2  -8   7 7929.87 484.107  42
   2  -8   8 2390.33 260.365  35
   2  -8   8 2663.59 292.210  30
   2  -8   8 2518.49 301.533  18
   2  -8   8 2779.48 298.806   6
   2  -8   8 2831.30 368.041  42
   2  -8   9 96.6780 126.634  35
   2  -8   9-87.8059 163.520   6
  -2   8  -9 130.915 455.486   1
   2  -8   9 747.386 300.381  42
   2  -8   9 191.580 131.897  18
   2  -8   9 80.1362 139.872  30
   2  -8  10 540.228 322.641  42
   2  -8  10 122.249 170.587  30
  -2   8 -10 126.326 427.783   1
   2  -8  10 106.990 164.491  18
   2  -8  10 207.815 162.326  35
   2  -8  10 99.2692 168.408   6
   2  -8  11 55.1204 163.715  30
  -2   8 -11 540.237 412.039   1
   2  -8  11 527.052 322.765  42
   2  -8  11 222.633 191.084   6
   2  -8  11 112.992 174.548  18
   2  -8  11 246.163 172.515  35
   2  -8  12 2253.55 427.947  42
   2  -8  12 2294.91 338.040  18
   2  -8  12 2061.13 336.377   6
   2  -8  12 2185.71 320.935  35
  -2   8 -12 1133.75 491.293   1
   2  -8  12 1902.91 297.206  30
   2  -8  13 2981.74 370.352  18
   2  -8  13 3605.03 513.062  42
   2  -8  13 3210.35 383.222  35
   2  -8  13 2786.22 384.907   6
   2  -8  13 2672.14 343.457  30
  -2   8 -13 3517.31 794.819   1
   2  -8  14 14900.0 746.544  30
   2  -8  14 14455.0 769.779  35
   2  -8  14 14660.8 754.529  18
   2  -8  14 13571.2 768.341   6
   2  -8  14 14009.6 802.881  42
   2  -8  15 17377.7 811.532  18
   2  -8  15 18327.3 825.781  30
   2  -8  15 18071.9 892.255   6
   2  -8  15 17032.7 841.764  35
   2  -8  16 908.867 257.142  35
   2  -8  16 1159.01 333.098   6
   2  -8  16 832.178 266.424  18
   2  -8  16 1280.51 270.162  30
   2  -8  17 6309.63 477.727  30
   2  -8  17 6248.89 546.411   6
   2  -8  17 6352.34 461.039  18
   2  -8  17 7237.91 553.820  35
   2  -8  18 81.9884 220.146   6
   2  -8  18-104.764 181.926  35
   2  -8  18-93.7905 135.423  30
   2  -8  19 273.297 134.481  30
   2  -8  19-177.719 169.347  35
   2  -8  19-167.836 206.161   6
   2  -8  19 71.1852 179.404  38
   2  -8  20 5135.54 380.151  35
   2  -8  20 5931.98 412.637   6
   2  -8  20 5376.38 382.362  38
   2  -7 -20 750.101 179.014  27
  -2   7  19 870.617 190.405  20
  -2   7  19 566.196 142.432  30
  -2   7  19 880.204 189.876  34
  -2   7  19 1305.52 225.013   5
   2  -7 -19 920.934 219.130  27
   2  -7 -18 5203.24 381.003  25
  -2   7  18 5864.02 440.661  20
  -2   7  18 5374.48 400.778  30
  -2   7  18 5619.24 440.072  34
  -2   7  18 5695.03 437.533   5
   2  -7 -17 69.2412 135.545  25
  -2   7  17 136.265 221.726  13
  -2   7  17 45.1538 188.301  34
  -2   7  17 220.304 161.889  30
  -2   7  17 252.343 199.899   5
  -2   7  16 10639.0 652.820   5
  -2   7  16 10685.0 669.780  34
   2  -7 -16 10121.6 603.503  25
  -2   7  16 10543.0 645.014  13
  -2   7  15 7362.09 579.089  34
   2  -7 -15 6583.26 523.678  25
  -2   7  15 7929.71 584.758  13
  -2   7  14 2.32292 234.634  34
  -2   7  14 195.331 246.901  13
  -2   7  13 15014.6 687.884  18
  -2   7  13 15366.4 773.150  13
  -2   7  13 13765.8 757.575  34
  -2   7  12 3754.02 402.512  13
  -2   7  12 3761.58 347.013  18
  -2   7  12 3472.88 402.896  34
  -2   7  11 16362.3 769.396  34
  -2   7  11 15816.0 687.374  18
  -2   7  11 15002.9 718.014  13
  -2   7  10 92.2904 153.017  13
  -2   7  10 48.0235 167.861  34
  -2   7   9 8001.78 906.247   2
  -2   7   9 8512.99 520.370  34
  -2   7   9 9070.67 516.053  13
  -2   7   8 7431.17 458.141  13
  -2   7   8 7469.40 825.481   2
  -2   7   7 70063.9 2277.73   2
  -2   7   7 69916.4 1313.32  13
  -2   7   6 471.436 322.342   2
  -2   7   6 808.889 174.515  13
  -2   7   5 87259.3 2330.42   2
  -2   7   4 1616.34 391.202   2
  -2   7   3 2953.95 443.413   2
  -2   7   2 489.166 274.071   2
   2  -7  -1 587.577 281.394   4
  -2   7   1 831.580 313.745   2
   2  -7   0 824.237 278.474   4
  -2   7   0 981.274 330.579   2
  -2   7   0 713.799 339.345   1
  -2   7  -1 20779.8 1141.78   1
   2  -7   1 20538.0 1169.69   3
   2  -7   1 20453.5 912.269   4
  -2   7  -1 21406.3 1067.67   2
  -2   7  -2 15912.4 1044.92   1
   2  -7   2 16266.4 1020.10   3
   2  -7   2 16888.4 766.456   4
  -2   7  -3 11371.3 931.122   1
   2  -7   3 12067.3 851.407   3
   2  -7   3 12611.9 615.807   4
   2  -7   4 66231.9 1917.48   3
  -2   7  -4 65824.4 2203.20   1
  -2   7  -5 307.802 411.928   1
   2  -7   5 286.878 151.469   3
  -2   7  -6 61699.5 2306.90   1
   2  -7   6 62334.7 1756.69   3
  -2   7  -7 302.930 370.985   1
   2  -7   8 3661.29 331.173  18
   2  -7   8 3541.49 363.847  42
   2  -7   8 3992.11 329.622  30
   2  -7   8 3279.17 303.859   6
  -2   7  -8 2635.55 591.654   1
   2  -7   9 8506.03 489.519   6
   2  -7   9 8632.23 508.595  18
   2  -7   9 8109.57 470.116  35
   2  -7   9 8059.32 468.797  30
  -2   7  -9 7551.92 974.233   1
   2  -7   9 8485.28 515.776  42
   2  -7  10 865.311 216.657  18
   2  -7  10 708.064 209.791   6
   2  -7  10 1006.22 219.758  30
   2  -7  10 581.184 188.623  35
   2  -7  10 812.276 173.169  20
   2  -7  10 1418.38 319.668  42
  -2   7 -10 1078.67 527.203   1
   2  -7  11 1704.00 261.737  30
   2  -7  11 1563.62 218.684  20
   2  -7  11 2507.83 383.225  42
  -2   7 -11 1140.81 619.419   1
   2  -7  11 1891.74 289.043   6
   2  -7  11 1476.03 255.008  18
   2  -7  11 1377.07 235.201  35
   2  -7  12 6417.76 471.823  30
   2  -7  12 7502.45 523.427  35
   2  -7  12 8069.27 593.102  42
   2  -7  12 7436.39 515.480  18
  -2   7 -12 6196.15 1068.60   1
   2  -7  12 7396.98 472.810  20
   2  -7  12 7221.82 542.933   6
   2  -7  13 9611.41 558.688  20
   2  -7  13 9530.72 574.846  30
   2  -7  13 10173.5 672.701  42
  -2   7 -13 9154.69 1279.55   1
   2  -7  13 9519.68 616.896  35
   2  -7  13 9519.08 600.930  18
   2  -7  13 9297.68 626.777   6
   2  -7  14 1152.59 315.355   6
   2  -7  14 1534.18 411.854  42
   2  -7  14 1126.79 277.603  35
   2  -7  14 1162.22 270.416  30
   2  -7  14 1495.22 265.815  20
   2  -7  14 1390.13 278.609  18
   2  -7  15 19933.3 923.160  35
   2  -7  15 18793.0 803.248  20
   2  -7  15 18908.7 895.027  42
   2  -7  15 19943.4 944.450   6
   2  -7  15 18130.0 830.673  18
   2  -7  15 19411.7 849.622  30
   2  -7  16 1408.96 287.312  18
   2  -7  16 1441.10 379.599  42
   2  -7  16 1555.28 328.383  35
   2  -7  16 1507.44 369.436   6
   2  -7  16 1467.96 296.221  30
   2  -7  17 4875.27 506.031   6
   2  -7  17 4382.53 403.743  18
   2  -7  17 4565.09 429.758  30
   2  -7  17 4387.06 466.149  35
   2  -7  18-274.417 267.276   6
   2  -7  18-12.2545 208.720  35
   2  -7  18-156.730 177.502  30
   2  -7  19 715.957 272.137   6
   2  -7  19 341.877 165.109  30
   2  -7  19 640.523 235.417  35
   2  -7  20 6660.78 408.145  30
   2  -7  20 7315.94 462.999  38
   2  -7  20 6914.77 466.923  35
   2  -7  20 7388.82 494.375   6
   2  -7  21 4487.38 342.097   6
   2  -7  21 4536.53 321.772  38
   2  -7  21 4261.32 331.638  35
  -2   6  20 4107.29 310.739  34
  -2   6  20 4006.07 322.401  20
   2  -6 -20 3764.79 346.734  27
  -2   6  19 282.150 136.960  30
  -2   6  19 44.4313 144.694  20
  -2   6  19-79.4203 152.800   5
   2  -6 -19-371.291 190.517  27
  -2   6  19-8.04036 146.523  34
  -2   6  18 10825.1 566.788  30
  -2   6  18 12153.3 625.120   5
   2  -6 -18 10710.1 558.495  25
  -2   6  18 12562.3 666.422  20
  -2   6  18 11546.8 627.848  34
  -2   6  17 1492.37 300.748  13
  -2   6  17 1803.58 330.956  34
   2  -6 -17 1245.04 248.598  25
  -2   6  17 973.849 266.382   5
  -2   6  17 1239.72 251.635  30
  -2   6  16 18406.3 841.198   5
   2  -6 -16 16660.9 779.242  25
  -2   6  16 18529.3 799.742  30
  -2   6  16 18333.4 843.870  13
  -2   6  16 18000.7 853.341  34
   2  -6 -15 4868.01 441.919  25
  -2   6  15 5162.53 489.634  13
  -2   6  15 4970.91 484.510  34
   2  -6 -14-537.661 222.600  25
  -2   6  14-154.833 245.524  34
  -2   6  14 126.242 144.708  18
  -2   6  14-31.1575 243.823  13
  -2   6  13 3294.90 341.529  18
  -2   6  13 3594.70 399.053  13
  -2   6  13 3267.39 406.074  34
  -2   6  12 1605.64 286.328  13
  -2   6  12 2057.97 323.114  34
  -2   6  12 1692.41 248.480  18
  -2   6  11 3134.28 312.846  18
  -2   6  11 3721.66 364.795  13
  -2   6  11 3284.55 365.584  34
   2  -6 -11 3036.81 618.114   1
  -2   6  10 434.121 309.106   2
  -2   6  10 727.348 220.265  34
  -2   6  10 682.433 202.746  13
  -2   6   9 14315.9 646.602  34
  -2   6   9 14557.8 1133.57   2
  -2   6   9 14887.1 638.686  13
  -2   6   8 1366.76 223.946  13
  -2   6   8 1478.40 421.624   2
  -2   6   7 87614.0 2414.03   2
  -2   6   6 14746.8 955.908   2
  -2   6   5 68531.9 1925.06   2
  -2   6   4 7780.54 650.105   2
  -2   6   3 110.098 211.346   2
  -2   6   2 15387.1 835.852   2
  -2   6   1 2.51855 214.270   2
  -2   6   0 3239.75 458.555   1
  -2   6   0 3520.77 424.353   2
   2  -6   0 2967.19 386.661   4
  -2   6  -1 30717.2 1260.93   1
   2  -6   1 32027.9 1329.61   3
   2  -6   1 30807.7 1060.92   4
   2  -6   2 24409.3 887.135   4
   2  -6   2 23969.1 1118.14   3
  -2   6  -2 25793.5 1187.87   1
   2  -6   3 8609.26 506.448   4
   2  -6   3 7430.47 635.865   3
  -2   6  -3 8195.85 730.646   1
   2  -6   4 71623.9 1331.91   4
   2  -6   4 71929.7 1831.92   3
  -2   6  -4 70030.0 2107.76   1
   2  -6   5 2624.57 390.781   3
  -2   6  -5 2815.03 549.824   1
  -2   6  -6 21320.9 1304.83   1
   2  -6   6 21010.7 951.478   3
  -2   6  -7 1681.93 527.696   1
   2  -6   7 1462.35 269.201   3
  -2   6  -8 9653.41 1009.95   1
   2  -6   9 222.647 216.562  42
  -2   6  -9 9.08137 368.291   1
   2  -6   9 51.2011 137.974  30
   2  -6  10 4297.90 358.068  35
   2  -6  10 4735.54 361.943  30
   2  -6  10 4888.09 388.223  18
  -2   6 -10 4289.73 777.348   1
   2  -6  10 4570.65 345.159  20
   2  -6  10 4676.19 406.692  42
   2  -6  11 55.5911 127.491  30
   2  -6  11 5.42703 113.367  20
   2  -6  11 320.172 258.971  42
   2  -6  11-163.741 166.228  18
   2  -6  11 178.736 145.143  35
  -2   6 -11-355.497 468.842   1
   2  -6  12 6413.81 507.409  42
   2  -6  12 5641.53 438.024  18
   2  -6  12 6888.83 496.023  35
  -2   6 -12 5922.14 937.235   1
   2  -6  12 6201.88 434.248  20
   2  -6  12 5948.57 439.108  30
  -2   6 -13 3121.57 752.523   1
   2  -6  13 2368.65 319.439  18
   2  -6  13 2358.71 334.577  35
   2  -6  13 3191.85 433.713  42
   2  -6  13 2570.52 353.167   6
   2  -6  13 2706.46 317.835  20
   2  -6  13 2400.09 314.029  30
   2  -6  14 627.402 244.716  35
   2  -6  14 572.317 276.760   6
   2  -6  14 1585.18 382.499  42
   2  -6  14 791.214 235.688  18
   2  -6  14 465.456 218.315  30
   2  -6  14 384.373 189.564  20
  -2   6 -14-433.303 457.846   1
   2  -6  15 2779.32 450.412  42
   2  -6  15 2449.04 331.002  18
   2  -6  15 2105.93 320.808  20
   2  -6  15 2814.34 429.107   6
   2  -6  15 1995.77 321.995  30
   2  -6  15 2536.81 391.088  35
   2  -6  16 1256.51 277.099  30
   2  -6  16 1204.45 352.925   6
   2  -6  16 1323.39 260.805  20
   2  -6  16 1668.65 387.551  42
   2  -6  16 1057.87 301.764  35
   2  -6  16 1265.68 265.614  18
   2  -6  17 6258.19 568.933   6
   2  -6  17 4886.00 443.799  20
   2  -6  17 6101.76 487.573  30
   2  -6  17 5629.43 533.598  35
   2  -6  17 5620.38 516.541  42
   2  -6  18-241.136 146.918  20
   2  -6  18 13.1416 231.087  35
   2  -6  18 132.313 178.554  30
   2  -6  18 8.07917 283.495   6
   2  -6  19 4263.46 446.043   6
   2  -6  19 3955.45 430.210  35
   2  -6  19 4263.07 383.996  30
   2  -6  20 515.347 218.830   6
   2  -6  20 419.242 149.063  30
   2  -6  20 329.768 178.526  38
   2  -6  20 716.024 223.430  35
   2  -6  21 9514.64 469.834  38
   2  -6  21 8870.45 427.909  30
   2  -6  21 10524.5 540.318  35
   2  -6  21 10355.0 531.808   6
   2  -5 -20 4527.92 387.691  27
  -2   5  20 4313.84 301.545   5
  -2   5  20 4894.20 369.146  20
  -2   5  20 5460.31 373.229  34
  -2   5  19 1644.90 227.675   5
  -2   5  19 1529.30 261.094  34
  -2   5  19 1488.07 263.779  20
  -2   5  19 1394.56 214.198  30
  -2   5  18 13203.4 705.798  20
  -2   5  18 11940.6 626.433   5
   2  -5 -18 11956.9 603.894  25
  -2   5  18 12629.6 621.820  35
  -2   5  18 12209.0 599.441  30
  -2   5  18 13225.6 679.381  34
  -2   5  17 4461.09 446.854  34
  -2   5  17 4828.61 417.549  30
  -2   5  17 4782.34 466.884  13
   2  -5 -17 4678.03 416.116  25
  -2   5  17 4639.99 429.013   5
  -2   5  16 21659.4 924.196  34
  -2   5  16 20035.6 832.244  30
  -2   5  16 20990.7 890.268   5
  -2   5  16 22299.6 922.111  13
   2  -5 -16 20818.7 872.844  25
  -2   5  15 1234.70 303.269  13
  -2   5  15 1532.12 312.953  34
  -2   5  15 1339.73 303.996   5
   2  -5 -15 1297.01 257.964  25
  -2   5  14-184.642 242.848  34
  -2   5  14 11.8383 135.986  18
  -2   5  14-8.44731 216.884  13
   2  -5 -14-203.622 194.075  25
  -2   5  13 1871.67 312.504  34
  -2   5  13 1801.81 308.886  13
  -2   5  13 1558.61 252.536  18
  -2   5  12 3187.83 354.213  13
  -2   5  12 3328.83 325.262  18
  -2   5  12 3357.21 359.338  34
   2  -5 -12 2242.85 622.070   1
   2  -5 -11-239.764 248.555   1
  -2   5  11 227.592 191.160  13
  -2   5  11 8.67511 124.666  18
  -2   5  11 80.0144 165.310  34
  -2   5  10 4337.75 674.926   2
   2  -5 -10 4768.21 660.371   1
  -2   5  10 4928.85 382.794  13
  -2   5  10 5346.10 409.707  34
  -2   5  10 4818.70 358.266  18
  -2   5   9 10954.1 549.938  34
  -2   5   9 10503.9 517.265  13
  -2   5   9 9732.56 906.767   2
  -2   5   8 112.715 120.154  34
  -2   5   8 117.495 132.307  13
  -2   5   8 36.8001 302.387   2
  -2   5   7 56944.8 1878.68   2
  -2   5   6 3640.59 486.604   2
  -2   5   5 14413.9 845.174   2
  -2   5   4 7618.19 586.863   2
  -2   5   3 1430.53 281.910   2
  -2   5   2 81.8659 178.344   2
  -2   5   1 4957.26 427.154   2
  -2   5   0 1952.18 297.931   2
   2  -5   0 1883.57 314.384   4
  -2   5   0 1693.42 324.695   1
  -2   5  -1 69221.5 1676.79   1
   2  -5   1 72428.5 1795.39   3
   2  -5   2 45137.3 1388.84   3
  -2   5  -2 44992.4 1412.66   1
   2  -5   2 42666.3 1109.53   4
   2  -5   3 1745.86 247.819   4
   2  -5   3 1921.63 337.884   3
  -2   5  -3 1866.47 376.904   1
  -2   5  -4 57018.3 1735.64   1
   2  -5   4 57452.2 1203.25   4
   2  -5   4 53609.2 1441.16   3
   2  -5   5 143799. 2344.35   3
  -2   5  -5 148808. 2933.07   1
   2  -5   5 144732. 1921.15   4
  -2   5  -6 29548.8 1415.42   1
   2  -5   6 28696.8 1026.01   3
  -2   5  -7 7883.74 847.153   1
   2  -5   7 8474.77 552.192   3
  -2   5  -8 4686.52 744.700   1
  -2   5  -9-65.6059 426.296   1
   2  -5  10 50450.1 1142.86  35
   2  -5  10 50591.8 1117.75  42
  -2   5 -10 51803.1 2336.08   1
   2  -5  10 51574.3 1088.33  30
   2  -5  11 280.164 139.142  35
  -2   5 -11 482.378 444.846   1
   2  -5  11 300.702 121.390   5
   2  -5  11 367.121 220.703  42
   2  -5  11 378.872 155.289  20
   2  -5  11 219.882 151.439  30
   2  -5  11 363.271 154.854  18
   2  -5  12 3830.18 347.515  30
   2  -5  12 3873.76 392.066  42
   2  -5  12 3572.67 296.490   5
   2  -5  12 4273.47 372.685  20
  -2   5 -12 4393.94 845.419   1
   2  -5  12 3655.26 336.936  18
   2  -5  12 3671.58 369.079  35
   2  -5  13 1164.67 227.179  20
  -2   5 -13 966.825 572.095   1
   2  -5  13 1728.73 261.844  18
   2  -5  13 1353.28 251.977  30
   2  -5  13 1802.47 342.184  42
   2  -5  13 1160.93 262.915  35
   2  -5  14 1734.62 322.306  35
   2  -5  14 1414.57 247.536  18
   2  -5  14 1915.99 298.662  30
   2  -5  14 2843.38 412.187  42
   2  -5  14 1999.54 298.827  20
  -2   5 -14 1997.21 579.377   1
   2  -5  15 1770.67 364.109   6
   2  -5  15 1625.10 269.617  18
   2  -5  15 1486.74 281.312  30
   2  -5  15 1814.80 337.119  35
   2  -5  15 1973.62 305.180  20
   2  -5  15 1960.19 408.229  42
   2  -5  16 8315.59 610.312  42
   2  -5  16 7857.36 540.154  30
   2  -5  16 8022.51 572.518  20
   2  -5  16 7298.49 593.153  35
   2  -5  16 7639.52 605.126   6
   2  -5  16 8275.97 546.797  18
   2  -5  17 421.436 217.675  30
   2  -5  17 253.020 251.241  35
   2  -5  17 181.110 289.895   6
   2  -5  17 412.674 295.076  42
   2  -5  17 271.512 180.102  20
   2  -5  18 706.565 241.434  20
   2  -5  18 1214.83 314.634  35
   2  -5  18 964.426 319.625   6
   2  -5  18 937.852 276.632  42
   2  -5  18 1370.85 278.647  30
   2  -5  19 5450.01 440.469  30
   2  -5  19 5937.46 517.286   6
   2  -5  19 5514.00 455.357  20
   2  -5  19 5837.43 533.572  35
   2  -5  20 816.622 265.221   6
   2  -5  20 254.369 207.481  35
   2  -5  20 588.470 171.446  30
   2  -5  21 12116.7 611.234  35
   2  -5  21 11666.3 580.799   6
   2  -5  21 11132.6 514.986  30
   2  -5  21 10290.5 500.956  38
   2  -5  22 1173.36 198.198  35
   2  -4 -20 2097.20 278.892  27
  -2   4  20 2241.16 287.780  20
  -2   4  20 2326.72 252.746  34
  -2   4  20 2160.38 248.128  35
  -2   4  19 234.555 161.163  34
  -2   4  19-216.196 194.436  20
  -2   4  19 59.2359 106.989  30
  -2   4  19-5.87595 144.566  35
  -2   4  18 20166.5 795.299   5
  -2   4  18 19587.0 755.800  30
  -2   4  18 21992.2 909.662  20
  -2   4  18 20535.1 838.978  34
  -2   4  17 6428.16 476.965  30
  -2   4  17 7086.52 511.566   5
   2  -4 -17 6846.32 501.514  25
  -2   4  17 6739.29 520.407  34
   2  -4 -16 25942.0 971.219  25
  -2   4  16 27731.6 959.589  30
  -2   4  16 28438.6 1054.77  13
  -2   4  16 30079.2 1071.86  34
  -2   4  16 26809.6 983.991   5
   2  -4 -15 3733.97 400.284  25
  -2   4  15 3375.13 399.173   5
  -2   4  15 3788.47 431.301  34
  -2   4  15 3505.66 368.887  30
  -2   4  15 3263.94 337.963  18
  -2   4  15 4067.09 441.225  13
  -2   4  14-65.3237 237.189  13
  -2   4  14 164.088 193.963  18
   2  -4 -14 109.638 166.847  25
  -2   4  14-80.2713 223.054  34
  -2   4  13 190.445 224.159  13
   2  -4 -13 24.7879 137.938  25
  -2   4  13-5.25200 135.842  18
  -2   4  13 29.3951 195.896  34
   2  -4 -12 295.482 327.383   1
  -2   4  12 164.769 174.879  13
  -2   4  12 114.401 130.087  18
  -2   4  12 206.246 207.436  34
   2  -4 -11 3657.36 700.740   1
  -2   4  11 2653.08 309.504  34
  -2   4  11 2741.15 309.357  13
  -2   4  11 3019.25 299.526  18
  -2   4  11 2507.31 526.000   2
  -2   4  10 9578.96 923.939   2
  -2   4  10 9500.33 518.455  34
   2  -4 -10 9235.07 952.058   1
  -2   4  10 9665.22 487.576  18
  -2   4  10 10125.0 520.795  13
  -2   4   9 9234.26 863.277   2
   2  -4  -9 11058.9 954.423   1
  -2   4   9 10467.4 499.935  13
  -2   4   9 10452.0 512.720  34
  -2   4   8 472.661 280.993   2
  -2   4   7 51187.5 1702.42   2
  -2   4   6 59547.0 1698.59   2
  -2   4   5 3131.10 403.358   2
  -2   4   4 72992.1 1601.69   2
  -2   4   3 1010.84 218.680   2
  -2   4   2 1891.05 257.272   2
  -2   4   1 3599.58 322.048   2
  -2   4   0 77046.4 1413.76   2
   2  -4   0 77127.8 1584.86   4
  -2   4   0 78806.4 1538.39   1
  -2   4  -1 93833.9 1739.30   1
   2  -4   1 98609.0 1897.90   3
   2  -4   1 96612.3 1657.59   4
   2  -4   2 120134. 1738.78   4
  -2   4  -2 120020. 2043.01   1
   2  -4   3 70282.4 1294.12   4
   2  -4   3 70652.8 1526.65   3
  -2   4  -3 68662.7 1624.56   1
  -2   4  -4 9662.88 686.961   1
   2  -4   4 9528.45 505.995   4
   2  -4   4 9049.95 559.927   3
   2  -4   5 36001.0 1000.89   4
  -2   4  -5 36873.6 1371.80   1
   2  -4   5 34567.0 1049.82   3
  -2   4  -6 3328.09 514.525   1
   2  -4   6 3439.82 346.128   3
  -2   4  -7 52677.9 1873.16   1
   2  -4   7 50404.6 1272.01   3
  -2   4  -8 759.123 500.018   1
   2  -4   8 780.317 205.801   3
  -2   4  -9 4582.83 711.894   1
  -2   4 -10 45945.1 2135.73   1
   2  -4  11 3612.16 310.101  30
   2  -4  11 4059.98 359.433  35
   2  -4  11 3496.73 311.428  20
   2  -4  11 3736.24 347.127  42
  -2   4 -11 3254.70 702.350   1
   2  -4  12 9606.02 482.262   5
   2  -4  12 9582.33 515.228  30
   2  -4  12 10307.7 473.929  34
   2  -4  12 10087.8 567.421  35
   2  -4  12 9039.60 533.542  42
  -2   4 -12 9091.43 1118.00   1
   2  -4  12 8407.52 474.068  18
   2  -4  12 9221.88 520.635  20
   2  -4  13 3087.14 284.437  34
   2  -4  13 3289.37 367.145  35
   2  -4  13 3466.18 315.969   5
   2  -4  13 3314.89 343.519  20
  -2   4 -13 2879.48 744.514   1
   2  -4  13 3198.38 315.186  18
   2  -4  13 3599.35 353.731  30
   2  -4  13 3200.17 356.272  42
   2  -4  14 966.761 204.504  18
   2  -4  14 1368.39 283.163  35
   2  -4  14 1483.03 250.951  30
   2  -4  14 1437.39 211.320  34
   2  -4  14 1367.14 256.078  20
   2  -4  14 990.715 207.752   5
   2  -4  14 1583.87 322.196  42
   2  -4  15 4854.15 437.459  30
   2  -4  15 5060.41 395.193   5
   2  -4  15 5778.11 446.673  18
   2  -4  15 5525.93 463.809  20
  -2   4 -15 6826.45 1198.19   1
   2  -4  15 5336.50 502.592  35
   2  -4  15 4733.99 471.007  42
   2  -4  16 961.339 317.183   6
   2  -4  16 905.703 266.130  30
   2  -4  16 1266.73 335.699  42
   2  -4  16 431.731 267.154  35
   2  -4  16 1019.55 218.930   5
   2  -4  16 971.212 263.398  20
   2  -4  17 149.370 292.969  42
   2  -4  17-140.706 204.699  20
   2  -4  17 213.388 263.547   6
   2  -4  17-64.8594 256.435  35
   2  -4  17-52.4640 201.285  30
   2  -4  18 1276.18 309.011  42
   2  -4  18 893.209 299.177   6
   2  -4  18 1210.20 268.789  30
   2  -4  18 523.662 286.231  35
   2  -4  18 1215.00 292.193  20
   2  -4  19 7520.11 543.666  20
   2  -4  19 8847.38 644.847  35
   2  -4  19 8476.04 547.051  30
   2  -4  19 7903.44 581.576   6
   2  -4  20 2820.45 382.721  35
   2  -4  20 2659.91 349.067   6
   2  -4  20 2842.03 320.032  30
   2  -4  20 2643.86 339.458  20
   2  -4  21 4630.97 397.167   6
   2  -4  21 5288.83 378.093  30
   2  -4  21 4250.39 395.197  35
   2  -4  22 6622.74 438.514  35
   2  -4  22 6353.48 386.412   6
  -2   3  21-63.1798 126.540  20
   2  -3 -20 834.747 205.932  27
  -2   3  20 967.922 206.865  20
  -2   3  20 910.754 209.733  35
  -2   3  20 1051.81 187.055  34
  -2   3  19 532.612 191.255  34
  -2   3  19 183.910 128.309  35
  -2   3  19 550.763 161.493   5
  -2   3  18 10536.1 612.925  34
  -2   3  18 9520.42 535.874  30
  -2   3  18 10535.3 562.156   5
  -2   3  18 11210.4 680.695  20
  -2   3  17 9576.76 576.118   5
   2  -3 -17 9661.33 594.963  25
  -2   3  17 10480.0 641.779  34
  -2   3  17 8603.57 539.465  30
  -2   3  16 12318.4 625.793  18
  -2   3  16 13238.8 734.277  13
   2  -3 -16 12090.3 675.619  25
  -2   3  16 13265.7 667.697  30
  -2   3  16 13781.5 743.672  34
  -2   3  16 12589.8 670.975   5
   2  -3 -15 10366.1 629.134  25
  -2   3  15 11197.0 668.522  34
  -2   3  15 10928.6 610.401  30
  -2   3  15 10222.6 605.275   5
  -2   3  15 11040.2 676.036  13
  -2   3  15 10807.1 599.850  18
   2  -3 -14 1017.91 266.215  25
  -2   3  14 996.054 283.620  13
  -2   3  14 421.463 169.237  18
  -2   3  14 763.147 220.176   5
  -2   3  14 571.882 202.545  30
  -2   3  14 520.644 207.986  34
   2  -3 -13 9837.66 580.915  25
  -2   3  13 10923.5 614.783  13
   2  -3 -13 9070.11 1058.82   1
  -2   3  13 9991.34 555.855  18
  -2   3  13 9596.46 581.879  34
   2  -3 -12 14638.2 1310.50   1
  -2   3  12 14438.2 631.049  18
   2  -3 -12 14202.7 669.084  25
  -2   3  12 14980.8 675.862  13
  -2   3  12 15997.9 712.084  34
  -2   3  11 423.861 162.580  13
  -2   3  11 325.245 165.726  34
  -2   3  11 504.025 154.998  18
  -2   3  10 2563.23 502.805   2
  -2   3  10 2953.26 300.962  34
  -2   3  10 2730.49 269.129  18
   2  -3 -10 2772.29 552.850   1
  -2   3  10 2797.75 287.620  13
  -2   3   9 20650.6 675.990  13
  -2   3   9 20120.7 1222.02   2
   2  -3  -9 20467.6 1274.22   1
  -2   3   9 21166.5 697.950  34
  -2   3   8 2568.14 458.134   2
   2  -3  -8 2333.83 456.652   1
  -2   3   7 16873.0 974.029   2
  -2   3   6 78010.2 1872.55   2
  -2   3   5 381.139 223.558   2
  -2   3   4 42938.1 1151.28   2
  -2   3   3 215.928 152.224   2
  -2   3   2 101599. 1432.12   2
  -2   3   1 29566.2 703.276   2
   2  -3   0 312971. 3109.11   3
   2  -3   0 310060. 2939.47   4
  -2   3   0 317740. 2277.06   2
  -2   3   0 311821. 2538.85   1
   2  -3   1 89684.6 1479.48   4
  -2   3  -1 87449.0 1415.59   1
   2  -3   1 88363.5 1609.71   3
  -2   3  -2 68341.1 1342.33   1
   2  -3   2 68048.6 1386.63   3
   2  -3   2 72400.4 1274.11   4
   2  -3   3 7183.41 463.066   3
   2  -3   3 6613.57 401.855   4
  -2   3  -3 6751.61 481.831   1
   2  -3   4 52.2530 155.474   3
  -2   3  -4-57.4642 206.782   1
   2  -3   4 4.46185 131.969   4
   2  -3   5 1314.65 236.513   3
   2  -3   5 1025.86 217.550   4
  -2   3  -5 828.772 286.540   1
   2  -3   6 31846.3 969.718   3
  -2   3  -6 34284.4 1333.41   1
  -2   3  -7 8187.34 760.522   1
   2  -3   7 8085.39 505.454   3
  -2   3  -8 2840.39 583.483   1
   2  -3   8 3055.52 333.920   3
  -2   3  -9 3483.71 665.288   1
  -2   3 -10 11362.5 1076.09   1
   2  -3  11 27302.4 801.178  42
   2  -3  11 28952.8 809.350  30
   2  -3  11 28145.6 821.713  20
  -2   3 -11 28633.9 1735.43   1
  -2   3 -12 7409.52 963.606   1
   2  -3  12 7525.14 426.033   5
   2  -3  12 7074.98 449.614  42
   2  -3  12 6804.77 441.503  20
   2  -3  12 7455.94 452.966  30
   2  -3  12 7479.30 423.643  18
   2  -3  13 24317.1 856.983  20
   2  -3  13 25291.8 913.225  35
   2  -3  13 23369.4 780.937   5
   2  -3  13 23425.5 825.399  42
   2  -3  13 25954.4 850.002  30
   2  -3  13 25063.3 761.572  34
   2  -3  13 23822.0 775.140  18
  -2   3 -13 25760.5 1860.82   1
   2  -3  14 5706.78 451.064  42
   2  -3  14 5807.95 439.700  30
   2  -3  14 5733.02 482.402  35
   2  -3  14 6288.52 432.252   5
   2  -3  14 6243.66 476.499  20
  -2   3 -14 4586.48 932.147   1
   2  -3  14 6324.31 417.918  34
   2  -3  15 3885.86 426.396  35
   2  -3  15 3609.14 378.361  30
   2  -3  15 3733.36 401.529  20
  -2   3 -15 4174.78 900.253   1
   2  -3  15 3526.44 340.394   5
   2  -3  15 3830.08 408.825  42
   2  -3  15 3839.88 335.527  34
   2  -3  16 2646.56 314.513   5
   2  -3  16 2550.48 389.935   6
  -2   3 -16 2037.10 615.185   1
   2  -3  16 3257.81 375.783  30
   2  -3  16 3103.83 404.180  35
   2  -3  16 2605.27 294.776  34
   2  -3  16 3433.65 405.990  42
   2  -3  16 2515.33 360.406  20
   2  -3  17 1291.58 310.426  42
   2  -3  17 616.807 185.934   5
   2  -3  17 861.072 290.460   6
   2  -3  17 985.819 263.700  30
   2  -3  17 71.0331 271.235  35
   2  -3  17 755.527 278.134  20
   2  -3  18 4197.54 457.221   6
   2  -3  18 4636.63 444.128  42
   2  -3  18 4659.80 399.809   5
   2  -3  18 3996.53 489.164  35
   2  -3  18 4089.96 440.720  20
   2  -3  18 4469.81 439.889  30
   2  -3  19 1886.10 335.252  20
   2  -3  19 2169.30 384.331  35
   2  -3  19 2034.19 303.150  30
   2  -3  19 2083.96 334.313   6
   2  -3  20 3023.95 362.030   6
   2  -3  20 3278.18 342.564  30
   2  -3  20 3118.47 396.881  35
   2  -3  20 2528.28 350.998  20
   2  -3  21 413.969 212.020  35
   2  -3  21 523.410 207.902   6
   2  -3  21 545.593 186.518  30
   2  -3  21 318.423 196.194  20
   2  -3  22 6874.73 385.087  30
   2  -3  22 6131.28 379.509   6
   2  -3  22 6904.04 455.117  35
  -2   2  21-25.0202 120.830  20
   2  -2 -20 1273.47 241.476  27
  -2   2  20 1067.43 231.763  35
  -2   2  20 977.605 226.064  20
  -2   2  20 1026.72 190.073  34
  -2   2  19 104.634 187.487  20
  -2   2  19 227.365 173.708  34
  -2   2  19 234.817 185.173  35
  -2   2  18 4554.92 471.071  20
  -2   2  18 4608.83 423.910  34
  -2   2  18 4127.51 362.170   5
  -2   2  18 4413.21 370.232  30
  -2   2  17 19669.7 788.570   5
  -2   2  17 19398.8 902.532  20
  -2   2  17 18682.5 762.187  30
  -2   2  17 19193.0 847.095  34
  -2   2  16 198.915 195.589  30
   2  -2 -16 678.225 224.385  25
  -2   2  16 443.505 207.863  34
  -2   2  16 440.130 199.369   5
  -2   2  16 398.534 165.226  18
  -2   2  15 38471.7 1188.87  34
  -2   2  15 40118.3 1216.14  13
  -2   2  15 38975.2 1128.17   5
   2  -2 -15 39144.4 1190.67  25
  -2   2  15 38572.7 1115.08  18
  -2   2  15 37627.2 1093.43  30
   2  -2 -14 898.629 225.660  25
  -2   2  14 759.449 210.938   5
  -2   2  14 934.292 229.521  18
  -2   2  14 895.444 224.515  30
  -2   2  14 981.844 270.084  13
   2  -2 -14 8.14325 235.029   1
  -2   2  14 662.453 236.796  34
  -2   2  13 30278.4 951.351   5
  -2   2  13 29135.5 915.575  30
  -2   2  13 31480.2 962.868  18
  -2   2  13 31634.8 1002.66  13
   2  -2 -13 31517.5 1986.38   1
  -2   2  13 31136.9 1011.58  34
   2  -2 -13 30077.5 993.484  25
  -2   2  12 5827.16 438.647  13
  -2   2  12 5892.56 432.945  34
   2  -2 -12 5954.64 438.758  25
  -2   2  12 5647.77 406.182  18
   2  -2 -12 4954.97 760.835   1
   2  -2 -11 15787.0 1271.68   1
  -2   2  11 16145.2 662.663  13
  -2   2  11 16173.4 673.182  34
   2  -2 -11 14305.1 633.325  25
  -2   2  11 15149.9 622.698  18
  -2   2  10 80.9069 126.529  13
   2  -2 -10-187.003 293.673   1
  -2   2  10 468.744 150.494  18
  -2   2  10 217.172 122.842  34
   2  -2  -9 6323.67 729.809   1
  -2   2   8 14732.6 991.699   2
   2  -2  -8 15923.2 1032.51   1
   2  -2  -7 27127.5 1234.11   1
  -2   2   7 25822.4 1178.89   2
  -2   2   6 8932.80 648.231   2
  -2   2   5 70598.9 1582.07   2
  -2   2   4 1557.66 262.203   2
  -2   2   3 2297.45 256.191   2
  -2   2   2 47.7565 106.865   2
  -2   2   1 44228.1 678.171   2
  -2   2   0 38810.4 662.785   1
  -2   2   0 38327.1 562.375   2
   2  -2   0 37314.8 956.662   3
   2  -2   0 36688.9 947.644   4
   2  -2   1 5855.11 370.978   4
   2  -2   1 5848.88 396.005   3
  -2   2  -1 5705.17 298.016   1
   2  -2   2 52935.1 1043.27   4
  -2   2  -2 55356.6 1021.55   1
   2  -2   2 53932.1 1106.38   3
  -2   2  -3 23531.2 767.317   1
   2  -2   3 23068.3 732.120   3
   2  -2   3 23038.0 716.268   4
   2  -2   4 73496.3 1323.54   3
   2  -2   4 72163.2 1352.05   4
  -2   2  -5 1667.08 334.136   1
   2  -2   5 1291.10 219.796   3
   2  -2   5 1223.83 249.601   4
   2  -2   6 2980.53 312.605   3
  -2   2  -6 2643.75 419.330   1
  -2   2  -7 25943.1 1202.33   1
   2  -2   7 24220.9 858.631   3
   2  -2   8 2554.48 302.984   3
  -2   2  -8 2265.44 517.800   1
  -2   2  -9 41604.7 1787.74   1
  -2   2 -10 2766.54 645.856   1
  -2   2 -11 69217.6 2603.79   1
   2  -2  11 71574.2 1239.67  30
   2  -2  11 70961.1 1285.40  20
   2  -2  12 20516.7 684.379   5
   2  -2  12 18862.7 640.321  10
   2  -2  12 19522.1 691.280  30
  -2   2 -12 19152.9 1495.08   1
   2  -2  12 19732.3 726.197  20
   2  -2  12 19196.6 686.920  42
   2  -2  13 10858.9 498.121  34
   2  -2  13 11444.0 549.008   5
   2  -2  13 10711.0 543.521  30
   2  -2  13 11830.4 535.664  10
   2  -2  13 10455.9 546.698  42
  -2   2 -13 11134.6 1177.92   1
   2  -2  13 11799.4 597.076  20
   2  -2  14 11637.7 544.688  34
   2  -2  14 11859.7 602.792  30
  -2   2 -14 10452.1 1279.66   1
   2  -2  14 9908.75 558.854  42
   2  -2  14 11265.0 572.846   5
   2  -2  14 10881.1 611.289  20
   2  -2  15-35.3227 149.609   5
   2  -2  15-62.2499 102.682  34
   2  -2  15-274.968 259.718  42
   2  -2  15 44.5382 177.551  20
  -2   2 -15 218.246 418.753   1
   2  -2  15-177.873 192.855  30
   2  -2  15-104.498 217.845  35
   2  -2  16 2130.62 302.807   5
   2  -2  16 2991.56 314.066  34
   2  -2  16 2204.97 326.291  30
   2  -2  16 2095.31 328.625  42
  -2   2 -16 2255.69 645.053   1
   2  -2  16 2176.26 351.906  20
   2  -2  16 2224.32 374.359  35
   2  -2  17 145.792 250.299   6
   2  -2  17-48.4260 115.251  34
   2  -2  17 35.5443 182.322  30
   2  -2  17-51.7241 161.894   5
   2  -2  17 152.175 264.350  35
   2  -2  17 200.505 240.508  42
   2  -2  17-4.62607 230.982  20
   2  -2  18 5765.02 549.689  35
   2  -2  18 5540.63 505.018   6
   2  -2  18 5442.19 472.007  30
[truncated: 2,079,577 more chars]
